# Supplementary material for: What can be lost? Genomic perspective on the lipid metabolism of Mucoromycota
Source: IMA Fungus. 2023 Nov 6;14:22. doi: 10.1186/s43008-023-00127-4 (PMC10629195; doi:10.1186/s43008-023-00127-4)
Supplement: Supplementary file 1 — Additional file 1: Spreadsheet with gene names, protein accessions and list of analysed fungal assemblies. [file 43008_2023_127_MOESM1_ESM.xlsx]

## Sheet: Assembly
Assembly	Organism name	PMID	Strain tax ID	Species tax ID	Order / phylum
GCA_000149305.1	Rhizopus delemar RA 99-880	19578406	246409	936053	Mucorales
GCA_000151295.1	Allomyces macrogynus ATCC 38327	29153401	578462	28583	Blastocladiales
GCA_000401635.1	Mucor circinelloides 1006PhL	32039703	1220926	36080	Mucorales
GCA_000439145.3	Rhizophagus irregularis DAOM 181602=DAOM 197198	24277808	747089	588596	Glomerales
GCA_000723665.1	Lichtheimia corymbifera JMRC:FSU:9682	25121733	1263082	42458	Mucorales
GCA_000739165.1	Mortierella verticillata NRRL 6337	28289537	1069443	78898	Mortierellales
GCA_000938895.1	Parasitella parasitica	28034347	35722	35722	Mucorales
GCA_000945115.1	Lichtheimia ramosa	25212617	688394	688394	Mucorales
GCA_000950595.1	Mucor ambiguus	32039703	91626	91626	Mucorales
GCA_001593155.1	Rhizophagus irregularis C2	29355972	588596	588596	Glomerales
GCA_001638945.1	Mucor lusitanicus CBS 277.49	25006230	747725	29924	Mucorales
GCA_001638985.2	Phycomyces blakesleeanus NRRL 1555(-)	27238284	763407	4837	Mucorales
GCA_001651415.1	Mortierella elongata AG-77	28076891	1314771	310910	Mortierellales
GCA_001683725.1	Choanephora cucurbitarum	28091548	101091	101091	Mucorales
GCA_002083735.1	Rhizopus microsporus ATCC 11559	27956601	58291	58291	Mucorales
GCA_002083745.1	Rhizopus microsporus var. microsporus ATCC 52814	27956601	86635	58291	Mucorales
GCA_002102555.1	Catenaria anguillulae PL171	32788582	765915	109876	Blastocladiales
GCA_002104935.1	Hesseltinella vesiculosa	28481340	101127	101127	Mucorales
GCA_002105135.1	Syncephalastrum racemosum	28481340	13706	13706	Mucorales
GCA_002105155.1	Lobosporangium transversale	28481340	64571	64571	Mortierellales
GCA_002105175.1	Absidia repens	28481340	90262	90262	Mucorales
GCA_002261195.1	Bifiguratus adelaidae	28876195	1938954	1938954	Endogonales
GCA_002708625.1	Rhizopus microsporus ATCC 52813	27956601	1340429	58291	Mucorales
GCA_003203555.1	Rhizophagus clarus	29914365	94130	94130	Glomerales
GCA_003325415.1	Rhizopus stolonifer LSU 92-RS-03	29674435	4846	4846	Mucorales
GCA_003325435.1	Rhizopus azygosporus	29674435	86630	86630	Mucorales
GCA_003547095.1	Diversispora epigaea	30368822	1348612	1348612	Diversisporales
GCA_003549995.1	Rhizophagus sp. MUCL 43196	30636349	1803374	1803374	Glomerales
GCA_003550305.1	Glomus cerebriforme	30636349	658196	658196	Glomerales
GCA_003550325.1	Gigaspora rosea	30636349	44941	44941	Diversisporales
GCA_003990745.1	Jimgerdemannia flammicorona	30485448	994334	994334	Endogonales
GCA_003990785.1	Endogone sp. FLAS-F59071	30485448	2340872	2340872	Endogonales
GCA_016758895.1	Umbelopsis vinacea	33679672	44442	44442	Umbelopsidales
GCA_016758905.1	Umbelopsis isabelina	33679672	91625	91625	Umbelopsidales
GCA_016758935.1	Thamnidium elegans	33679672	101142	101142	Mucorales
GCA_016758945.1	Mucor plumbeus	33679672	97098	97098	Mucorales
GCA_016758965.1	Mucor circinatus	33679672	2054153	2054153	Mucorales
GCA_016758985.1	Mucor saturninus	33679672	64648	64648	Mucorales
GCA_900079185.1	Absidia glauca	28034347	4829	4829	Mucorales
GCF_000002525.2	Yarrowia lipolytica CLIB122	15229592	284591	4952	Saccharomycetales
GCF_000002855.3	Aspergillus niger CBS 513.88	17259976	425011	5061	Eurotiales
GCF_000146045.2	Saccharomyces cerevisiae S288C	8849441, 24374639	559292	4932	Saccharomycetales

## Sheet: dane_assembly
GCA_000149305.1	PRJNA13066	SAMN02953598	AACW00000000.2	representative genome	246409	936053	Rhizopus delemar RA 99-880	strain=RA 99-880		latest	Scaffold	Major	Full	2009-05-27	RO3	Broad Institute	na	na	ftp://ftp.ncbi.nlm.nih.gov/genomes/all/GCA/000/149/305/GCA_000149305.1_RO3
GCA_000151295.1	PRJNA20563	SAMN02953744	ACDU00000000.1	representative genome	578462	28583	Allomyces macrogynus ATCC 38327	strain=ATCC 38327		latest	Scaffold	Major	Full	2010-02-18	A_macrogynus_V3	Broad Institute	na	na	ftp://ftp.ncbi.nlm.nih.gov/genomes/all/GCA/000/151/295/GCA_000151295.1_A_macrogynus_V3
GCA_000401635.1	PRJNA172437	SAMN00103456	AOCY00000000.1	na	1220926	36080	Mucor circinelloides 1006PhL	strain=1006PhL		latest	Scaffold	Major	Full	2013-06-07	Muco_sp_1006Ph_V1	Broad Institute	na	na	ftp://ftp.ncbi.nlm.nih.gov/genomes/all/GCA/000/401/635/GCA_000401635.1_Muco_sp_1006Ph_V1
GCA_000439145.3	PRJNA208392	SAMN02744054	AUPC00000000.2	representative genome	747089	588596	Rhizophagus irregularis DAOM 181602=DAOM 197198	strain=DAOM 197198		latest	Scaffold	Major	Full	2018-01-30	ASM43914v3	DOE Joint Genome Institute	GCF_000439145.1	identical	ftp://ftp.ncbi.nlm.nih.gov/genomes/all/GCA/000/439/145/GCA_000439145.3_ASM43914v3
GCA_000723665.1	PRJEB3978	SAMEA3139041	CBTN000000000.1	na	1263082	42458	Lichtheimia corymbifera JMRC:FSU:9682	strain=FSU 9682		latest	Scaffold	Major	Full	2014-06-27	454Minimus	HKI JENA	na	na	ftp://ftp.ncbi.nlm.nih.gov/genomes/all/GCA/000/723/665/GCA_000723665.1_454Minimus
GCA_000739165.1	PRJNA20603	SAMN00699802	AEVJ00000000.1	representative genome	1069443	78898	Podila verticillata NRRL 6337	strain=NRRL 6337		latest	Scaffold	Major	Full	2014-08-15	Mort_vert_NRRL_6337_V1	Broad Institute	na	na	ftp://ftp.ncbi.nlm.nih.gov/genomes/all/GCA/000/739/165/GCA_000739165.1_Mort_vert_NRRL_6337_V1
GCA_000938895.1	PRJEB7124	SAMEA2780554	CCXP00000000.1	representative genome	35722	35722	Parasitella parasitica	strain=CBS 412.66 substr. NGI-315 ade-		latest	Scaffold	Major	Full	2015-01-16	PP.v1	FRIEDRICH SCHILLER UNIVERSITY JENA	na	na	ftp://ftp.ncbi.nlm.nih.gov/genomes/all/GCA/000/938/895/GCA_000938895.1_PP.v1
GCA_000945115.1	PRJEB6289	SAMEA2519541		na	688394	688394	Lichtheimia ramosa			latest	Contig	Major	Full	2014-08-05	Lramosa_hybrid_454_Illumina	HKI JENA	na	na	ftp://ftp.ncbi.nlm.nih.gov/genomes/all/GCA/000/945/115/GCA_000945115.1_Lramosa_hybrid_454_Illumina
GCA_000950595.1	PRJDB3023	SAMD00019078	BBKB00000000.1	representative genome	91626	91626	Mucor ambiguus	strain=NBRC 6742		latest	Scaffold	Major	Full	2015-02-19	ASM95059v1	National Institute of Advanced Industrial Science and Technology (AIST)	na	na	ftp://ftp.ncbi.nlm.nih.gov/genomes/all/GCA/000/950/595/GCA_000950595.1_ASM95059v1
GCA_001593155.1	PRJNA299212	SAMN04195450	LLXL00000000.1	na	588596	588596	Rhizophagus irregularis	strain=C2		latest	Scaffold	Major	Full	2016-03-16	ASM159315v1	University of Ottawa	na	na	ftp://ftp.ncbi.nlm.nih.gov/genomes/all/GCA/001/593/155/GCA_001593155.1_ASM159315v1
GCA_001638945.1	PRJNA46717	SAMN00120579	AMYB00000000.1	na	747725	29924	Mucor lusitanicus CBS 277.49	strain=CBS 277.49		latest	Contig	Major	Full	2016-05-06	Mucci2	JGI-PGF	na	na	ftp://ftp.ncbi.nlm.nih.gov/genomes/all/GCA/001/638/945/GCA_001638945.1_Mucci2
GCA_001638985.2	PRJNA61391	SAMN00189023	AMYC00000000.1	representative genome	763407	4837	Phycomyces blakesleeanus NRRL 1555(-)	strain=NRRL 1555(-)		latest	Scaffold	Major	Full	2016-05-06	Phybl2	JGI-PSF	GCF_001638985.1	identical	ftp://ftp.ncbi.nlm.nih.gov/genomes/all/GCA/001/638/985/GCA_001638985.2_Phybl2
GCA_001651415.1	PRJNA196039	SAMN02745706	LYLZ00000000.1	representative genome	1314771	310910	Linnemannia elongata AG-77	strain=AG-77		latest	Scaffold	Major	Full	2016-05-26	Mortierella elongata AG-77 v2.0	DOE Joint Genome Institute	na	na	ftp://ftp.ncbi.nlm.nih.gov/genomes/all/GCA/001/651/415/GCA_001651415.1_Mortierella_elongata_AG-77_v2.0
GCA_001683725.1	PRJNA314369	SAMN04532838	LUGH00000000.1	representative genome	101091	101091	Choanephora cucurbitarum	strain=KUS-F28377		latest	Scaffold	Major	Full	2016-07-12	ASM168372v1	Korea University	na	na	ftp://ftp.ncbi.nlm.nih.gov/genomes/all/GCA/001/683/725/GCA_001683725.1_ASM168372v1
GCA_002083735.1	PRJNA330885	SAMN05428993	MCOJ00000000.1	na	58291	58291	Rhizopus microsporus	strain=ATCC 11559		latest	Scaffold	Major	Full	2017-04-12	Rhimi_ATCC11559_1	DOE Joint Genome Institute	na	na	ftp://ftp.ncbi.nlm.nih.gov/genomes/all/GCA/002/083/735/GCA_002083735.1_Rhimi_ATCC11559_1
GCA_002083745.1	PRJNA330886	SAMN05428991	MCGZ00000000.1	na	86635	58291	Rhizopus microsporus var. microsporus	strain=ATCC 52814		latest	Scaffold	Major	Full	2017-04-12	Rhimi_ATCC52814_1	DOE Joint Genome Institute	na	na	ftp://ftp.ncbi.nlm.nih.gov/genomes/all/GCA/002/083/745/GCA_002083745.1_Rhimi_ATCC52814_1
GCA_002102555.1	PRJNA330705	SAMN05421822	MCFL00000000.1	representative genome	765915	109876	Catenaria anguillulae PL171	strain=PL171		latest	Contig	Major	Full	2017-04-20	Catan2	DOE Joint Genome Institute	na	na	ftp://ftp.ncbi.nlm.nih.gov/genomes/all/GCA/002/102/555/GCA_002102555.1_Catan2
GCA_002104935.1	PRJNA243954	SAMN02745228	MCGT00000000.1	representative genome	101127	101127	Hesseltinella vesiculosa	strain=NRRL 3301		latest	Contig	Major	Full	2017-04-20	Hesve2	DOE Joint Genome Institute	na	na	ftp://ftp.ncbi.nlm.nih.gov/genomes/all/GCA/002/104/935/GCA_002104935.1_Hesve2
GCA_002105135.1	PRJNA330704	SAMN05421883	MCGN00000000.1	representative genome	13706	13706	Syncephalastrum racemosum	strain=NRRL 2496		latest	Contig	Major	Full	2017-04-20	Synrac1	DOE Joint Genome Institute	na	na	ftp://ftp.ncbi.nlm.nih.gov/genomes/all/GCA/002/105/135/GCA_002105135.1_Synrac1
GCA_002105155.1	PRJNA330701	SAMN05421885	MCFF00000000.1	representative genome	64571	64571	Lobosporangium transversale	strain=NRRL 3116		latest	Contig	Major	Full	2017-04-20	Lobtra1	DOE Joint Genome Institute	GCF_002105155.1	identical	ftp://ftp.ncbi.nlm.nih.gov/genomes/all/GCA/002/105/155/GCA_002105155.1_Lobtra1		assembly from type material
GCA_002105175.1	PRJNA330702	SAMN05421884	MCGE00000000.1	representative genome	90262	90262	Absidia repens	strain=NRRL 1336		latest	Contig	Major	Full	2017-04-20	Absrep1	DOE Joint Genome Institute	na	na	ftp://ftp.ncbi.nlm.nih.gov/genomes/all/GCA/002/105/175/GCA_002105175.1_Absrep1
GCA_002261195.1	PRJNA368732	SAMN06270744	MVBO00000000.1	representative genome	1938954	1938954	Bifiguratus adelaidae	strain=AZ0501		latest	Scaffold	Major	Full	2017-08-21	ASM226119v1	University of California, Riverside	na	na	ftp://ftp.ncbi.nlm.nih.gov/genomes/all/GCA/002/261/195/GCA_002261195.1_ASM226119v1		assembly from type material
GCA_002708625.1	PRJNA205957	SAMN02745869	JOSV00000000.1	representative genome	1340429	58291	Rhizopus microsporus ATCC 52813	strain=ATCC 52813		latest	Scaffold	Major	Full	2017-10-23	Rhimi1_1	DOE Joint Genome Institute	GCF_002708625.1	identical	ftp://ftp.ncbi.nlm.nih.gov/genomes/all/GCA/002/708/625/GCA_002708625.1_Rhimi1_1
GCA_003203555.1	PRJDB6444	SAMD00098044	BEXD00000000.1	na	94130	94130	Rhizophagus clarus	strain=HR1		latest	Scaffold	Major	Full	2018-06-01	RclarusHR1_1.0	National Institute for Basic Biology	na	na	ftp://ftp.ncbi.nlm.nih.gov/genomes/all/GCA/003/203/555/GCA_003203555.1_RclarusHR1_1.0
GCA_003325415.1	PRJNA418064	SAMN08014120	PJQM00000000.1	na	4846	4846	Rhizopus stolonifer	strain=LSU 92-RS-03		latest	Scaffold	Major	Full	2018-07-17	Rstol_CA	University of California, Riverside	na	na	ftp://ftp.ncbi.nlm.nih.gov/genomes/all/GCA/003/325/415/GCA_003325415.1_Rstol_CA
GCA_003325435.1	PRJNA418064	SAMN08014123	PJQL00000000.1	representative genome	86630	86630	Rhizopus azygosporus	strain=CBS 357.93		latest	Scaffold	Major	Full	2018-07-17	Razy_CA	University of California, Riverside	na	na	ftp://ftp.ncbi.nlm.nih.gov/genomes/all/GCA/003/325/435/GCA_003325435.1_Razy_CA		assembly from type material
GCA_003547095.1	PRJNA431769	SAMN08400201	PQFF00000000.1	representative genome	1348612	1348612	Diversispora epigaea	strain=IT104		latest	Scaffold	Major	Full	2018-09-12	Glomus_Soap2_v3.1.nr.fa	Cornell University	na	na	ftp://ftp.ncbi.nlm.nih.gov/genomes/all/GCA/003/547/095/GCA_003547095.1_Glomus_Soap2_v3.1.nr.fa
GCA_003549995.1	PRJNA430014	SAMN08364867	QKKE00000000.1	representative genome	1803374	1803374	Rhizophagus sp. MUCL 43196	strain=MUCL 43196		latest	Scaffold	Major	Full	2018-08-30	ASM354999v1	INRA	na	na	ftp://ftp.ncbi.nlm.nih.gov/genomes/all/GCA/003/549/995/GCA_003549995.1_ASM354999v1
GCA_003550305.1	PRJNA430010	SAMN08364855	QKYT00000000.1	representative genome	658196	658196	Glomus cerebriforme	strain=DAOM 227022		latest	Scaffold	Major	Full	2018-09-12	ASM355030v1	INRA	na	na	ftp://ftp.ncbi.nlm.nih.gov/genomes/all/GCA/003/550/305/GCA_003550305.1_ASM355030v1
GCA_003550325.1	PRJNA430513	SAMN08375202	QKWP00000000.1	representative genome	44941	44941	Gigaspora rosea	strain=DAOM 194757		latest	Scaffold	Major	Full	2018-09-12	ASM355032v1	INRA	na	na	ftp://ftp.ncbi.nlm.nih.gov/genomes/all/GCA/003/550/325/GCA_003550325.1_ASM355032v1
GCA_003990745.1	PRJNA331664	SAMN05444478	RBNI00000000.1	representative genome	994334	994334	Jimgerdemannia flammicorona	strain=GMNB39		latest	Contig	Major	Full	2018-12-31	Jimfl_GMNB39_1	DOE Joint Genome Institute	na	na	ftp://ftp.ncbi.nlm.nih.gov/genomes/all/GCA/003/990/745/GCA_003990745.1_Jimfl_GMNB39_1
GCA_003990785.1	PRJNA331665	SAMN05444560	RBNK00000000.1	representative genome	2340872	2340872	Endogone sp. FLAS-F59071	strain=FLAS-F59071		latest	Contig	Major	Full	2019-01-02	Endsp1	DOE Joint Genome Institute	na	na	ftp://ftp.ncbi.nlm.nih.gov/genomes/all/GCA/003/990/785/GCA_003990785.1_Endsp1
GCA_016758895.1	PRJNA668042	SAMN16393840	JAEPRA000000000.1	representative genome	44442	44442	Umbelopsis vinacea	strain=WA0000051536		latest	Scaffold	Major	Full	2021-01-27	ASM1675889v1	University of Warsaw	na	na	ftp://ftp.ncbi.nlm.nih.gov/genomes/all/GCA/016/758/895/GCA_016758895.1_ASM1675889v1
GCA_016758905.1	PRJNA668042	SAMN16393839	JAEPQZ000000000.1	representative genome	91625	91625	Umbelopsis isabellina	strain=WA0000067209		latest	Scaffold	Major	Full	2021-01-27	ASM1675890v1	University of Warsaw	na	na	ftp://ftp.ncbi.nlm.nih.gov/genomes/all/GCA/016/758/905/GCA_016758905.1_ASM1675890v1
GCA_016758935.1	PRJNA668042	SAMN16393844	JAEPRE000000000.1	representative genome	101142	101142	Thamnidium elegans	strain=WA0000018081		latest	Scaffold	Major	Full	2021-01-27	ASM1675893v1	University of Warsaw	na	na	ftp://ftp.ncbi.nlm.nih.gov/genomes/all/GCA/016/758/935/GCA_016758935.1_ASM1675893v1
GCA_016758945.1	PRJNA668042	SAMN16393842	JAEPRC000000000.1	representative genome	97098	97098	Mucor plumbeus	strain=CBS 226.32		latest	Scaffold	Major	Full	2021-01-27	ASM1675894v1	University of Warsaw	na	na	ftp://ftp.ncbi.nlm.nih.gov/genomes/all/GCA/016/758/945/GCA_016758945.1_ASM1675894v1
GCA_016758965.1	PRJNA668042	SAMN16393841	JAEPRB000000000.1	representative genome	2054153	2054153	Mucor circinatus	strain=CBS 142.35		latest	Scaffold	Major	Full	2021-01-27	ASM1675896v1	University of Warsaw	na	na	ftp://ftp.ncbi.nlm.nih.gov/genomes/all/GCA/016/758/965/GCA_016758965.1_ASM1675896v1
GCA_016758985.1	PRJNA668042	SAMN16393843	JAEPRD000000000.1	representative genome	64648	64648	Mucor saturninus	strain=WA0000017839		latest	Scaffold	Major	Full	2021-01-27	ASM1675898v1	University of Warsaw	na	na	ftp://ftp.ncbi.nlm.nih.gov/genomes/all/GCA/016/758/985/GCA_016758985.1_ASM1675898v1
GCA_900079185.1	PRJEB13349	SAMEA3923633	FKIZ00000000.1	representative genome	4829	4829	Absidia glauca	strain=CBS 101.48 substr. RVII-324 met-		latest	Scaffold	Major	Full	2016-04-15	AG_v1	FRIEDRICH SCHILLER UNIVERSITY JENA	na	na	ftp://ftp.ncbi.nlm.nih.gov/genomes/all/GCA/900/079/185/GCA_900079185.1_AG_v1
GCF_000002525.2	PRJNA12414	SAMEA3138171		representative genome	284591	4952	Yarrowia lipolytica CLIB122	strain=CLIB122		latest	Chromosome	Major	Full	2004-07-02	ASM252v1	Genolevures Consortium	GCA_000002525.1	different	ftp://ftp.ncbi.nlm.nih.gov/genomes/all/GCF/000/002/525/GCF_000002525.2_ASM252v1
GCF_000002855.3	PRJNA19263	SAMEA3283178		representative genome	425011	5061	Aspergillus niger CBS 513.88			latest	Scaffold	Major	Full	2007-04-11	ASM285v2	DSM, The Netherlands	GCA_000002855.2	different	ftp://ftp.ncbi.nlm.nih.gov/genomes/all/GCF/000/002/855/GCF_000002855.3_ASM285v2
GCF_000146045.2	PRJNA128			reference genome	559292	4932	Saccharomyces cerevisiae S288C	strain=S288C		latest	Complete Genome	Major	Full	2014-12-17	R64	Saccharomyces Genome Database	GCA_000146045.2	different	ftp://ftp.ncbi.nlm.nih.gov/genomes/all/GCF/000/146/045/GCF_000146045.2_R64

## Sheet: Accession
poddrzewo							accession

## Sheet: Gene and Protein
E.C. Number	Uniprot Entry Saccharomyces/ or other if not available	Tree name	Subtree name	Loss in Dikarya	Lack in Blastocladiomycota	Loss in a lineage	Duplication	Present only in a certain lineage	Gene expansion	Pathway	Protein function	Pfam (interpro)	Biocyc	PubMed ID	Gene name Saccharomyces/or other if not available
3.1.3.27	P38812	GEP4		no	no	no	no	no	Allomyces x4	PATHWAY: Phospholipid metabolism; phosphatidylglycerol biosynthesis; phosphatidylglycerol from CDP-diacylglycerol: step 2/2.	FUNCTION: Phosphatidylglycerophosphatase involved in the biosynthesis of cardiolipin (CL), a unique dimeric phosphoglycerolipid predominantly present in mitochondrial membranes and which has important functions for cellular energy metabolism, mitochondrial dynamics and the initiation of apoptotic pathways. Required for the stability of respiratory chain supercomplexes and for growth at elevated t…	PF14288;PF02364;	MetaCyc:YHR100C	8091229; 24374639; 17322287; 16823961; 19221197; 20485265; 22814378	GEP4
3.1.4.-	P40015	ISC1		no	yes	yes	Mucorales	no	Rhizopus x6	PATHWAY: Lipid metabolism; sphingolipid metabolism. {ECO:0000269|PubMed:11006294}.	FUNCTION: Responsible for the hydrolysis of the phosphosphingolipids (IPS), inositol phosphorylceramide (IPC), mannosylinositol phosphorylceramide (MIPC), and mannosyldiinositol phosphorylceramide (M(IP)2C) (PubMed:11006294). Regulates sphingolipid metabolism in mitochondria, especially the formation of alpha-hydroxylated very long chain phytoceramides. The generated ceramides contribute to the n…	PF03372;	MetaCyc:YER019W-MONOMER;	9169868; 24374639; 11006294; 14562106; 14699160; 16847258; 17880915	ISC1
3.1.-.-; 3.1.1.4	Q08448	LPL1		no	no	no	no	no	Linnemannia x2, Glomus x2, Rhizophagus x2, Rhizopus x2, Absidia x2	PATHWAY: Phospholipid metabolism	FUNCTION: Phospholipase involved in maintaining the lipid droplet morphology (PubMed:25014274). Has phospholipase activity with broad substrate specificity, acting on glycerophospholipids phosphatidylethanolamine (PE), phosphatidic acid (PA), phosphatidycholine (PC) and phosphatidylserine (PS), primarily at sn-2 position (PubMed:25014274). It can later remove fatty acids from the sn-1 position of…	PF05057;	MetaCyc:YOR059C-MONOMER	9133743; 9169874; 24374639; 10515935; 14562106; 19073890; 25014274	LPL1
2.3.1.158	P40345	LRO1		no	yes	yes	Mucorales	no	Rhizopus x3	PATHWAY: TAG metabolism	FUNCTION: Catalyzes triacylglycerol (TAG) formation by an acyl-CoA independent pathway. The enzyme specifically transfers acyl groups from the sn-2 position of a phospholipid to diacylglycerol (DAG), thus forming an sn-1-lysophospholipid (PubMed:10747858, PubMed:10829075, PubMed:32349126). The preferred acyl donors are phosphatidylethanolamine (PE) and phosphatidylcholine (PC). Also capable of us…	PF02450;	MetaCyc:YNR008W	7900425; 9169873; 24374639; 10747858; 10829075; 18037386; 22446555; 22738231; 22454508; 30706417; 31422915; 32349126	LRO1
1.14.19.25	Q59J82	MAW3		no	no	no	Mucorales, Mortierellomycotina	no	Phycomyces x5, Podilla x5	PATHWAY: Lipid metabolism; polyunsaturated fatty acid biosynthesis. {ECO:0000269|PubMed:15538555}.	FUNCTION: omega(3) desaturase that uses both 18-carbon and 20-carbon n-6 polyunsaturated fatty acids as substrates. {ECO:0000269|PubMed:15538555}.	PF00487;	MetaCyc:G-14756, MONOMER-16937;	15538555	MAW3
2.7.7.15	P13259	PCT1		no	no	no	Mucorales	no	Rhizophagus x2, Rhizopus x3	PATHWAY: Phospholipid metabolism; phosphatidylcholine biosynthesis; phosphatidylcholine from phosphocholine: step 1/2.	FUNCTION: This protein is involved in step 1 of the subpathway that synthesizes phosphatidylcholine from phosphocholine.	PF01467;	MetaCyc:YGR202C-MONOMER;	2826147; 8904340; 9169869; 24374639; 17322287; 14562106; 15665377; 17330950; 17287358; 18407956; 19779198; 22814378	PCT1
3.1.-.-	P53118	YDL109C_ROG1		no	yes	Mucorales	no	no	no	PATHWAY: Lipid metabolism	FUNCTION: Lipase with specificity for monoacylglycerol; preferred substrate is 1-oleoylglycerol; null mutation affects lipid droplet morphology and overexpression causes increased accumulation of reactive oxygen species (PubMed:25433290)	PF05057;	MetaCyc:YGL144C-MONOMER	9046099; 9169869; 24374639; 17322287	ROG1
2.3.1.-	Q08548	ALE1		no	no	no	no	no	no	PATHWAY: Lipid metabolism; phospholipid metabolism. {ECO:0000305|PubMed:17890783}.	FUNCTION: Broad specificity membrane-bound O-acyltransferase that mediates the incorporation of unsaturated acyl chains into the sn-2 position of various lysophospholipids. Preferentially acylates lysophosphocholine (LPC), but also lysophosphoethanolamine (LPE), lysophosphatidylglycerol (LPG), lysophosphatidic acid (LPA), lysophosphoethanolamine (LPE), lysophosphoinositol (LPI), and lysophosphose…	PF03062;	MetaCyc:YOR175C-MONOMER;	17996202, 17652094, 17726007, 17675291	ALE1
2.3.1.26	P25628; P53629	ARE1_ARE2		no	no	no	Mucorales	no	Rhizopus x3	PATHWAY: Sterol metabolism; ergosterol biosynthesis	FUNCTION: Sterol O-acyltransferase that catalyzes the formation of steryl esters. {ECO:0000269|PubMed:10672016, ECO:0000269|PubMed:8650549}.	PF03062;	MetaCyc:YCR048W-MONOMER; MetaCyc:YNR019W-MONOMER	1574125; 24374639; 17322287; 8650549; 10672016; 17330950; 17287358; 18407956; 19779198	ARE1, ARE2
2.7.8.8	P36107	AUR1		no	no	no	Mucorales	no	Rhizopus x3	PATHWAY: Sphingolipid metabolism; ceramide biosynthesis	FUNCTION: Catalytic component of the inositol phosphorylceramide synthase which catalyzes the addition of a phosphorylinositol group onto ceramide to form inositol phosphorylceramide, an essential step in sphingolipid biosynthesis. {ECO:0000269|PubMed:19047657, ECO:0000269|PubMed:19726565, ECO:0000269|PubMed:9092515}.	PF14378;	MetaCyc:YKL004W-MONOMER	8668135; 8593016; 8196765; 24374639; 9092515; 10888667; 14562106; 16847258; 17330950; 18407956; 19047657; 19726565; 19779198	AUR1
2.7.8.8	P08456	CHO1		no	yes	yes	no	no	Rhizopus x3, Absidia x3, Lichtheimia x3	PATHWAY: Phospholipid metabolism; phosphatidylethanolamine biosynthesis	PATHWAY: Phospholipid metabolism; phosphatidylethanolamine biosynthesis; phosphatidylethanolamine from CDP-diacylglycerol: step 1/2.	PF01066;	MetaCyc:YER026C	3040403; 2830250; 9169868; 24374639; 17330950; 18407956; 19779198	CHO1
2.7.8.41	Q07560	CRD1		no	no	no	no	no	Lichtheimia x3, Rhizopus x3	PATHWAY: Phospholipid metabolism; mitochondrial; cardiolipin biosynthesis	FUNCTION: Catalyzes the synthesis of cardiolipin (CL) (diphosphatidylglycerol) by specifically transferring a phosphatidyl group from CDP-diacylglycerol to phosphatidylglycerol (PG). CL is a key phospholipid in mitochondrial membranes and plays important roles in maintaining the functional integrity and dynamics of mitochondria under both optimal and stress conditions. {ECO:0000269|PubMed:9370334…	PF01066;	MetaCyc:YDL142C-MONOMER	9169867; 24374639; 2171667; 9462830; 9614098; 9370334; 14562106	CRD1
1.3.1.94	Q06705	CSR1		no	no	no	Many, including: Mucorales, Yarrowia, Linnemania	no	Yarrowia x4, Linnemannia x6, Rhizopus x6	PATHWAY: Phospholipid metabolism	FUNCTION: Non-classical phosphatidylinositol (PtdIns) transfer protein (PITP), which exhibits PtdIns-binding/transfer activity in the absence of detectable PtdCho-binding/transfer activity. Activates SPO14/PLD1 (phospholipase D1) by stimulating phosphoinositide synthesis via the STT4 PtdIns 4-kinase. Modulates ArfGAP function through effects on SPO14 activity. Inhibits phosphatidylcholine degrada…	PF00650;PF03765;	MetaCyc:YLR380W	9169871; 24374639; 17322287; 10679005; 10848624; 12435498; 12869188; 12824182; 14562106; 15665377; 16126894; 16262726; 17803462	CSR1
2.7.1.174	P40526	DFG10		no	no	no	Mucorales	no	no	PATHWAY: Protein modification; protein glycosylation.	FUNCTION: Plays a key role in early steps of protein N-linked glycosylation by being required for the conversion of polyprenol into dolichol. Dolichols are required for the synthesis of dolichol-linked monosaccharides and the oligosaccharide precursor used for N-glycosylation. Acts as a polyprenol reductase that promotes the reduction of the alpha-isoprene unit of polyprenols into dolichols in a …	PF02544;	MetaCyc:YIL049W-MONOMER;	9169870; 24374639; 9055077; 20637498	DFG10
4.1.2.-; 4.1.2.27	Q12382	DGK1-like		no	yes	yes	no	no	no	PATHWAY: TAG metabolism	FUNCTION: CTP-dependent diacylglycerol kinase that catalyzes the phosphorylation of diacylglycerol (DAG) to phosphatidate (PA). Controls phosphatidate levels at the nuclear envelope. Counteracts the activity of PA phosphatase PAH1/SMP2, controlling the levels of PA and DAG for the synthesis of triacylglycerol and membrane phospholipids (PubMed:18458075, PubMed:27834677). May be involved in vesicl…	lack of data	MetaCyc:YOR311C-MONOMER;	8896266; 9169874; 24374639; 10407277; 11481671; 14562095; 14562106; 16847258; 17330950; 18458075; 18458076; 19779198; 21071438; 27834677	DGK1
5.3.3.8 5.3.3.-	Q05567	DPL1		no	no	no	no	no	no	PATHWAY: Lipid metabolism; sphingolipid metabolism.	FUNCTION: Sphingosine-1-phosphate lyase that cleaves phosphorylated sphingoid bases (PSBs), such as sphingosine-1-phosphate, into fatty aldehydes and phosphoethanolamine (PubMed:20696404, PubMed:25345524, PubMed:9334171). Prefers C-16 dihydrosphingosine-l-phosphate (DHS-P) as a substrate. Regulates intracellular levels of sphingolipid long-chain base phosphates (LCBPs) (PubMed:11795842). Plays a …	PF00282;	MetaCyc:YDR294C-MONOMER;	9169867; 24374639; 9334171; 9464245; 10329480; 11795842; 14562106; 18487605; 25345524; 20696404	DPL1
2.3.1.199	P39540; P25358; P40319	ELO1_ELO3		no	no	no	Mucoromycotina, Mucorales and Glomeromycotina	no	Umbelopsis x4	PATHWAY: Fatty acid metabolism	FUNCTION: Component of a microsomal membrane-bound long-chain fatty acid elongation system, which produces the 20-26-carbon very long-chain fatty acids (VLCFA) from long-chain fatty acid precursors and is involved ceramide and inositol sphingolipid biosynthesis. Component of elongase II, which elongates 16-18 carbon fatty acyl-CoAs such as palmitoyl-CoA and stearoyl-CoA to 20-22-carbon fatty acid…	PF01151;	MetaCyc:YCR034W-MONOMER; MetaCyc:YLR372W-MONOMER;	7768822; 9832547; 1964349; 1776366; 1574125; 24374639; 8246690; 9211877; 12087109; 12684876; 14562095; 14562106; 16847258; 17719544; 17330950; 17287358; 18407956; 19779198; 22814378; 29458843	ELO1, ELO2, ELO3
1.14.14.17	P32476	ERG1		no	no	no	Mucorales	no	Lichtheimia x3, Rhizopus x6, Allomyces x3	PATHWAY: Terpene metabolism; lanosterol biosynthesis; lanosterol from farnesyl diphosphate: step 2/3. {ECO:0000305|PubMed:1743514, ECO:0000305|PubMed:8358382, ECO:0000305|PubMed:9450962}.	FUNCTION: Catalyzes the stereospecific oxidation of squalene to (S)-2,3-epoxysqualene, and is considered to be a rate-limiting enzyme in steroid biosynthesis. {ECO:0000269|PubMed:1743514, ECO:0000269|PubMed:8358382, ECO:0000269|PubMed:9450962}.	PF08491;	MetaCyc:YGR175C-MONOMER;	1743514; 9169869; 24374639; 8358382; 9450962; 14562106; 12872131; 14557538; 15995173; 16847258; 22106047	ERG1
1.14.19.20	P32352	ERG2		no	yes	Glomeromycotina, Mortierellomycotina	no	no	Yarrowia x2, Rhizopus x3	PATHWAY: Steroid metabolism; ergosterol biosynthesis; ergosterol from zymosterol: step 2/5.	FUNCTION: Catalyzes the reaction which results in unsaturation at C-7 in the B ring of sterols.	PF04622;	MetaCyc:YMR202W-MONOMER;	1743517; 9169872; 24374639; 17322287; 14562106; 15716577	ERG2
1.3.1.71	P32353	ERG3		no	no	no	no	no	Rhizopus x3, Aspergillus x2	PATHWAY: Steroid metabolism; ergosterol biosynthesis; ergosterol from zymosterol: step 3/5.	FUNCTION: Catalyzes the introduction of a C-5 double bond in the B ring of ergosterol. May contribute to the regulation of ergosterol biosynthesis. {ECO:0000269|PubMed:1864507}.	PF04116;	MetaCyc:YLR056W-MONOMER;	1864507; 8180700; 9169871; 24374639; 17322287; 14562106; 12872131; 15995173; 16847258	ERG3
1.14.19.41	P25340	ERG4	ERG4	no	no???	no	Mucorales	no	no	PATHWAY: Steroid metabolism; ergosterol biosynthesis; ergosterol from zymosterol: step 5/5.	FUNCTION: This protein is involved in step 5 of the subpathway that synthesizes ergosterol from zymosterol	PF01222;	MetaCyc:YGL012W-MONOMER;	1882555; 1882553; 9169869; 24374639; 17322287; 8125337; 14562106; 16847258	ERG4
2.1.1.41	P54781	ERG5	ERG5	no	yes	Mortierellomycotina, Glomeromycotina	Mucorales	no	Rhizopus x2, Aspergillus x2	PATHWAY: Steroid metabolism; ergosterol biosynthesis; ergosterol from zymosterol: step 4/5. {ECO:0000269|PubMed:8635732}.	FUNCTION: Required to form the C-22(23) double bond in the sterol side chain. {ECO:0000269|PubMed:8543054, ECO:0000269|PubMed:8635732}.	PF00067;	MetaCyc:YMR015C-MONOMER;	8635732; 9169872; 24374639; 17322287; 8543054; 14562106; 12872131; 15995173	ERG5
5.4.99.7	P25087	ERG6	ERG6	no	yes	Blastocladiomycota	Glomeromycotina	no	Rhizopus x3	PATHWAY: Steroid metabolism; ergosterol biosynthesis; ergosterol from zymosterol: step 1/5.	FUNCTION: Catalyzes the methyl transfer from S-adenosyl-methionine to the C-24 of zymosterol to form fecosterol.	PF08241;PF08498;	MetaCyc:YML008C-MONOMER	8203167; 8038180; 9169872; 24374639; 2060792; 9298649; 14562106; 15522820; 15995173; 18407956; 19779198	ERG6
2.7.4.2	P38604	P38604		no	no	no	no	no	Bifiguratus x3, Aspergillus x3, Rhizopus x3	PATHWAY: Terpene metabolism; lanosterol biosynthesis; lanosterol from farnesyl diphosphate: step 3/3.	FUNCTION: Catalyzes the cyclization of (S)-2,3 oxidosqualene to lanosterol, a reaction that forms the sterol nucleus.	PF13243;PF13249;	MetaCyc:YHR072W-MONOMER	8134375; 8041797; 8091229; 24374639; 17322287; 1731628; 11706015; 12842197; 14562095; 14562106; 16235265; 22814378	ERG7
2.5.1.21	Q9UT88	ERG8		no	no	no	no	no	Rhizopus x3	PATHWAY: Isoprenoid biosynthesis; isopentenyl diphosphate biosynthesis via mevalonate pathway; isopentenyl diphosphate from (R)-mevalonate: step 2/3.	FUNCTION: This protein is involved in step 2 of the subpathway that synthesizes isopentenyl diphosphate from (R)-mevalonate.	PF08544;PF00288;	MetaCyc:YMR220W	11859360; 16823372	ERG8
2.3.1.9	P29704	HMPREF1544_01407		no	no	no	Glomeromycotina	no	Rhizopus x4, Podila x3, Rhizopus x3	PATHWAY: Terpene metabolism; lanosterol biosynthesis; lanosterol from farnesyl diphosphate: step 1/3.	FUNCTION: Catalyzes the condensation of 2 two farnesyl pyrophosphate moieties to form squalene. It is the first committed enzyme of the sterol biosynthesis pathway. Required for the biosynthesis of ergosterol. May also have a regulatory role regulating the flux of isoprene intermediates through the sterol pathway. Squalene synthase is crucial for balancing the incorporation of farnesyl diphosphat…	PF00494;	MetaCyc:YHR190W-MONOMER;	1807826; 2068081; 8091229; 24374639; 8323279; 14562095; 14562106	ERG9
1.14.14.154	P41338	ERG10	ERG10	no	no	no	no	no	Allomyces x3, Absidia x4, Rhizopus x2	PATHWAY: Metabolic intermediate biosynthesis; (R)-mevalonate biosynthesis; (R)-mevalonate from acetyl-CoA: step 1/3.	FUNCTION: Catalyzes the formation of acetoacetyl-CoA in the biosynthesis of mevalonate, an intermediate required for the biosynthesis of sterols and nonsterol isoprenoids.	PF02803;PF00108;	MetaCyc:YPL028W-MONOMER;	1807826; 2068081; 8091229; 24374639; 8323279; 14562095; 14562106	ERG10
2.7.1.36	P10614	ERG11		no	no	no	Mucorales	no	no	PATHWAY: Steroid biosynthesis; zymosterol biosynthesis; zymosterol from lanosterol: step 1/6.	FUNCTION: Catalyzes C14-demethylation of lanosterol which is critical for ergosterol biosynthesis. It transforms lanosterol into 4,4'-dimethyl cholesta-8,14,24-triene-3-beta-ol.	PF00067;	MetaCyc:YHR007C-MONOMER;	3322742; 3046615; 8091229; 24374639; 3542713; 14562106; 15995173; 16847258; 17330950; 22106047	ERG11
2.3.3.10	P07277	HMPREF1544_04226		no	no	no	no	no	Rhizopus x3	PATHWAY: Isoprenoid biosynthesis; isopentenyl diphosphate biosynthesis via mevalonate pathway; isopentenyl diphosphate from (R)-mevalonate: step 1/3.	FUNCTION: Catalyzes the phosphorylation of mevalonate to mevalonate 5-phosphate, a key step in isoprenoid and cholesterol biosynthesis. {ECO:0000250|UniProtKB:Q03426}.; FUNCTION: RAR (regulation of autonomous replication) is a protein whose activity increases the mitotic stability of plasmids.	PF08544;PF00288;	MetaCyc:YMR208W-MONOMER;	3323847; 1645230; 9169872; 24374639; 14562106	ERG12
2.5.1.10; 2.5.1.1	F9X3D9	ERG13		no	no	no	no	no	Aspergillus x2, Rhizopus x3	PATHWAY: Siderophore biosynthesis. {ECO:0000305|PubMed:28818040}.	FUNCTION: Hydroxymethylglutaryl-CoA synthase involved in the biosynthesis of a ferrichrome A-like siderophors which may contribute to organismal virulence (Probable). The first step of siderophore biosynthesis is performed by the HMG-CoA synthase (HMGS) MYCGRDRAFT_54740 which catalyzes the generation of HMG-CoA and CoA using acetoacetyl-CoA and acetyl-CoA as substrates (By similarity). The enoyl-…	PF08540;PF01154;	MetaCyc:YML126C	21695235; 28818040	ERG13
2.5.1.-; 2.5.1.1; 2.5.1.29; 2.5.1.10	P08524	ERG20	ERG20	no	no	no	no	no	Allomyces x2, Aspergillus x2	PATHWAY: Isoprenoid biosynthesis; farnesyl diphosphate biosynthesis; farnesyl diphosphate from geranyl diphosphate and isopentenyl diphosphate: step 1/1.; PATHWAY: Isoprenoid biosynthesis; geranyl diphosphate biosynthesis; geranyl diphosphate from dimethylallyl diphosphate and isopentenyl diphosphate: step 1/1.	FUNCTION: Catalyzes the sequential condensation of isopentenyl pyrophosphate with the allylic pyrophosphates, dimethylallyl pyrophosphate, and then with the resultant geranylpyrophosphate to the ultimate product farnesyl pyrophosphate.	PF00348;	MetaCyc:YJL167W-MONOMER	2681213; 8641269; 24374639; 3036507; 8096487; 22814378	ERG20
1.3.1.70	Q12051	ERG20	BTS1	no	no	no	Mucorales	no	Allomyces x3, Catenaria x3, Aspergillus x3, Gigaspora x3	PATHWAY: Isoprenoid biosynthesis; farnesyl diphosphate biosynthesis; farnesyl diphosphate from geranyl diphosphate and isopentenyl diphosphate: step 1/1.; PATHWAY: Isoprenoid biosynthesis; geranyl diphosphate biosynthesis; geranyl diphosphate from dimethylallyl diphosphate and isopentenyl diphosphate: step 1/1.; PATHWAY: Isoprenoid biosynthesis; geranylgeranyl diphosphate biosynthesis; geranylger…	FUNCTION: Catalyzes the trans-addition of the 3 molecules of IPP onto DMAPP to form geranylgeranyl pyrophosphate. Required for the membrane attachment of YPT1 and SEC4. May be involved in vesicle trafficking and protein sorting. {ECO:0000269|PubMed:15296494, ECO:0000269|PubMed:7665600}.	PF00348;	MetaCyc:YPL069C-MONOMER;	7665600; 9169875; 24374639; 17322287; 14562106; 15296494; 19245203; 16554305; 17535895	BTS1
1.3.1.70	P32462	ERG24	ERG24	no	no	no	Mucorales	no	Rhizopus	PATHWAY: Steroid biosynthesis; zymosterol biosynthesis; zymosterol from lanosterol: step 2/6.	FUNCTION: Reduces the C14=C15 double bond of 4,4-dimethyl-cholesta-8,14,24-trienol to produce 4,4-dimethyl-cholesta-8,24-dienol.	PF01222;	MetaCyc:YNL280C-MONOMER;	1418625; 8125337; 9169873; 24374639; 14562106; 16847258; 22814378	ERG24
	A0A2N1NKM2	ERG24	Dehydrosterol delta 7 reductase	yes	no	yes	no	Glomeromycotina, Mortierellomycotina, Endogonales	Gigaspora x2, Jimgerdemannia x2, Lobosporangium x2, Allomyces x2	PATHWAY: Nuclear hormone receptor-like domain superfamily	FUNCTION: Vitamin D receptor	PF01222;	MetaCyc:YNL280C	26323657, 24566107, 6311080	RhiirC2_738743
1.14.18.9	P53045	ERG25		no	no	no	Mucorales	no	Allomyces x4, Gigaspora x5, Rhizopus x3	PATHWAY: Steroid biosynthesis; zymosterol biosynthesis; zymosterol from lanosterol: step 3/6.; PATHWAY: Steroid metabolism; ergosterol biosynthesis. {ECO:0000305|PubMed:8552601}.	FUNCTION: Catalyzes the three-step monooxygenation required for the demethylation of 4,4-dimethyl and 4alpha-methylsterols, which can be subsequently metabolized to ergosterol. {ECO:0000269|PubMed:12880870, ECO:0000269|PubMed:29773647, ECO:0000269|PubMed:8552601, ECO:0000269|PubMed:8663358}.	PF04116;	MetaCyc:YGR060W-MONOMER;YEAST:YGR060W-MONOMER;	8552601; 8663358; 16273108; 9169869; 24374639; 17322287; 12119386; 12880870; 14562106; 14557538; 15995173; 15716577; 22106047; 29773647	ERG25
1.1.1.170	P53199	ERG26		no	no	no	no	no	Rhizopus x3	PATHWAY: Steroid biosynthesis; zymosterol biosynthesis; zymosterol from lanosterol: step 5/6.	FUNCTION: Essential enzyme in the ergosterol biosynthetic pathway. Part of a 3 enzyme system that catalyzes the sequential removal of the 2 methyl groups at the sterol C-4 position, converting 4,4-dimethylzymosterol to zymosterol. Catalyzes the second step, an oxidative decarboxylation that results in a reduction of the 3-beta-hydroxy group at the C-3 carbon to an oxo group. {ECO:0000269|PubMed:9…	PF01073;	MetaCyc:YGL001C-MONOMER;YEAST:YGL001C-MONOMER;	9169869; 24374639; 17322287; 9811880; 11279045; 12119386; 14562106; 15995173; 15716577; 26456460	ERG26
1.1.1.270	Q12452	ERG27		no	no	no	no	no	Rhizopus x3, Aspergillus x3	PATHWAY: Steroid biosynthesis; zymosterol biosynthesis; step 7/7	FUNCTION: Responsible for the reduction of the keto group on the C-3 of sterols. Also facilitates the association of ERG7 with lipid particles preventing its digestion in the endoplasmic reticulum and the lipid particles. {ECO:0000269|PubMed:10535978, ECO:0000269|PubMed:12842197}.	PF00106;	MetaCyc:YLR100W-MONOMER;	9169871; 24374639; 10535978; 12119386; 12842197; 15995173; 15716577; 17330950	ERG27
2.7.1.150	P34756	FAB1		no	no	no	Mucorales	no	Rhizopus x4,	PATHWAY: Phospholipid metabolism	FUNCTION: The PI(3,5)P2 regulatory complex regulates both the synthesis and turnover of phosphatidylinositol 3,5-bisphosphate (PtdIns(3,5)P2). Catalyzes the phosphorylation of phosphatidylinositol 3-phosphate on the fifth hydroxyl of the myo-inositol ring, to form phosphatidylinositol 3,5-bisphosphate (PubMed:16492811, PubMed:9811604). Required for endocytic-vacuolar pathway and nuclear migration…	PF00118;PF01363;PF01504;	MetaCyc:YFR019W-MONOMER;	7663021; 7670463; 24374639; 9811604; 9763421; 9751732; 11889142; 11950935; 14562095; 14562106; 16492811; 19037259; 18653468; 18407956; 19779198; 22814378; 28148651; 30427760	FAB1
3.1.4.54	Q02883	FMP30		no	yes	Glomeromycotina, Blastocladiomycota	Mucorales	no	Rhizopus x6	PATHWAY: Phospholipid metabolism	FUNCTION: Hydrolyzes N-acyl-phosphatidylethanolamines (NAPEs) to produce N-acylethanolamines (NAEs). {ECO:0000269|PubMed:15878693}.	PF12706;	MetaCyc:YPL103C	9169875; 24374639; 14562106; 14576278; 15878693; 16254148	FMP30
2.3.1.15; 2.3.1.42	P32784; P36148	SCT1		no	no	no	Mucoromycota, Mucorales	no	Allomyces x4	PATHWAY: Phospholipid metabolism; CDP-diacylglycerol biosynthesis	FUNCTION: Catalyzes the rate-limiting reaction in the mitochondrial fatty acid synthesis (FAS) type II pathway. Responsible for the production of the mitochondrial malonyl-CoA, used for the biosynthesis of the cofactor lipoic acid. This protein carries three functions: biotin carboxyl carrier protein, biotin carboxylase, and carboxyltransferase. {ECO:0000269|PubMed:14761959}. FUNCTION: Carries ou…	PF08326;PF02785;PF00289;PF00364;PF01039;PF02786;	MetaCyc:YMR207C-MONOMER;	7608137; 11544256; 1332308; 7813418; 24374639; 1441753; 12167660; 14562095; 14562106; 18407956; 19525420; 19779198; 22323296; 29073188; 11544256; 8196765; 24374639; 9401016; 10049376; 12167660; 14562106; 16847258; 17330950; 18407956; 19525420; 19779198; 22267742; 29073188; 31421179	SCT1, GPT2
1.1.5.3	P32191	GUT2		no	no	no	no	no	Rhizopus x3, Aspergillus x2	PATHWAY: Polyol metabolism; glycerol degradation via glycerol kinase pathway; glycerone phosphate from sn-glycerol 3-phosphate (anaerobic route): step 1/1.	FUNCTION: This protein is involved in step 1 of the subpathway that synthesizes glycerone phosphate from sn-glycerol 3-phosphate (anaerobic route). This subpathway is part of the pathway glycerol degradation via glycerol kinase pathway, which is itself part of Polyol metabolism.	PF01266;PF16901;	MetaCyc:YIL155C	8256521; 9169870; 24374639; 17322287; 11502169; 14562106; 22984289	GUT2
1.1.1.34	P12683	HMG1_HMG2		no	no	no	Mucorales	no	inwazja Mucorów	PATHWAY: Metabolic intermediate biosynthesis; (R)-mevalonate biosynthesis; (R)-mevalonate from acetyl-CoA: step 3/3.	FUNCTION: One of 2 isozymes that catalyze the conversion of HMG-CoA to mevalonate. It is the rate-limiting enzyme of the sterol biosynthesis pathway. Involved in ergosterol biosynthesis. {ECO:0000269|PubMed:3526336, ECO:0000269|PubMed:9292983}.	PF00368;PF13323;PF12349;	MetaCyc:YML075C-MONOMER;	3065625; 9169872; 24374639; 3526336; 8744950; 9292983; 14562095; 17330950; 19779198	HMG1, HMG2
4.2.1.-	P38790	IDI1		no	no	no	no	no	Rhizopus x3	PATHWAY: Isoprenoid biosynthesis; dimethylallyl diphosphate biosynthesis	FUNCTION: This protein is involved in step 1 of the subpathway that synthesizes dimethylallyl diphosphate from isopentenyl diphosphate. This subpathway is part of the pathway dimethylallyl diphosphate biosynthesis, which is itself part of Isoprenoid biosynthesis.	PF00293;	MetaCyc:YHR067W-MONOMER;	2681212; 9169875; 24374639; 2223785; 7908830; 14562106; 17330950; 18407956; 19779198	IDI1
5.3.3.2	P15496	IFA38		no	no	no	no	no	Rhizopus x3	PATHWAY: Fatty acid biosynthesis;	FUNCTION: Component of the microsomal membrane bound fatty acid elongation system, which produces the 26-carbon very long-chain fatty acids (VLCFA) from palmitate. Catalyzes the reduction of the 3-ketoacyl-CoA intermediate that is formed in each cycle of fatty acid elongation. VLCFAs serve as precursors for ceramide and sphingolipids.	PF00293;	MetaCyc:YPL117C-MONOMER;	7813418; 24374639; 17322287; 11792704; 12087109; 12684876; 14562095; 14562106; 17719544; 22814378; 23263984; 25003994	IFA38
1.1.1.330	P38286	INM1		no	no	no	no	no	Rhizopus x3	PATHWAY: Lipid metabolism; fatty acid biosynthesis. {ECO:0000269|PubMed:12087109}.	FUNCTION: This protein is involved in step 2 of the subpathway that synthesizes myo-inositol from D-glucose 6-phosphate. This subpathway is part of the pathway myo-inositol biosynthesis, which is itself part of Polyol metabolism.	PF00106; PF00459	MetaCyc:YBR159W-MONOMER	9169867; 24374639; 17322287; 10096091; 12593845	INM1, INM2
2.7.1.228	P38954	IPT1_SYR4		no	yes	most	no	Mucoromycotina, Saccharomycotina	no	PATHWAY: Sphingolipid metabolism	FUNCTION: Catalyzes the addition of a phosphorylinositol group onto mannosyl phosphorylinositol ceramide (MIPC) to form mannosyl diphosphorylinositol ceramide (M(IP)2C), the major sphingolipid in membranes of S.cerevisiae. {ECO:0000269|PubMed:10931938, ECO:0000269|PubMed:22322963, ECO:0000269|PubMed:9368028}.	PF01569;PF14378;	MetaCyc:YDR072C-MONOMER;YEAST:YDR072C-MONOMER;	7483840; 9169867; 24374639; 17322287; 9368028; 10931938; 14562106; 14583628; 16847258; 18407956; 19779198; 22322963	IPT1
2.7.1.227	Q06346	KEI1		no	yes	Endogonales	no	no	Rhizopus x4,	PATHWAY: Sphingolipid metabolism	FUNCTION: Regulatory component of the inositol phosphorylceramide (ICP) synthase which catalyzes the addition of a phosphorylinositol group onto ceramide to form inositol phosphorylceramide, an essential step in sphingolipid biosynthesis. Helps the medial Golgi localization of IPC synthase in a COPI vesicle-dependent manner. {ECO:0000269|PubMed:19726565}.	PF08552;	MetaCyc:YDR367W-MONOMER;	9169867; 24374639; 10734188; 14562095; 14562106; 19726565	KEI1
2.3.1.50	P25045	LCB1		no	no	no	no	no	Rhizopus x3	PATHWAY: Lipid metabolism; sphingolipid metabolism.	FUNCTION: Component of serine palmitoyltransferase (SPT), which catalyzes the committed step in the synthesis of sphingolipids, the condensation of serine with palmitoyl CoA to form the long chain base 3-ketosphinganine. {ECO:0000269|PubMed:11781309, ECO:0000269|PubMed:8058731}.	PF00155;	MetaCyc:YMR296C-MONOMER;	2066332; 9169872; 24374639; 17322287; 8058731; 10713067; 11781309; 14562095; 14562106; 15485854; 17330950; 20182505	LCB1
2.3.1.50	P40970	LCB2	LCB2	no	no	no	Mucorales	no	no	PATHWAY: Lipid metabolism; sphingolipid metabolism.	FUNCTION: Catalytic subunit of serine palmitoyltransferase (SPT), which catalyzes the committed step in the synthesis of sphingolipids, the condensation of serine with palmitoyl CoA to form the long chain base 3-ketosphinganine.	PF00155;	MetaCyc:YDR062W-MONOMER;	8063782; 8058731; 8789263; 9169867; 24374639; 17322287; 10713067; 11781309; 14562095; 14562106; 15485854; 20182505	LCB2
3.1.3.-	P47013; P23501	LCB3_YSR3_LBP2		no	yes	Glomeromycotina, Blastocladiomycota	no	no	Rhizopus x3	PATHWAY: Sphingolipid metabolism	FUNCTION: Dihydrosphingosine 1-phosphate phosphatase required for efficient ceramide synthesis from exogenous sphingoid bases (PubMed:10477278, PubMed:10563329, PubMed:10856228, PubMed:11278643, PubMed:11967828, PubMed:12493772, PubMed:12684378, PubMed:12786943, PubMed:9195906, PubMed:9353337, PubMed:9419344, PubMed:25345524). Involved in endocytosis and calcium-mediated signaling (PubMed:1085622…	PF01569;	MetaCyc:YJL134W-MONOMER; MetaCyc:YKR053C-MONOMER;	8813765; 8641269; 24374639; 9195906; 9353337; 9419344; 10477278; 10856228; 10563329; 11278643; 11967828; 12684378; 12786943; 12493772; 16847258; 17330950; 19779198; 22814378; 25345524, 8196765; 24374639; 1703236; 9353337; 9419344; 10477278; 10856228; 10563329; 25345524	LCB3, YSR3
2.7.1.91	Q12246; Q06147	LCB4_LCB5		no	no	no	Mucoromycota (except Glomeromycotina)	no	Rhizopus x7	PATHWAY: Sphingolipid metabolism	FUNCTION: Catalyzes the phosphorylation of the sphingoid long chain bases dihydrosphingosine (DHS or sphinganine) and phytosphingosine (PHS) to form dihydrosphingosine 1-phosphate (DHS-1P) and phytosphingosine 1-phosphate (PHS-1P) respectively (PubMed:9677363, PubMed:11102354, PubMed:11795842, PubMed:16141212, PubMed:25345524). Involved in the biosynthesis of sphingolipids and ceramides (PubMed:1…	PF00781;	MetaCyc:YOR171C-MONOMER; MetaCyc:YLR260W-MONOMER;	8972579; 9169874; 24374639; 9677363; 11102354; 11795842; 11056159; 11278643; 12459470; 11967828; 12493772; 14562106; 15598647; 16141212; 16227572; 17686782; 17330950; 18407956; 19779198; 22814378; 22106047; 25345524; 9169871; 24374639; 9677363; 11102354; 11056159; 11278643; 12493772; 14562106; 17330950; 18407956; 19779198; 25345524	LCB4, LCB5
1.14.18.12	P25338	MPO1		no	no	no	no	no	Allomyces x4, Linnemannia x3, Rhizopus x3	PATHWAY: Sphingolipid metabolism	FUNCTION: Dioxygenase that catalyzes the alpha-oxidation of 2-hydroxy fatty acids in an iron-dependent manner (PubMed:30530523). Involved in metabolism of phytosphingosine and is required for proper endoplasmic reticulum stress response (PubMed:25345524, PubMed:30530523). {ECO:0000269|PubMed:25345524, ECO:0000269|PubMed:30530523}.	PF06127;	MetaCyc:YGL010W-MONOMER;	1882554; 1882553; 9169869; 24374639; 14562095; 14562106; 16847258; 25345524; 30530523	MPO1
4.1.1.33	P32377	MVD1		no	no	no	no	no	Allomyces x3, Rhizopus x3	PATHWAY: Isoprenoid biosynthesis; isopentenyl diphosphate biosynthesis via mevalonate pathway; isopentenyl diphosphate from (R)-mevalonate: step 3/3.	FUNCTION: This protein is involved in step 3 of the subpathway that synthesizes isopentenyl diphosphate from (R)-mevalonate. This subpathway is part of the pathway isopentenyl diphosphate biosynthesis via mevalonate pathway, which is itself part of Isoprenoid biosynthesis.	PF00288;PF18376;	MetaCyc:YNR043W-MONOMER;	8626466; 9244250; 9169873; 24374639; 17322287; 1740455; 14562106; 11698677	MVD1
3.1.1.5	Q04958	NTE1		no	no	Endogonales	no	no	Rhizopus x3	PATHWAY: Phospholipid metabolism	FUNCTION: Intracellular phospholipase B that catalyzes the double deacylation of phosphatidylcholine (PC) to glycerophosphocholine (GroPCho). Plays an important role in membrane lipid homeostasis. Responsible for the rapid PC turnover in response to inositol, elevated temperatures, or when choline is present in the growth medium (PubMed:15044461, PubMed:15611060, PubMed:16777854). NTE1 activity i…	PF00027;PF01734;	MetaCyc:YML059C-MONOMER;	9169872; 24374639; 14562095; 14562106; 15044461; 15611060; 16777854; 16847258; 17330950; 18407956; 19841481; 19779198; 24868093	NTE1
-	P21957	OPI1		no	yes	all	no	Dikarya	no	PATHWAY: Phospholipid metabolism; phosphatidylcholine biosynthesis	FUNCTION: Negative regulator of the transcriptional complex INO2-INO4 in response to phospholipid precursor availability. When precursors become limiting, OPI1 is retained at the endoplasmic reticulum (ER) and INO2-INO4 activates INO1 and other genes required for phospholipid biosynthesis, whereas abundant precursor availability results in targeting of OPI1 to the nucleus to repress transcription…	PF08618;	MetaCyc:YHL020C	1985968; 8091229; 24374639; 17322287; 12727870; 14562095; 14562106; 15455074; 15192221; 17330950; 19779198	OPI1
2.1.1.17; 2.1.1.71	P05375	OPI3_PEM2		no	no	no	no	no	Rhizopus x3	PATHWAY: Phospholipid metabolism; phosphatidylcholine biosynthesis. {ECO:0000255|HAMAP-Rule:MF_03216, ECO:0000305|PubMed:6337128}.	FUNCTION: Catalyzes the second two steps of the methylation pathway of phosphatidylcholine biosynthesis, the SAM-dependent methylation of phosphatidylmonomethylethanolamine (PMME) to phosphatidyldimethylethanolamine (PDME) and of PDME to phosphatidylcholine (PC). Can also catalyze the first methylation reaction of PE to PMME in the absence of PE methyltransferase CHO2. {ECO:0000255|HAMAP-Rule:MF_…	PF04191;	MetaCyc:YJR073C-MONOMER;	2445736; 8840504; 8641269; 24374639; 17322287; 6759124; 7047296; 6337128; 2684666; 2670666; 2198947; 1954254; 1650774; 8614637; 14562095; 14562106; 14576278; 22001639	OPI3
-	P53224; Q06144	ORM1_ORM2		no	no	no	no	no	Rhizopus x3	PATHWAY: Sphingolipid metabolism	FUNCTION: Component of the SPOTS complex that acts as a negative regulator of sphingolipid synthesis. Acts by inhibiting serine palmitoyltransferases (LCB1 and LCB2) activity. {ECO:0000269|PubMed:20182505}.	PF04061;	MetaCyc:YGR038W; YLR350W	9169871; 24374639; 17322287; 12093374; 14562095; 14562106; 16847258; 17330950; 18407956; 19779198; 20182505	ORM1, ORM2
3.1.4.-	Q08959	PGC1		yes	no	Mucorinae	no	no	Allomyces x3	PATHWAY: Phospholipid metabolism	FUNCTION: Phosphatidylglycerol phospholipase required for the removal of excess phosphatidylglycerol (PG) via a phospholipase C-type degradation mechanism. {ECO:0000269|PubMed:16172116, ECO:0000269|PubMed:18434318}.	PF03009;	MetaCyc:YPL206C-MONOMER;	9169875; 24374639; 12514182; 14562106; 14576278; 16141200; 16172116; 18434318; 22814378; 24868093	PGC1
2.7.8.5	P25578	PGS1		no	no	no	no	no	Rhizopus x3	PATHWAY: Phospholipid metabolism; phosphatidylglycerol biosynthesis; phosphatidylglycerol from CDP-diacylglycerol: step 1/2.	FUNCTION: Essential for the viability of mitochondrial petite mutant. Catalyzes the committed step to the synthesis of the acidic phospholipids. {ECO:0000269|PubMed:9545322}.	PF00614;	MetaCyc:YCL004W	8553693; 9545322; 1574125; 24374639; 8252640; 9799363	PGS1
4.2.1.134	P40857	PHS1		no	no	no	no	no	Rhizopus x3	PATHWAY: Lipid metabolism; fatty acid biosynthesis. {ECO:0000269|PubMed:17719544, ECO:0000269|PubMed:18272525}.	FUNCTION: Catalyzes the third of the four reactions of the long-chain fatty acids elongation cycle. This endoplasmic reticulum-bound enzymatic process, allows the addition of two carbons to the chain of long- and very long-chain fatty acids/VLCFAs per cycle. This enzyme catalyzes the dehydration of the 3-hydroxyacyl-CoA intermediate into trans-2,3-enoyl-CoA, within each cycle of fatty acid elonga…	PF04387;	MetaCyc:YJL097W-MONOMER;	7871887; 8641269; 24374639; 17322287; 14562095; 16847258; 17719544; 18272525; 23416297	PHS1
2.7.8.11	P06197	PIS1		no	no	no	no	no	Choanephora x2, Jimgerdemannia x2	PATHWAY: Phospholipid metabolism; phosphatidylinositol biosynthesis	FUNCTION: CDP-diacylglycerol--inositol 3-phosphatidyltransferase	PF01066;	MetaCyc:YPR113W-MONOMER;	3031032; 9169875; 24374639; 14562106; 16823961; 16847258	PIS1
2.5.1.58; 2.5.1.59	P29703	RAM2		no	no	no	no	no	Rhizopus x3	PATHWAY: Isoprenoid biosynthesis	FUNCTION: Essential subunit of both the farnesyltransferase and the geranylgeranyltransferase complex. Contributes to the transfer of a farnesyl or geranylgeranyl moiety from farnesyl or geranylgeranyl diphosphate to a cysteine at the fourth position from the C-terminus of several proteins having the C-terminal sequence Cys-aliphatic-aliphatic-X. If X is Ser, Ala, Met, Cys, or Gln, then the prote…	PF01239;	MetaCyc:YKL019W	1763050; 8196765; 24374639; 8203154; 2124698; 1860864; 1918005; 1400380; 8424764; 8494894; 7639519; 8527442; 9109664; 9174352; 10491163; 14562106	RAM2
2.5.1.87	P35196; Q03175	RER2		no	no	no	no	no	Rhizopus x3	PATHWAY: Protein modification; protein glycosylation. {ECO:0000305}.	FUNCTION: With NUS1, forms the dehydrodolichyl diphosphate synthase (DDS) complex, an essential component of the dolichol monophosphate (Dol-P) biosynthetic machinery. Adds multiple copies of isopentenyl pyrophosphate (IPP) to farnesyl pyrophosphate (FPP) to produce dehydrodolichyl diphosphate (Dedol-PP), a precursor of dolichol which is utilized as a sugar carrier in protein glycosylation in the…	PF01255;	MetaCyc:YBR002C-MONOMER; MetaCyc:YMR101C-MONOMER;	9858571; 8091860; 7813418; 24374639; 11442630; 14562106; 17345630; 25066056; 9858571; 9169872; 24374639; 11442630; 17345630; 25066056	RER2, SRT1
1.14.18.6; 1.14.18.7	Q03529	SCS7		no	no	no	Mucorales x3, Umbelopsidales x2, Mortierellomycotina x2	no	Allomyces x4	PATHWAY: Sphingolipid metabolism. {ECO:0000269|PubMed:12006573, ECO:0000269|PubMed:16652392, ECO:0000269|PubMed:19074599, ECO:0000269|PubMed:26977056, ECO:0000269|PubMed:9353282, ECO:0000269|PubMed:9368039, ECO:0000269|PubMed:9559540}.	FUNCTION: Ceramide hydroxylase involved in the hydroxylation of sphingolipid-associated very long chain fatty acids (PubMed:9353282, PubMed:9368039, PubMed:26977056, PubMed:9559540, PubMed:16652392, PubMed:19074599). Postulated to hydroxylate the very long chain fatty acid of dihydroceramides and phytoceramides at C-2 (PubMed:9368039, PubMed:26977056). {ECO:0000269|PubMed:16652392, ECO:0000269|Pu…	PF00173;PF04116;	MetaCyc:YMR272C-MONOMER;	9169872; 24374639; 17322287; 9353282; 9368039; 9559540; 10922463; 12006573; 14562095; 14562106; 16847258; 16652392; 19074599; 26977056; 26515067	SCS7
2.3.1.51; 2.3.1.51; 2.3.1.-	P33333; Q12385; Q04623	SLC1_ICT1		no	no	no	Mucorinae	no	Absidia x5, Rhizopus x6	PATHWAY: Phospholipid metabolism; DP-diacylglycerol biosynthesis	FUNCTION: Lysophosphatidic acid acyltransferase involved in membrane remodeling leading to increased organic solvent tolerance. Involved in resistance to azoles and copper. {ECO:0000269|PubMed:10628851, ECO:0000269|PubMed:11055939, ECO:0000269|PubMed:18252723, ECO:0000269|PubMed:9717239}. FUNCTION: May be involved in cell wall organization and biogenesis.	PF00561;	MetaCyc:YDL052C-MONOMER	8408076; 9169867; 24374639; 17322287; 9401016; 17675291; 17890783; 18154737; 19779198; 20694142; 21820081; 24868093; 26643989; 9169871; 24374639; 9717239; 10628851; 11055939; 18252723; 9169867; 24374639; 9335584; 14562095; 14562106	SLC1, ICT1, ECM18
2.4.-.-; 2.4.1.16	P33300; P08004	SUR1_CSH1		no	yes	all	no	Dikarya	no	PATHWAY: Sphingolipid metabolism	FUNCTION: Involved in the synthesis of mannosyl phosphorylinositol ceramide. Catalyzes the addition of mannosyl to phosphorylinositol ceramide. Suppressor of RVS161 mutation. {ECO:0000269|PubMed:12954640}. FUNCTION: Polymerizes chitin, a structural polymer of the cell wall and septum, by transferring the sugar moiety of UDP-GlcNAc to the non-reducing end of the growing chitin polymer (PubMed:2941…	PF04488; PF01644; PF08407;	MetaCyc:YPL057C-MONOMER;	8488727; 7854312; 9169875; 24374639; 12954640; 16847258; 17330950; 17287358; 18407956; 19779198; 2941152; 9169873; 24374639; 2523889; 17330950; 17287358; 18407956; 19779198	SUR1, CHS1
3.1.1.13	P34163	TGL1		no	no	no	Glomeromycotina	no	no	PATHWAY: TAG metabolism	FUNCTION: Mediates the hydrolysis of steryl esters (SE) (PubMed:10515935, PubMed:14640980, PubMed:15713625). Preferentially hydrolyzes ergosteryl and zymosteryl esters (PubMed:19111628). Required for mobilization of SEs from lipid particles/droplets, thereby playing a central role in lipid metabolism and sterol homeostasis. Sterol intermediates stored in SE and set free by SE hydrolases are recyc…	PF00561;	MetaCyc:YKL140W-MONOMER;	1574929; 8196765; 24374639; 10515935; 14562095; 14562106; 14640980; 15922657; 15713625; 17330950; 17287358; 18407956; 19111628; 19779198; 21820081; 22106047; 23613772; 24868093; 28866104	TGL1
3.1.1.3	P54857; P38139	LDH1_TGL5-3_ATG15_LIH1	LDH1_TGL2	no	yes	Endogonales	Mucorales	no	no	PATHWAY: TAG metabolism; mitochondrial	FUNCTION: Mitochondrial triacylglycerol (TAG) lipase with activity toward long-chain diacylglycerols (DAGs) and triacylglycerols (TAGs) (PubMed:9544243, PubMed:19959834). Involved in mitochondrial lipid metabolism (PubMed:31483742). {ECO:0000269|PubMed:19959834, ECO:0000269|PubMed:31483742, ECO:0000269|PubMed:9544243}.	PF00561;	MetaCyc:YBR204C	9544243; 8789263; 9169867; 24374639; 17322287; 19959834; 28119444; 31483742; 8368014; 7813418; 24374639; 14645503; 21478430; 21478434	TGL2, LDH1
3.1.1.3	P40308	TGL3		no	no	no	no	no	no	PATHWAY: TAG metabolism	FUNCTION: Lipid particle-localized triacylglycerol (TAG) lipase. The lipid droplet/particle is a lipid storage compartment which serves as a depot of energy and building blocks for membrane lipid biosynthesis. Involved in the mobilization of the non-polar storage lipids triacylglycerols (TAGs) from lipid particles by hydrolysis of TAGs, releasing and supplying specific fatty acids to the appropri…	PF11815;PF01734;	MetaCyc:YMR313C-MONOMER; YMR313C-MONOMER;	9169872; 24374639; 7918444; 10515935; 12682047; 14562106; 16267052; 20016004; 21820081; 23673660; 24868093	TGL3
3.1.1.3	P36165; Q12043	TGL4	TGL4	no	no	Endogonales	no	no	no	PATHWAY: TAG metabolism	FUNCTION: Lipid particle-localized triacylglycerol (TAG) lipase. The lipid droplet/particle is a lipid storage compartment which serves as a depot of energy and building blocks for membrane lipid biosynthesis. Involved in the mobilization of the non-polar storage lipids triacylglycerols (TAGs) from lipid particles by hydrolysis of TAGs, releasing and supplying specific fatty acids to the appropri…	PF11815;PF01734;	MetaCyc:YKR089C-MONOMER; MetaCyc:YOR081C-MONOMER;	8203164; 8196765; 24374639; 14562095; 14562106; 16135509; 15665377; 16267052; 17287358; 18407956; 19150427; 19779198; 20332534; 21820081; 24868093; 27170177; 9200815; 9169874; 24374639; 9133743; 14562095; 14562106; 16135509; 18407956; 19779198; 20016004; 21820081; 24868093; 27170177	TGL4, TGL5
3.5.1.-	P38298; Q02896	YPC1_YDC1		no	no	no	Glomeromycotina	no	Allomyces x3, Rhizopus x3	PATHWAY: TAG metabolism	FUNCTION: Alkaline ceramidase that hydrolyzes phytoceramide and also dihydroceramide into phytosphingosine or dihydrosphingosine. Prefers phytoceramide. Has also reverse activity as acyl-CoA-independent ceramide synthase, catalyzing synthesis of phytoceramide and dihydroceramide from palmitic acid and phytosphingosine or dihydrosphingosine. Is not responsible for the breakdown of unsaturated cera…	PF05875;	MetaCyc:YBR183W-MONOMER; MetaCyc:YPL087W-MONOMER;	10702247; 7871891; 7813418; 24374639; 10900202; 11694577; 16847258; 23445175; 24866405	YPC1, YDC1
1.3.7.11	A0A168PH23	CarB		no	no	Glomeromycotina, Mortierellomycotina	no	no	Rhizopus x3	PATHWAY: Carotenoid biosynthesis. {ECO:0000256|ARBA:ARBA00004829, ECO:0000256|RuleBase:RU362075}.	FUNCTION: Phytoene dehydrogenase	PF01593;	MetaCyc:G-12166	10489434, 10872226, 10951210	CarB
5.5.1.19; 2.5.1.32	Q9UUQ6	CARRP		yes	no	Glomeromycotina, Mortierellomycotina, Dikarya	Mucorales	Mucoromycota + Blastocladiomycota	Rhizopus, Absidia	PATHWAY: Carotenoid biosynthesis; beta-carotene biosynthesis.; PATHWAY: Carotenoid biosynthesis; phytoene biosynthesis; all-trans-phytoene from geranylgeranyl diphosphate: step 1/1.	FUNCTION: Bifunctional enzyme that catalyzes the reactions from prephytoene diphosphate to phytoene and lycopene to beta-carotene via the intermediate gamma-carotene. {ECO:0000269|PubMed:10951210}.	PF00494;	MetaCyc:G-15036-MONOMER	10951210	CARRP
2.7.7.41	P53230	TAM41_CDS1	TAM41	no	no	no	no	no	Aspergillus x2	PATHWAY: Phospholipid metabolism; CDP-diacylglycerol biosynthesis; CDP-diacylglycerol from sn-glycerol 3-phosphate: step 3/3. {ECO:0000269|PubMed:19114592, ECO:0000269|PubMed:20485265}.	FUNCTION: Catalyzes the formation of CDP-diacylglycerol (CDP-DAG) from phosphatidic acid (PA) in the mitochondrial inner membrane. Required for the biosynthesis of the dimeric phospholipid cardiolipin, which stabilizes supercomplexes of the mitochondrial respiratory chain in the mitochondrial inner membrane. {ECO:0000269|PubMed:16790493, ECO:0000269|PubMed:16943180, ECO:0000269|PubMed:19114592, E…	PF09139;	MetaCyc:YGR046W	16273108; 9169869; 24374639; 14690591; 14562095; 14562106; 16943180; 16790493; 19114592; 20485265; 23623749	TAM41
2.7.1.32; 2.7.1.82	P20485; Q03764	CKI1		no	no	no	Mucorales	no	Rhizopus x6	PATHWAY: Phospholipid metabolism; phosphatidylcholine biosynthesis; phosphocholine from choline: step 1/1. {ECO:0000305|PubMed:11078727}. PATHWAY: Phospholipid metabolism; phosphatidylethanolamine biosynthesis; phosphatidylethanolamine from ethanolamine: step 1/3.	FUNCTION: Catalyzes the committed step in the synthesis of phosphatidylcholine by the CDP-choline pathway (PubMed:2536698, PubMed:9506987, PubMed:10329685). Also exhibits ethanolamine kinase activity but it is a poor substrate at 14% efficiency compared with choline (PubMed:2536698, PubMed:9506987). {ECO:0000269|PubMed:10329685, ECO:0000269|PubMed:2536698, ECO:0000269|PubMed:9506987}. FUNCTION: C…	PF04428;	MetaCyc:YLR133W-MONOMER;	2536698; 9169871; 24374639; 17322287; 9506987; 10329685; 11078727; 12105205; 14562095; 14562106; 15665377; 17330950; 18086883; 18407956; 19779198; 9169867; 24374639; 10329685; 14562095; 14562106; 15201274; 16551612; 18407956	CKI1, EKI1
1.14.19.30	A0A197KDG7	Delta-5_desaturase	d5d	yes	no	no	no	Glomeromycotina, Mortierellomycotina, Blastocladiomycota	Catenaria x2,	PATHWAY: PUFA biosynthesis	FUNCTION: Arachidonic acid biosynthesis	PF00173;PF00487;	MetaCyc:HS05918-MONOMER	9867867	D5d
1.14.19.3	A0A197JJR0	D6d	d6d	no	no	no	no	no	Rhizopus x3, Absidia x2	PATHWAY: PUFA biosynthesis	FUNCTION: Gamma-linoleic acid biosynthesis	PF00173;PF00487;	lack of data	11290821, 11724940, 19679157	D6d
1.14.19.1	A8E069	d9DS		no	no	no	Mucorales, Mortierellomycotina, Glomeromycotina	no	Lobosporangium x5, Phycomyces x5	PATHWAY: PUFA biosynthesis	FUNCTION: Oleic acid biosynthesis	PF00487;	lack of data	17492269, 10091601, 10872837, 14646204, 8813759	D9ds
1.14.19.-	Q96VC2	D12d		no	no	no	Glomeromycotina	no	Phycomyces x7, Podila x4	PATHWAY: PUFA biosynthesis	FUNCTION: Linoleic acid biosynthesis	PF11960;PF00487;	lack of data	20155356, 16763049, 15056908	D12d
2.3.1.84; 3.1.1.-	Q02891; P38295; Q03649	EHT1		no	no	no	no	no	Rhizopus x3, Lichtheimia x2, Bifiguratus x2	PATHWAY: Fatty acid metabolism	FUNCTION: Displays enzymatic activity both for medium-chain fatty acid (MCFA) ethyl ester synthesis and hydrolysis (esterase activity). MCFA are toxic for yeast and this enzyme could thus be involved in their detoxification by esterification. {ECO:0000269|PubMed:16361250}. FUNCTION: Displays enzymatic activity both for medium-chain fatty acid (MCFA) ethyl ester synthesis and hydrolysis (esterase …	PF00561;	MetaCyc:YMR210W-MONOMER	9169875; 24374639; 17322287; 14562106; 16361250; 7813418; 24374639; 14562106; 16361250; 22106047; 9169872; 24374639; 16361250; 22106047; 26991558; 29225428	EEB1, EHT1, MGL2
6.1.1.12	Q5BGL6	ERDS		Aspergillus spp. specific						PATHWAY: Surface lipid aminoacetylation	FUNCTION: Aspartate--tRNA ligase	PF09924;PF00152;	lack of data	16372000; 19146970	ERDS
6.4.1.2; 6.3.4.14	P32874; Q00955	HFA1		no	no	no	no	no	Rhizopus x3	PATHWAY: Lipid metabolism; malonyl-CoA biosynthesis; malonyl-CoA from acetyl-CoA: step 1/1.	FUNCTION: Catalyzes the rate-limiting reaction in the mitochondrial fatty acid synthesis (FAS) type II pathway. Responsible for the production of the mitochondrial malonyl-CoA, used for the biosynthesis of the cofactor lipoic acid. This protein carries three functions: biotin carboxyl carrier protein, biotin carboxylase, and carboxyltransferase. {ECO:0000269|PubMed:14761959}. FUNCTION: Carries ou…	PF08326;PF02785;PF00289;PF00364;PF01039;PF02786;	MetaCyc:YMR207C-MONOMER;	9169872; 24374639; 7906156; 14562095; 14562106; 14576278; 14761959; 1350093; 9169873; 24374639; 6108218; 6103540; 1359536; 8098706; 7916271; 8127678; 8943372; 9438137; 10757783; 12730220; 14562106; 15665377; 17330950; 18407956; 19779198; 22814378; 12663926; 15610732; 15079078	HFA1, ACC1
1.1.1.100	P35731	OAR1	OAR1	no	no	no?	no	no	no	PATHWAY: Fatty acid metabolism; mitochondrial	FUNCTION: Involved in biosynthesis of fatty acids in mitochondria. {ECO:0000250, ECO:0000269|PubMed:9388293}.	PF00106;	MetaCyc:YKL055C-MONOMER;	8091862; 8196765; 24374639; 9388293; 14562095; 14562106	OAR1
2.3.1.41	P39525	CEM1_FAS2	CEM1	no	no	no?	no	no		PATHWAY: Fatty acid metabolism; mitochondrial	FUNCTION: Possibly involved in the synthesis of a specialized molecule, probably related to a fatty acid, which is essential for mitochondrial respiration. Is essential for oxygen uptake and the presence of cytochromes A and B.	PF00109;PF02801;	MetaCyc:YER061C-MONOMER;	8412701; 9169868; 24374639; 14562095; 14562106; 16823961	CEM1
2.3.1.23; 2.3.1.51; 2.3.1.n6; 2.3.1.n7	P32463	ACP1		no	no	no	Mucorales	no	Rhizopus x3	PATHWAY: Fatty acid metabolism; mitochondrial	FUNCTION: Carrier of the growing fatty acid chain in fatty acid biosynthesis (By similarity). May be involved in the synthesis of very-long-chain fatty acids. Accessory and non-catalytic subunit of the mitochondrial membrane respiratory chain NADH dehydrogenase (Complex I), which functions in the transfer of electrons from NADH to the respiratory chain (By similarity). {ECO:0000250}.	PF00550;	MetaCyc:YKL192C	8394042; 8196765; 24374639; 17322287; 14562106	ACP1
1.1.1.34	P12684	HTD2		no	yes	no	no	Saccharomycotina	no	PATHWAY: Fatty acid metabolism; mitochondrial	FUNCTION: Mitochondrial 3-hydroxyacyl-thioester dehydratase involved in fatty acid biosynthesis. Required for respiratory growth and for normal mitochondrial morphology	PF00368;PF13323;PF12349;	MetaCyc:YLR450W-MONOMER;	8091229; 24374639; 14562095; 14562106; 15387819; 16823961	HTD2
1.3.1.104	P38071	ETR1		no	no	no	no	no	Allomyces x4, Glomus x3, Rhizopus x3	PATHWAY: Fatty acid metabolism; mitochondrial	FUNCTION: Catalyzes the NADPH-dependent reduction of trans-2-enoyl thioesters in mitochondrial fatty acid synthesis (fatty acid synthesis type II). Fatty acid chain elongation in mitochondria uses acyl carrier protein (ACP) as an acyl group carrier, but the enzyme accepts both ACP and CoA thioesters as substrates in vitro. Required for respiration and the maintenance of the mitochondrial compartm…	PF00107;	MetaCyc:YBR026C-MONOMER;	8195160; 8091864; 7813418; 24374639; 17322287; 11502169; 11509667; 12614607; 14562106; 14576278; 18407956; 26711224	ETR1
2.7.8.7	Q12036	PPT2		Saccharomycotina specific						PATHWAY: Fatty acid metabolism; mitochondrial	FUNCTION: Mitochondrial holo-[acyl-carrier-protein] synthase	PF01648;	MetaCyc:YPL148C	9712852; 8948103; 9169875; 24374639; 17322287; 12748633; 14562106; 16823961	PPT2
2.3.1.39	Q12283	MCT1		most of Dikarya	no	no	no	Mucorales, Mortierellales, yeast	no	PATHWAY: Lipid metabolism; fatty acid biosynthesis.	FUNCTION: Involved in biosynthesis of fatty acids in mitochondria. {ECO:0000250, ECO:0000269|PubMed:9388293}.	lack of data	MetaCyc:YOR221C-MONOMER	8840505; 9169874; 24374639; 9388293; 14562095; 14562106; 16823961	MCT1
2.4.1.173	Q06321	HMPREF1544_00073		no	no	no	Mucorales	no	no	PATHWAY: Sterol metabolism	FUNCTION: Probable sterol 3-beta-glucosyltransferase that is not involved in cytoplasm to vacuole transport (Cvt), pexophagy or nonselective autophagy	PF03033;PF02893;PF00169;PF00201	MetaCyc:YLR189C	9169871; 24374639; 10224056; 14536056; 14562095; 14562106; 17012830; 19779198	ATG26
2.3.1.86; 4.2.1.59; 1.3.1.9; 2.3.1.38; 2.3.1.39; 3.1.2.14	P07149	HMPREF1544_00708		no	no	Glomeromycotina	no	no	Aspergillus x5, Rhizopus x3	PATHWAY: Fatty acid metabolism	FUNCTION: Fatty acid synthetase catalyzes the formation of long-chain fatty acids from acetyl-CoA, malonyl-CoA and NADPH. The beta subunit contains domains for: [acyl-carrier-protein] acetyltransferase and malonyltransferase, S-acyl fatty acid synthase thioesterase, enoyl-[acyl-carrier-protein] reductase, and 3-hydroxypalmitoyl-[acyl-carrier-protein] dehydratase.	PF00698;PF08354;PF17951;PF17828;PF13452;PF01575;PF16073;	MetaCyc:YKL182W-MONOMER;	2034224; 8154185; 8196765; 24374639; 3528750; 3031066; 7992503; 14562106; 18407956; 19779198; 22814378; 22106047	FAS1
1.2.1.84	S2K1P4	HMPREF1544_04084		no	no	Glomeromycotina, Mortierellomycotina	Mucorales	no	Rhizopus, Allomyces	PATHWAY: Fatty acid metabolism	FUNCTION: Catalyzes the reduction of fatty acyl-CoA to fatty alcohols. {ECO:0000256|RuleBase:RU363097}.	PF01553;PF07993;PF03015;	MetaCyc:HS16231-MONOMER	15220348	HMPREF1544_04084
1.1.1.8	Q00055; P41911	HMPREF1544_06357		no	no	no	Mucorales	no	Rhizopus	PATHWAY: Glycerolipid metabolism	FUNCTION: Catalyzes the production and accumulation of glycerol during hyperosmotic stress conditions. Glycerol acts as a osmoregulator that prevents loss of water and turgor of the cells. FUNCTION: Catalyzes the production of glycerol under anaerobic growth conditions. Glycerol production serves as a redox sink by consuming the excess cytosolic NADH during anaerobic metabolism	PF07479;PF01210;PF07479;PF01210	MetaCyc:YDL022W-MONOMER	7934860; 8196651; 7961476; 9169867; 24374639; 1676389; 8935650; 14562095; 14562106; 15210723; 15665377; 15773992; 17330950; 18407956; 19779198; 7476212; 8789261; 9169874; 24374639; 17322287; 8979347; 9171333; 14562095; 14562106; 14576278; 15210723; 15665377; 17330950; 17287358; 18407956; 19779198	GPD1, GPD2
2.4.1.80	A0A0C9LQS4	MAM1_0010d01104		no	no	no	no	no	Rhizopus x3, Allomyces x3	PATHWAY: Lipid metabolism. {ECO:0000256|ARBA:ARBA00005189}.; PATHWAY: Lipid metabolism; sphingolipid metabolism. {ECO:0000256|ARBA:ARBA00004760}.; PATHWAY: Sphingolipid metabolism. {ECO:0000256|ARBA:ARBA00004991}.	FUNCTION: Glucosyltransferase involved in the production of β-D-glucosyl-N-acylsphingosine, a glucocerebroside byproduct, from UDP-α-D-glucose and N-acylsphingosine	PF13506;	MetaCyc:HS07494-MONOMER	8643456, 5699063	MAM1_0010d01104
3.5.1.23	A0A0C9LVM9	MAM1_0146c06545		no	yes	Blastocladiomycota	no	no	Glomus x2, Rhizophagus x2, Rhizopus x3	PATHWAY: Lipid metabolism; ceramide catabolism	FUNCTION: catalyzes hydrolysis of an N-acylsphing-4-enine to a free fatty acid and sphing-4-enine	PF04734;PF17048;	MetaCyc:YBR183W	10702247, 10900202	MAM1_0146c06545
4.1.1.9	A0A168KTF3	MUCCIDRAFT_109583		yes	no	Dikarya	no	no	no	PATHWAY: Lipid metabolism; fatty acid metabolism	FUNCTION: Catalyzes the conversion of malonyl-CoA into acetyl-CoA and carbon dioxide	PF05292;PF17408;	lack of data	lack of data	MUCCIDRAFT_109583
1.3.1.35 (in plants)	Q9HF05	ODEA		no	no	no	Glomeromycotina	no	Phycomyces x7, Rhizophagus x4	PATHWAY: Lipid metabolism. {ECO:0000256|ARBA:ARBA00005189}.	FUNCTION: Oxylipins biosynthesis	PF11960;PF00487;	lack of data	11352908	ODEA
2.7.7.41	P38221	CDS1		no	no	no	Mucorales, Mortierellomycotina	no	Allomyces x4,	PATHWAY: Phospholipid metabolism; CDP-diacylglycerol biosynthesis; CDP-diacylglycerol from sn-glycerol 3-phosphate: step 3/3.	FUNCTION: Supplies CDP-diacylglycerol, which may play an important role as both a precursor to phosphoinositide biosynthesis in the plasma membrane and as a negative effector of phosphatidylinositol 4-kinase activity, thereby exerting an effect on cell proliferation via a lipid-dependent signal transduction cascade. {ECO:0000269|PubMed:2822695, ECO:0000269|PubMed:8557688}.	PF01148;	MetaCyc:YBR029C	8557688; 8091864; 7813418; 24374639; 17322287; 2822695; 2163397; 8910557; 23623749	CDS1
2.7.1.67	P39104	PIK1		no	no	no	Mucorales	no	Rhizopus x6, Allomyces x3	PATHWAY: Phospholipid metabolism	FUNCTION: Acts on phosphatidylinositol (PI) in the first committed step in the production of the second messenger inositol 1,4,5,-trisphosphate. PIK1 is part of a nuclear phosphoinositide cycle and could control cytokinesis through the actin cytoskeleton.	PF00454;PF11522;	MetaCyc:YNL267W	8194527; 8248783; 8740425; 9169873; 24374639; 10559922; 14562106; 17330950; 17287358; 18407956; 19779198; 17720810	PIK1
3.1.4.11	P32383	PLC1		no	no	Mucoromycotina	no	Glomeromycotina, Mortiarellomycotina, Dikarya	Allomyces x3	PATHWAY: Phospholipid metabolism	FUNCTION: The production of the second messenger molecules diacylglycerol (DAG) and inositol 1,4,5-trisphosphate (IP3) is mediated by activated phosphatidylinositol-specific phospholipase C enzymes. Required for cell growth, osmoresistance and expression of GPD1. {ECO:0000269|PubMed:12073033}.	PF09279;PF00388;PF00387;	MetaCyc:YPL268W	8383328; 8395015; 8391635; 9169875; 24374639; 12073033	PLC1
1.13.11.60; 5.4.4.5; 1.13.11.62	Q6RET3; Q4WY82; A7YMT4	PPOA		no	yes	Mortiarellomycotina, Endogonales	no	no	Aspergillus x3, Rhizopus x3	PATHWAY: Oxylipins biosynthesis	FUNCTION: Bifunctional heme-containing enzyme that oxidizes linoleic acid to (8R,9Z,12Z)-8-hydroperoxyoctadeca-9,12-dienoate (within the N-terminal heme peroxidase domain), which is subsequently isomerized to (5S,8R,9Z,12Z)-5,8-dihydroxyoctadeca-9,12-dienoate (within the C-terminal P450 heme thiolate domain). Oxidized unsaturated fatty acids, so-called oxylipins, derived from endogenous fatty aci…	PF03098;PF00067;	MetaCyc:MONOMER-16944;	14699095; 19286665; 19289462; 16372009; 16040966; 17276068	PpoA, PpoB, PpoC
6.2.1.49	A0A015LEV2	RirG_244660	FAAL	yes	yes	no	no	Glomeromycotina	no	PATHWAY: Fatty acid metabolism; long-chain fatty acids biosynthesis	FUNCTION: catalyzes the formation of fatty acyl-CoA by a two-step process proceeding through an adenylated intermediate. Probably plant-derived HGT	PF00501;PF00550;PF00975;	lack of data	1327953, 12034706	RirG_244660
2.5.1.26	A0A015LVR8	RirG_195500	FAAL					Glomeromycotina		PATHWAY: Phospholipid metabolism; peroxisomal transesterification of acylglycerone	FUNCTION: catalyzes the exchange of an acyl for a long-chain alkyl group and the formation of the ether bond in the biosynthesis of ether phospholipids	PF02913;PF01565;	MetaCyc:HS00389	25197626	RirG_195500
6.2.1.49	A0A397SNP0	C1645_423296	FAAL	yes	yes	all	no	Glomeromycotina	no	PATHWAY: Fatty acid metabolism; long-chain fatty acids biosynthesis	FUNCTION: catalyzes the formation of fatty acyl-CoA by a two-step process proceeding through an adenylated intermediate.	PF00501;PF00550;PF00975;	lack of data	1327953, 12034706	C1645_423296
3.1.2.2	P41903	TES1		no	no	Glomeromycotina	Mucorales	no	Rhizopus x3	PATHWAY: Fatty acid metabolism; peroxisomal acyl-CoA hydrolase	FUNCTION: Acyl-coenzyme A (acyl-CoA) thioesterases are a group of enzymes that catalyze the hydrolysis of acyl-CoAs to the free fatty acid and coenzyme A (CoASH), providing the potential to regulate intracellular levels of acyl-CoAs, free fatty acids and CoASH. Contributes to growth on fatty acids. {ECO:0000269|PubMed:10092594}.	PF02551;	MetaCyc:YJR019C-MONOMER;YEAST:YJR019C-MONOMER;	10092594	TES1
1.1.1.102	P38342	TSC10		no	no	no	no	no	Gigaspora x4, Rhizopus x3	PATHWAY: Phospholipid metabolism; sphingosine biosynthesis	FUNCTION: Catalyzes the reduction of 3-ketodihydrosphingosine (KDS) to dihydrosphingosine (DHS). {ECO:0000269|PubMed:9804843}.	PF00106;	MetaCyc:YBR265W-MONOMER;	9804843, 19141869	TSC10
1.3.1.93	Q99190	TSC13		no	no	no	no	no	Rhizopus x3	PATHWAY: Fatty acid metabolism; long-chain fatty acids C2 elongation	FUNCTION: Catalyzes the last of the four reactions of the long-chain fatty acids elongation cycle. This endoplasmic reticulum-bound enzymatic process, allows the addition of 2 carbons to the chain of long- and very long-chain fatty acids/VLCFAs per cycle. This enzyme reduces the trans-2,3-enoyl-CoA fatty acid intermediate to an acyl-CoA that can be further elongated by entering a new cycle of elo…	PF02544;	MetaCyc:YDL015C-MONOMER;	11113186, 12087109, 15958487	TSC13
2.7.1.31	Q6CI07	YALI0_A02717g		no	no	no	no	no	Rhizopus x3, Rhizophagus x2	PATHWAY: Glycerolipid metabolism; glycerol phosphorylation	FUNCTION: Catalyzes the Mg-ATP-dependent phosphorylation of glycerol to glycerol 3-phosphate	PF00485;	MetaCyc:EG10398	8358828	YALI0_A02717g
3.1.3.81; 3.1.3.4	Q04396; Q05521	YALI0B14531g		no	no	no	u kazdej pare razy	no	Allomyces x8, Rhizophagus x4	PATHWAY: Phospholipid metabolism	FUNCTION: Catalyzes the dephosphorylation of diacylglycerol phosphate (DGPP) to phosphatidate (PA) and the subsequent dephosphorylation of PA to diacylglycerol (DAG). Together with DPP1, regulates intracellular DGPP and PA levels which are phospholipid molecules believed to play a signaling role in stress response. Can also use lysophosphatidic acid (LPA) as a substrate. Substrate preference is P…	PF01569;	MetaCyc:YDR503C-MONOMER; MetaCyc:YDR284C-MONOMER;	9603941, 10329682, 10685032, 8567632, 9452443	LPP1, DPP1
2.3.1.51	Q06508	YALI0_C14014g		no	yes	half of Mucorales	no	Glomeromycotina, Mucoromycotina	no	PATHWAY: Glycerolipid metabolism; acyl chain remodeling	FUNCTION: Acyl-CoA-dependent lysophosphatidic acid acyltransferase with preference for oleoyl-CoA. Involved in triacylglyceride homeostasis and lipid droplet formation. Involved in vacuolar protein sorting. {ECO:0000269|PubMed:12134085, ECO:0000269|PubMed:22090344}.	lack of data	MetaCyc:YPR139C	22090344	LOA1
3.1.1.23	P28321	YJU3		no	no	no	no	no	Catenaria x3, Allomyces x3, Rhizopus x3, Lichtheimia x4, Gigaspora x4	PATHWAY: Glycerolipid metabolism; triacylglycerol degradation. {ECO:0000269|PubMed:20554061}.	FUNCTION: Converts monoacylglycerides (MAG) to free fatty acids and glycerol (PubMed:20554061). Has a strong preference for monounsaturated monoglycerides (PubMed:26869448). Required for efficient degradation of MAG, short-lived intermediates of glycerolipid metabolism which may also function as lipid signaling molecules. Controls inactivation of the signaling lipid N-palmitoylethanolamine (PEA) …	PF12146;	MetaCyc:YKL094W;	20554061, 26869448, 26991558	YJU3
3.1.3.4	P32567	PAH1_LPP1_DPP1	PAH1	no	no	no	Mucorales	no	no	PATHWAY: Phospholipid metabolism; recycling of diacylglycerols	FUNCTION: Mg(2+)-dependent phosphatidate (PA) phosphatase which catalyzes the dephosphorylation of PA to yield diacylglycerol. Required for de novo lipid synthesis and formation of lipid droplets. Controles transcription of phospholipid biosynthetic genes and nuclear structure by regulating the amount of membrane present at the nuclear envelope. Involved in plasmid maintenance, in respiration and…	PF04571;PF08235;	MetaCyc:YMR165C;	16467296, 21422231, 24196957, 15889145, 16968695	PAH1
2.7.1.30	P32190	YALI0_F00484g		no	no	no	Mucorales x3	no		PATHWAY: Polyol metabolism; glycerol degradation. {ECO:0000256|ARBA:ARBA00004745}.; PATHWAY: Polyol metabolism; glycerol degradation via glycerol kinase pathway; sn-glycerol 3-phosphate from glycerol: step 1/1. {ECO:0000256|ARBA:ARBA00005190}.	FUNCTION: key enzyme in the regulation of glycerol uptake and metabolism. Catalyzes the phosphorylation of glycerol to yield sn-glycerol 3-phosphate	PF02782;PF00370;	MetaCyc: YHL032C-MONOMER	8358828, 191434	GUT1
3.1.1.-	Q12204	YOR022C		no	no	no	Mucoromycotina, Mortierellomycotina, Mucorales	no	Rhizopus x6, Rhizophagus x4,	PATHWAY: Phospholipid metabolism; phospholipid hydrolase	FUNCTION: Probable phospholipase that hydrolyzes phosphatidic acid. {ECO:0000250}.	PF02862;	MetaCyc:YOR022C-MONOMER	26819558	YOR022C
6.2.1.3	P30624; P39002; P47912	FAA4		no	no	no	Mucoromycota, Mucorales	no	Allomyces x8	PATHWAY: Phospholipid metabolism; long-chain fatty acid esterification	FUNCTION: Activates long-chain fatty acids (LCFA) by esterification of the fatty acids into metabolically active CoA-thioesters for subsequent degradation or incorporation into phospholipids. Also facilitates the transport of LCFAs into the cell, either by active transport or by decreasing the intracellular LCFA concentration (PubMed:8206942, PubMed:11477098, PubMed:12601005, PubMed:27136724). It…	PF00501;	MetaCyc:YIL009W-MONOMER;YOR317W-MONOMER;YMR246W-MONOMER	7738025, 12601005, 11477098, 7962057	FAA1, FAA3, FAA4
6.2.1.3	P39518	Long-chain-fatty-acid-CoA_ligase	FAA2	no	no	no	Mucoromycota	no	Catenaria x2, Allomyces x6	PATHWAY: Phospholipid metabolism; long-chain fatty acid esterification	FUNCTION: Activates endogenous medium-chain (MCFA) and long-chain fatty acids (LCFA) by esterification of the fatty acids into metabolically active CoA-thioesters for subsequent degradation or incorporation into phospholipids (PubMed:8206942). Preferentially acts on C9:0-C13:0 fatty acids although C7:0-C17:0 fatty acids are tolerated (PubMed:8206942). Is the main if not exclusive MCFA (octanoate,…	PF00501;	MetaCyc:YER015W-MONOMER;	8206942, 7962057	FAA2
1.2.1.3; 1.2.1.64	Q04458	HFD1		no	no	no	Mucoromycotina x3	no	Rhizopus x9, Yarrowia x4	PATHWAY: Lipid metabolism; fatty acid metabolism.	FUNCTION: Catalyzes the oxidation of long-chain aliphatic aldehydes to fatty acids. Responsible for conversion of the sphingosine 1-phosphate (S1P) degradation product hexadecenal to hexadecenoic acid (PubMed:22633490). Involved in coenzyme Q (CoQ) biosynthesis, catalyzing the last step in the tyrosine to 4-hydroxybenzoate (4-HB) pathway. Oxidizes 4-hydroxybenzaldehyde (4-Hbz) to 4-HB, the aromat…	PF00171;	MetaCyc:YMR110C	22633490	HFD1
3.1.1.5 3.1.1.-	P39105; Q03674; Q08108; P53541	PLB1_PLB2_PLB3		no	no	no	Mucorales, Glomeromycotina	no	Yarrowia x5, Aspergillus x6	PATHWAY: Phospholipid metabolism; fatty acid metabolism.	FUNCTION: Sequentially removes both fatty acyl groups from diacylglycerophospholipids and therefore has both phospholipase B and lysophospholipase activities. It also displays transacylase activity. Substrate preference is phosphatidylserine > phosphatidylinositol >> phosphatidylcholine > phosphatidylethanolamine (PubMed:10497163, PubMed:8051052). The substrate specificity is pH- and ion-dependen…	PF01735;	MetaCyc:YMR008C-MONOMER; MetaCyc:YMR006C-MONOMER; MetaCyc:YOL011W-MONOMER;	8051052, 10231538, 10497163, 8921875, 10855497	PLB1, PLB2, PLB3, SPO1
2.3.1.-; 2.3.1.24	P28496; P38703	LAC1_LAG1		no	no	no	Mortierellomycotina x3, Mucoromycotina	no	no	PATHWAY: Phospholipid metabolism; fatty acid esterification	FUNCTION: Component of the ceramide synthase complex required for C26-CoA-dependent ceramide synthesis. Redundant with LAG1. Facilitates ER-to-Golgi transport of GPI-anchored proteins. {ECO:0000269|PubMed:10198056, ECO:0000269|PubMed:11387200, ECO:0000269|PubMed:11694577, ECO:0000269|PubMed:15692566}. FUNCTION: Component of the ceramide synthase complex required for C26-CoA-dependent ceramide syn…	PF08390; PF03798;	MetaCyc:YKL008C; MetaCyc:YHL003C;	15692566, 11694577, 11387200	LAC1, LAG1
2.3.1.16	P27796	POT1_FOX3_POX3	POT1	no	no	no	Mucoromycotina, Mortierellomycotina	no	Aspergillus x4	PATHWAY: Lipid metabolism; peroxisomal fatty acid metabolism.	FUNCTION: Peroxisomal 3-oxoacyl-CoA thiolase; transesterifiction of acyl-CoA	PF02803;PF00108;	MetaCyc:YIL160C-MONOMER;	1715273, 8125978, 7812714, 9402066, 7985420, 7754706	POT1
2.3.1.9	Q6L8K7	POT1_FOX3_POX3	Acetyl CoA acetyltransferase	no	no	no	no	no		PATHWAY: Lipid metabolism; fatty acid biosynthesis.	FUNCTION: Catalyzes first step of acetoacetyl-CoA synthesis	PF02803; PF00108;	MetaCyc: YPL028W-MONOMER	11401539, 7989303, 29372902	PAT1
2.7.8.2	P17898	CPT1_EPT1	CPT1_EPT1	no	no	no	no	no	Allomyces x5	PATHWAY: Phospholipid metabolism; phosphatidylcholine biosynthesis; phosphatidylcholine from phosphocholine: step 2/2.	FUNCTION: Catalyzes the final step in the CDP-choline route leading to phosphatidylcholin (PC). Preferentially uses CDP-monomethylethanolamine as aminoalcohol substrate. Shows highest activity toward di- and mono-unsaturated diacylglycerol species as lipid substrates. The CDP-choline pathway only contributes to net PC synthesis if exogenous choline is present. In its absence, this pathway recycle…	PF01066;	MetaCyc:YNL130C-MONOMER;	2153142, 3029130, 1847919	CPT1
2.7.8.1	A0A1X0RIR0	CPT1_EPT1	Ethanolaminephosphotransferase	no	no	no	Mucoromycota, Mucorales	no	no	PATHWAY: Phospholipid metabolism; phosphatidylcholine/phosphatitylethanolamine biosynthesis	FUNCTION: Catalyzes the final step in the CDP-choline route leading to phosphatidylcholin (PC). Preferentially uses CDP-monomethylethanolamine as aminoalcohol substrate. Shows highest activity toward di- and mono-unsaturated diacylglycerol species as lipid substrates. The CDP-choline pathway only contributes to net PC synthesis if exogenous choline is present. In its absence, this pathway recycle…	PF01066;	MetaCyc:YNL130C-MONOMER;	2153142, 3029130, 1847920	BCV72DRAFT_266641
2.1.1.17	P05374; P05375	CHO2_OPI3	CHO2_OPI3	no	no	no	Mucorales	no	no	PATHWAY: Phospholipid metabolism; phosphatidylcholine biosynthesis. {ECO:0000255|HAMAP-Rule:MF_03217, ECO:0000305|PubMed:2445736, ECO:0000305|PubMed:3066687}.	FUNCTION: Catalyzes the first step of the methylation pathway of phosphatidylcholine biosynthesis, the SAM-dependent methylation of phosphatidylethanolamine (PE) to phosphatidylmonomethylethanolamine (PMME). Preferentially converts di-C16:1 substrates. {ECO:0000255|HAMAP-Rule:MF_03217, ECO:0000269|PubMed:15258140, ECO:0000269|PubMed:2198947, ECO:0000269|PubMed:22001639, ECO:0000269|PubMed:2445736…	PF04191;	MetaCyc:YGR157W-MONOMER;	2445736	CHO2, OPI3
2.1.1.17	A0A197K4H9	CHO2_OPI3	Phospholipid methyltransferase	no	no	no	Mucorales	no	no	PATHWAY: Phospholipid metabolism; phosphatidylcholine biosynthesis.	FUNCTION: Catalyzes the first step of the methylation pathway of phosphatidylcholine biosynthesis, the SAM-dependent methylation of phosphatidylethanolamine (PE) to phosphatidylmonomethylethanolamine (PMME).	PF04191;	MetaCyc: YGR157W-MONOMER	15258140, 2198947, 1954254	K457DRAFT_90980
2.7.7.14	P33412	ECT1	ECT1	no	no	no		no	Rhizopus x5	PATHWAY: Phospholipid metabolism; phosphatidylethanolamine biosynthesis; phosphatidylethanolamine from ethanolamine: step 2/3.	FUNCTION: Ethanolamine-phosphate cytidylyltransferase which catalyzes the second step of phosphatidylethanolamine biosynthesis. Involved in the maintenance of plasma membrane and required for proper sporulation. {ECO:0000269|PubMed:17761681, ECO:0000269|PubMed:18776695}.	PF01467;	MetaCyc:YGR007W	8982874	ECT1
3.1.4.2	Q02979	GDE1	GDE1	no	no	no	no	no	Allomyces x2, Linnemannia x2	PATHWAY: Phospholipid metabolism; glycerophosphocholine catabolism	FUNCTION: Glycerophosphocholine glycerophosphodiesterase responsible for the hydrolysis of intracellular glycerophosphocholine into glycerol-phosphate and choline (PubMed:16141200, PubMed:16172116). The choline is used for phosphatidyl-choline synthesis. Required for utilization of glycerophosphocholine as phosphate source (PubMed:16141200). May also use glycerophosphoinositol as substrate in viv…	PF12796;PF03009;PF03105;	MetaCyc:YPL110C;		GDE1
3.1.1.3	P25641; P47145	LDH1_TGL5-3_ATG15_LIH1	LIH1_ATG15	no	yes	no	Mucorales	no	no	PATHWAY: Lipid metabolism; fatty acid catabolism.	FUNCTION: Lipase which is essential for lysis of subvacuolar cytoplasm to vacuole targeted bodies and intravacuolar autophagic bodies. Involved in the lysis of intravacuolar multivesicular body (MVB) vesicles. The intravacuolar membrane disintegration by ATG15 is critical to life span extension. {ECO:0000269|PubMed:11085977, ECO:0000269|PubMed:11264288, ECO:0000269|PubMed:11566994, ECO:0000269|Pu…	PF01764;	MetaCyc:YCR068W-MONOMER	33625870, 27543826	ATG15, LIH1
4.1.1.65	P39006	PSD1_PSD2	PSD1	no	no	no	no	no	Allomyces x2, Rhizopus x3, Bifiguratus x2	PATHWAY: Phospholipid metabolism; phosphatidylethanolamine biosynthesis; phosphatidylethanolamine from CDP-diacylglycerol: step 2/2. {ECO:0000255|HAMAP-Rule:MF_03208, ECO:0000305|PubMed:8407984}.	FUNCTION: Catalyzes the formation of phosphatidylethanolamine (PtdEtn) from phosphatidylserine (PtdSer). Plays a central role in phospholipid metabolism and in the interorganelle trafficking of phosphatidylserine (PubMed:8227017, PubMed:8407984, PubMed:17976194, PubMed:23124206, PubMed:25829489). Phosphatidylethanolamine formed in the mitochondria is exported to other membranes to fullfill their …	PF02666;	MetaCyc:YNL169C	8227017, 8407984	PSD1
4.1.1.65	P53037	PSD1_PSD2	PSD2	no	no	no	Mucorales, Mortierellomycotina	no	Allomyces x2, Rhizopus x3, Absidia x2, Podila x3, Lobosporangium x2	PATHWAY: Phospholipid metabolism; phosphatidylethanolamine biosynthesis; phosphatidylethanolamine from CDP-diacylglycerol: step 2/2. {ECO:0000255|HAMAP-Rule:MF_03209, ECO:0000305|PubMed:7890739}.	FUNCTION: Catalyzes the formation of phosphatidylethanolamine (PtdEtn) from phosphatidylserine (PtdSer). Plays a central role in phospholipid metabolism and in the interorganelle trafficking of phosphatidylserine (PubMed:7890740, PubMed:7890739, PubMed:24366873). Phosphatidylethanolamine produced by PSD2 is insufficient to completely provide the PtdEtn pool required by mitochondria under respirat…	PF00168;PF02666;	MetaCyc:YGR170W	7890740, 7890739	PSD2
3.1.3.64	P32368	SAC1	SAC1	no	no	no	Mucorales	no	Rhizopus x4	PATHWAY: Phospholipid metabolism; cellular signalling	FUNCTION: Phosphoinositide phosphatase which catalyzes the hydrolysis of phosphatidylinositol 3-phosphate (PtdIns(3)P) and phosphatidylinositol 4-phosphate (PtdIns(4)P) (PubMed:10625610, PubMed:11792713). Has low activity towards phosphatidylinositol-3,5-bisphosphate (PtdIns(3,5)P2) (PubMed:10625610). May be involved in the coordination of the activities of the secretory pathway and the actin cyt…	PF02383;	MetaCyc:YKL212W;	10625610	SAC1
3.1.3.-; 3.1.3.36	P50942	SAC1	INP52	no	no	Endogonales	no	no	Allomyces x3	PATHWAY: Phospholipid metabolism; cellular signalling	FUNCTION: Dephosphorylates a number of phosphatidylinositols (PIs) like phosphatidylinositol 4,5-bisphosphate (PtdIns(4,5)P2), but also phosphatidylinositol 3-phosphate (PtdIns(3)P), phosphatidylinositol 4-phosphate (PtdIns(4)P), and phosphatidylinositol 3,5-bisphosphate (PtdIns(3,5)P2). Controls the cellular levels and subcellular distribution of phosphatidylinositol 3-phosphate and phosphatidyl…	PF03372;PF02383;	MetaCyc:YNL106C	9560389, 10224048, 10625610	INP52
1.1.1.101; 3.1.1.3	P40471	AYR1	AYR1	no	no	no	no	no	Aspergillus x7	PATHWAY: Phospholipid metabolism; TAG biosynthesis	FUNCTION: Can convert acyl and alkyl dihydroxyacetone-phosphate (DHAP) into glycerolipids and ether lipids, respectively. Required for the biosynthesis of phosphatidic acid via the DHAP pathway, where it reduces 1-acyl DHAP to lysophosphatidic acid (LPA) (PubMed:1512203, PubMed:10617610). Also has triacylglycerol (TAG) lipase activity. Involved in the mobilization of the non-polar storage lipids …	PF00106;	MetaCyc:YIL124W-MONOMER;	1512203, 10617610, 24187129	AYR1
6.2.1.-	P38225	FAT1	FAT1	no	yes	no	no	no	Lichtheimia x3, Lobosporangium x3	PATHWAY: Lipid metabolism; fatty acid metabolism; transport	FUNCTION: Acyl-CoA synthetase required for both the import of long chain fatty acids (LCFAs) (C14-C18) and the activation very long chain fatty acids (VLCFAs) (C20-C26) by esterification of the fatty acids into metabolically active CoA-thioesters for subsequent degradation or incorporation into phospholipids (PubMed:9079682, PubMed:11330068, PubMed:9988704, PubMed:12052836, PubMed:12601005). The …	PF00501;	MetaCyc: YBR041W-MONOMER	9079682, 9988704, 9660783, 12601005	FAT1
6.2.1.8	P38137	FAT1	FAT2	no	no	Mortierellomycotina?	no	no	no	PATHWAY: Lipid metabolism; peroxisomal fatty acid catabolism.	FUNCTION: Catalyzes the first step in a degradation pathway of oxalate to CO(2) to protect the cell against the harmful effects of oxalate derived from endogenous processes or an environmental sources. {ECO:0000269|PubMed:24291261}.	PF00501;PF13193;	MetaCyc:YBR222C;	24291261	FAT2
6.2.1.3	A2RAN7	FAT1	Fatty acid ligase	no	yes	no	no	no	Rhizopus x3, Aspergillus x3	PATHWAY: Lipid metabolism; fatty acid biosynthesis	FUNCTION: acetate-CoA ligase catalyzes the reversible formation of acetate and ATP from acetyl-CoA by using ADP and phosphate	PF00501; PF13193;	MetaCyc: G-9185; G-9186	lack of data	An18g03800
3.1.3.21; 3.1.3.68	P41277; P40106	GPP1_GPP2	GPP1/GPP2/DOG1/DOG2	no	yes	Blastocladiomycota	no	no	no	PATHWAY: Lipid metabolism; lipid and glycerol catabolism	FUNCTION: Major isoform of glycerol-1-phosphate phosphohydrolase involved in glycerol biosynthesis. Plays a role in osmoadaptation and required for adaptation to anaerobic conditions. {ECO:0000269|PubMed:11058591, ECO:0000269|PubMed:15113568, ECO:0000269|PubMed:16358322, ECO:0000269|PubMed:18438874, ECO:0000269|PubMed:8662716}. FUNCTION: Glycerol-1-phosphate phosphohydrolase involved in glycerol …	PF13419;	MetaCyc:YIL053W-MONOMER; MetaCyc:YER062C-MONOMER;	8662716	GPP1, GPP2, DOG1, DOG2
3.1.4.12	S2JQ58	MAM1_0007c00893	Sphingomyelin phosphodiesterase	no	yes	Blastocladiomycota	no	no	Yarrowia x11, Linnemannia x5	PATHWAY: Phospholipid metabolism; sphingomyelin biosynthesis	FUNCTION: Converts sphingomyelin to ceramide. {ECO:0000256|PIRNR:PIRNR000948}.	PF00149;	MetaCyc:MGI:98325	lack of data	MAM1_0007c00893
2.7.7.-	Q07830; P40367	MCD4	GPI13/LAS21	no	no	no	no	no	Rhizopus x3	PATHWAY: Glycolipid biosynthesis; glycosylphosphatidylinositol-anchor biosynthesis. PATHWAY: Glycolipid biosynthesis; glycosylphosphatidylinositol-anchor biosynthesis.	FUNCTION: Involved in glycosylphosphatidylinositol-anchor biosynthesis. Transfers ethanolamine phosphate to the GPI third mannose which links the GPI-anchor to the C-terminus of the proteins by an amide bond. Involved in cell wall biosynthesis. {ECO:0000269|PubMed:10487931, ECO:0000269|PubMed:10793139, ECO:0000269|PubMed:10823837, ECO:0000269|PubMed:12441642}. FUNCTION: Ethanolamine phosphate tra…	PF01663;	MetaCyc:YLL031C; MetaCyc:YJL062W	10329735, 10823837, 10793139	GPI13, LAS21
2.7.7.-	P36051	MCD4	MCD4	no	no	no	no	no	Rhizopus x3	PATHWAY: Glycolipid biosynthesis; glycosylphosphatidylinositol-anchor biosynthesis.	FUNCTION: Ethanolamine phosphate transferase involved in glycosylphosphatidylinositol-anchor biosynthesis. Transfers ethanolamine phosphate to the first alpha-1,4-linked mannose of the glycosylphosphatidylinositol precursor of GPI-anchor. Ethanolamine phosphate on the alpha-1,4-linked mannose is essential for further mannosylation by GPI10 and is necessary for an efficient recognition of GPI lipi…	PF04987;PF00884;	MetaCyc:YKL165C	10069808, 10823837	MCD4
1.14.18.5	P38992	SUR2	SUR2	no	no	no	Mucorales	no	Rhizopus x3, Bifiguratus x2, Mucor x3	PATWAY: Lipid biosynthesis; phytoceramide biosynthesis	FUNCTION: Required for hydroxylation of C-4 in the sphingoid moiety of ceramide. Catalyzes the conversion of sphinganine to phytosphingosine in sphingolipid biosynthesis. Involved in the response to syringomycin. {ECO:0000269|PubMed:9368039, ECO:0000269|PubMed:9556590}.	PF04116;	MetaCyc:YDR297W-MONOMER;	9556590, 9368039	SUR2
1.14.19.20	Q6C8C2	SUR2	C5 sterol desaturase	no	yes	Blastocladiomycota	no	no	Rhizopus x3	PATHWAY: Lipid metabolism; ergosterol biosynthesis	FUNCTION: C-5 sterol desaturase; glycoprotein that catalyzes the introduction of a C-5(6) double bond into episterol, a precursor in ergosterol biosynthesis	PF04116;	MetaCyc:YLR056W	1864507	YALI0_D20878g, ERG3
3.1.1.13	Q07804; Q07950	YEH1_YEH2	YEH1_YEH2	no	no	no	no	no	no	PATHWAY: Lipid metabolism	FUNCTION: Mediates the hydrolysis of steryl esters, thereby playing a central role in lipid metabolism. Under heme-deficient conditions, it constitutes the major steryl ester hydrolase, suggesting that it plays a central role in mobilization of steryl esters under anaerobic conditions. {ECO:0000269|PubMed:15713625, ECO:0000269|PubMed:16835446}. FUNCTION: Mediates the hydrolysis of steryl esters. …	PF04083;	MetaCyc:YLL012W; MetaCyc:YLR020C;MetaCyc:YLR020C;	15713625, 16835446, 28772	YEH1,YEH2
3.1.3.76	Q6CI59	YALI0A01441g	Epoxide hydrolase	no	no	no	Glomero	no	Lobosporangium x6, Yarrowia x3, Rhizophagus x4, Rhizopus x3	PATHWAY: Lipid metabolism; fatty acid catabolism	FUNCTION: responsible for converting lipid epoxides into the corresponding dihydrodiols	PF00561;	MetaCyc:HS04452	1809223, 7868134, 8619856	YALI0A01441g
2.3.1.20; 2.3.1.22	Q08650	DGA1	DGA1	no	no	no	Mucorales	no	Allomyces x10, Aspergillus x3	PATHWAY: Glycerolipid metabolism; triacylglycerol biosynthesis. {ECO:0000305}.	FUNCTION: catalyzes the terminal and only committed step in triacylglycerol (TAG) synthesis by using diacylglycerol (DAG) and fatty acyl-CoA as substrates. Required for storage lipid synthesis. Major DAG esterifying enzyme in stationary phase when TAG production is particularly active. Involved in lipid particle synthesis from the endoplasmic reticulum, promoting localized TAG production at discr…	PF03982;	MetaCyc:YOR245C-MONOMER;	11751830, 11751875	DGA1
2.3.1.20	A0A0C9N7W4	DGA1	wax ester synthase	yes	yes	most	no	Mucoromycotina	no	PATHWAY: Lipid metabolism; fatty acid biosynthesis	FUNCTION: catalyzes esterification of a 1,2-diacyl-sn-glycerol with an acyl-CoA to form a triacyl-sn-glycerol	PF03007;PF06974;	lack of data	lack of data	MAM1_0392d10274
2.3.1.-; 2.3.1.23	Q06510	TAZ		no	no	no	no	no	Rhizopus x3	PATHWAY: Lipid biosynthesis; diphosphatidylinositol synthesis	FUNCTION: Acyltransferase which is required to maintain the composition of the phospholipid cardiolipin, a key component of the mitochondrial inner membrane (PubMed:14651618, PubMed:28202545). Remodeling of the acyl groups of cardiolipin in the mitochondrial inner membrane affects the assembly and stability of respiratory chain complex IV and its supercomplex forms (PubMed:16135531). Acyl specifi…	PF01553;	MetaCyc:YPR140W;	14651618, 15588229, 24078306	TAZ
3.5.1.-	P53264	CLD1		no	no	no	no	no	Yarrowia x3	PATHWAY: Lipid biosynthesis; diphosphatidylinositol synthesis	FUNCTION: Mitochondrial cardiolipin-specific phospholipase which deacylates de novo synthesized cardiolipin (CL). Part of the remodeling process of cardiolipin, which involves deacylation-reacylation of premature cardiolipin. Has a strong substrate preference for palmitic acid residues and generates monolysocardiolipin (MLCL) for TAZ1-dependent reacylation with unsaturated fatty acids (PubMed:192…	PF00561;	MetaCyc:YGR110W-MONOMER	19244244, 27603010	CLD1
2.7.1.67	P37297	STT4	STT4	no	no	no	Mucorales	no	Rhizopus x4	PATHWAY: Glycolipid biosynthesis; cellular signalling; phosphatidylinositol synthesis	FUNCTION: acts on phosphatidylinositol (PI) in the first committed step in the production of the second messenger inositol 1,4,5,-trisphosphate. STT4 functions in PKC1 protein kinase pathway	PF00454;PF00613;PF19274	MetaCyc:YLR305C-MONOMER	8288577, 9582361, 9346907	STT4
1.14.19.1	Q8NJU5	SdeA								PATHWAY: Lipid metabolism; fatty acid biosynthesis	FUNCTION: catalyzes the insertion of a first double bond into saturated fatty acyl-CoA substrates	PF00173;PF00487	lack of data	15050539	SdeA
1.14.19.1	P21147	OLE1		no	no	no	Mucoromycota, except Endogonales and Umbelospidales	no	Phycomyces x5, Lobosporangium x3	PATHWAY: Lipid metabolism; fatty acid biosynthesis	FUNCTION: catalyzes the insertion of a cis double bond at the delta-9 position into fatty acyl-CoA substrates including palmitoyl-CoA and stearoyl-CoA	PF00173;PF00487	MetaCyc:YGL055W-MONOMER	1978720, 2674136	OLE1
2.3.1.86	P07149	FAS_I_beta							Aspergillus x4	PATHWAY: Lipid metabolism; fatty acid biosynthesis	FUNCTION: catalyzes the formation of long-chain fatty acids from acetyl-CoA, malonyl-CoA and NADPH	PF00698;PF08354;PF17951;PF17828	MetaCyc:YKL182W-MONOMER	11571758, 6330502, 3528750	FAS1
2.3.1.86	P19097	FAS_II_alpha								PATHWAY: Lipid metabolism; fatty acid biosynthesis	FUNCTION: catalyzes the formation of long-chain fatty acids from acetyl-CoA, malonyl-CoA and NADPH	PF01648;PF18325;PF18314;PF00109;PF02801	MetaCyc:YPL231W-MONOMER	16479401, 6330502, 1740101	FAS2
2.4.1.80	Q5AMQ4	HSX11		no	no	no	no	no	no	PATHWAY: Glycolipid biosynthesis; glucosylceramide synthesis	FUNCTION: catalyzes the final step in the biosynthesis of the membrane lipid glucosylceramide (GluCer), the transfer of glucose to ceramide	PF13506;	MetaCyc:ORF19.4592	20019081	HSX11
3.6.1.55	Q12524	NUDT7		no	no	no	Glomeromycotina, Mortierellomycotina	no	no	PATHWAY: Lipid metabolism; peroxisomal fatty acid beta-oxidation.	FUNCTION: Coenzyme A diphosphatase which mediates the cleavage of CoA into 3',5'-ADP and 4'-phosphopantetheine. Has a strong preference for oxidized CoA disulfide (CoASSCoA) as substrate.	PF00293;	MetaCyc:YLR151C	10922370, 15475388	PCD1
3.6.1.22	A0A367JUD7	NUDT12		no	yes	Glomeromycotina	no	no	no	PATHWAY: Lipid metabolism	FUNCTION: Putatively peroxisomal lipid phosphatase	PF12796; PF00293; PF09296; PF09297	lack of data	23353937	NUDT12
3.6.1.-	A0A367IX06	NUDT19		yes?	yes	no	no	Mucoromycotina	no	PATHWAY: Lipid metabolism	FUNCTION: Putatively mitochondrial Acyl-CoA phosphatase	lack of data	lack of data	23353937	NUDT19
1.3.3.6	A0A1X0QNR3	POX1_FOX1	Acyl CoA dehydrogenase oxidase	yes	no	Dikarya	Mucorales	no	Rhizopus x4	PATHWAY: Lipid metabolism; peroxisomal fatty acid beta-oxidation.	FUNCTION: responsible for peroxisomal beta-oxidation of fatty acids	PF01756;PF02770;PF14749;	MetaCyc:YGL205W-MONOMER;	2189786, 7929111	BCV72DRAFT_217368
1.3.3.6	P13711	POX1_FOX1	POX1	no	no	no	Mucorales	no	Yarrowia x6	PATHWAY: Lipid metabolism; peroxisomal fatty acid beta-oxidation.	FUNCTION: responsible for peroxisomal beta-oxidation of very long-chain fatty acids (VLCFAs)	PF01756;PF02770;PF14749;	MetaCyc:YGL205W-MONOMER;	2189786, 7929112	POX1
5.1.99.4	A0A0C9MDF2	AMACR	AMACR	no	no	no	no	no	no	PATHWAY: Lipid metabolism; peroxisomal branched-chain fatty acid beta-oxidation.	FUNCTION: responsible for converting (2R)-methylacyl-CoA esters to their (2S)-methylacyl-CoA epimers	PF02515;	MetaCyc: HS01416	7649182, 11060344, 11060359	AMACR
2.3.1.7	S2KBI4	CRAT		no	no	no	no	no	no	PATHWAY: Fatty acid metabolism	FUNCTION: responsible for the formation of acyl carnitines by catalyzing the transfer of the acyl group of a long-chain fatty acyl-CoA from coenzyme A to carnitine	PF00755;	MetaCyc: HS03286	29730527, 11001805	YAT1, CAT2, YAT2
4.2.1.119; 1.1.1.n12	Q02207	FOX2		no	no	no	Mucoromycotina	no	Rhizopus x6	PATHWAY: Fatty acid betaoxidation	FUNCTION: Second trifunctional enzyme acting on the beta-oxidation pathway for fatty acids, possessing hydratase-dehydrogenase-epimerase activities. Converts trans-2-enoyl-CoA via D-3-hydroxyacyl-CoA to 3-ketoacyl-CoA.	PF00106;PF01575;	MetaCyc:YKR009C-MONOMER;	1551874	FOX2
1.3.1.124	P32573	SPS19	SPS19	no	no	no	no	no	no	PATHWAY: Fatty acid betaoxidation	FUNCTION: Auxiliary enzyme of beta-oxidation. Participates in the degradation of unsaturated fatty enoyl-CoA esters having double bonds in both even- and odd-numbered positions in peroxisome. Catalyzes the NADP-dependent reduction of 2,4-dienoyl-CoA to yield trans-3-enoyl-CoA. Dispensable for growth and sporulation on solid acetate and oleate media, but is essential for these processes to occur o…	PF13561;	MetaCyc:YNL202W-MONOMER;	11032827, 11170837, 10589836, 9427398, 9268358	SPS19
2.3.1.199	Q05871; Q08558	ECI1		no	no	no	Mucorales	no	Rhizopus x6, Absidia x4, Aspergillus x2	PATHWAY: Fatty acid betaoxidation	FUNCTION: Essential for the beta oxidation of unsaturated fatty acids. {ECO:0000269|PubMed:9837886}. PATHWAY: Lipid metabolism; fatty acid beta-oxidation.	PF00378;	MetaCyc:YLR284C-MONOMER; MetaCyc:YOR180C-MONOMER;	9837886; 9169871; 24374639; 10381339; 10944342; 11302517; 11399063; 14741345; 26527136	ECI1, DCI1
1.14.11.18	A0A2G4T303	PHYH		no	no	Mortierellomycotina	no	no	no	PATHWAY: lipid metabolism	FUNCTION: phytane alpha-oxidation	PF05721;	MetaCyc: HS03003	9326939	PAHX
2.3.1.176	P80547	SCPX		no	no	no	Mucoromycotina (except Endogonales), Glomero + Mortierello, Blasto	no		PATHWAY: lipid metabolism	FUNCTION: fatty acid/sterol-binding protein	PF02036;	MetaCyc: HS03991	10331663, 10341103	SCP2
2.3.1.225	Q9UVH3; Q12013	Q9UVH3		no	no	no	no	no	no	PATHWAY: Fatty acid and protein metabolism	FUNCTION: catalyzes the post-translational protein palmitoylation	PF01529;	MetaCyc:YDR264C; YOR034C	16227572, 15632165, 15520806	AKR1, AKR2

## Sheet: Accessions
STT4	INM1	ECT1	MAW3	FabG	ERG8	NTE1	HMPREF1544_00073	SPO14	Delta-12_desaturase	RAM2	INM2	SAC1	SPAC4H3_08	GPP1_GPP2	PPOC	YJU3	PSD1_PSD2	HMPREF1544_04226	ERG11	YALI0B14531g	MAM1_0146c06545	NUDT7	LDH1_TGL5-3_ATG15_LIH1	EHT1	TSC13	ARE1_ARE2	GDE1	CPT1_EPT1	CDP-diacylglycerol_synthase	DGAT2_YEAST	YDR444W	LCB3_YSR3_LBP2	FAD5	AMACR	DFG10	SUR2	ERG10	FKS1	LOX	SCT1	D6d	ERG26	HFA1	OAR1	P38604	D12d	LOA1	SUR1_CSH1	LCB1
CDH49692.1	NP_011912.1	NP_011521.1	OAQ34506.1	XP_502034.1	NP_013947.1	NP_013652.1	EPB92999.1	NP_012956.3	KFH73554.1	NP_012906.3	NP_010573.3	NP_012710.1	KNE58188.1	NP_012211.2	XP_001399926.1	NP_012829.1	NP_011686.1	NP_013935.1	NP_011871.1	XP_500888.1	GAN07055.1	CDS06536.1	NP_009763.2	NP_009736.3	NP_010269.1	NP_009978.1	NP_015215.1	NP_014269.4	EPB86074.1	NP_014888.1	NP_010732.1	NP_012401.1	ORZ07863.1	CDH51121.1	NP_012215.1	NP_010583.1	NP_015297.1	NP_013446.1	Q3SAX7	NP_009542.1	EPB81707.1	NP_011514.1	NP_013934.1	NP_012868.1	NP_011939.2	EPB82404.1	NP_015465.1	NP_015268.1	NP_014025.1
CDH52488.1	NP_010573.3	KFH72676.1	KFH62172.1	XP_506029.1	XP_503619.1	XP_500744.1	GAN01566.1	XP_504124.1	OAQ31753.1	XP_500960.1	NP_011912.1	XP_502467.1	KAG2186055.1	NP_010984.3	XP_001401954.1	XP_501831.1	RHZ44097.1	XP_500956.1	XP_500518.1	NP_010570.1	OAD03180.1	CEP16561.1	OAD73162.1	NP_015230.1	ORX59836.1	NP_014416.1	XP_001398777.1	NP_011991.1	GAN01334.1	XP_001396146.1	NP_010174.1	NP_012979.3	CDS09066.1	CDH52475.1	ORZ01121.1	XP_504059.1	XP_500646.1	NP_011546.3		XP_501275.1	OAD04353.1	XP_502124.1	NP_014413.1	RHZ50019.1	XP_504990.1	OAD06224.1	XP_501814.1	NP_009719.3	ORY93494.1
CDH59470.1	XP_502402.2	GAN03222.1	KFH62171.1	XP_502463.1	OAD67499.1	XP_500744.1	KAG2212084.1	XP_504124.1	ORZ26523.1	CDS04690.1	XP_502402.2	CDH55913.1	KAG2189446.1	XP_001392369.1	XP_001395220.2	RIB08929.1	RIB13627.1	XP_001401587.2	XP_001396151.2	XP_001394521.2	EPB89624.1	EIE79451.1	CDH49837.1	XP_501075.1	RCI06249.1	XP_505086.1	GBC00079.1	XP_501703.1	CEP08102.1	XP_504700.1	NP_011371.1	XP_504221.1	KFH69129.1	CDH59109.1	KAG2179442.1	KAG2181527.1	RIB17380.1	XP_504213.2		PHZ13915.1	GAN08492.1	RIB20525.1	XP_001395476.1	RGB31195.1	RIB00665.1	CEP13793.1	RCH90891.1	XP_001396602.1	ORX49796.1
CDS07307.1	GBB99777.1	GAN03222.1	KFH63085.1	EPB83171.1	GBC09345.1	XP_001400930.2	CEP11565.1	XP_504124.1	ORZ26522.1	PKK80911.1	ORY96174.1	CDS06784.1	RIA95408.1	XP_001390913.2	GBC07128.1	RIA91978.1	GBB84347.1	CDS10404.1	XP_001394224.1	OAQ23716.1	KAG2200904.1	EIE80135.1	NP_014724.1	NP_013937.1	GBB87455.1	GBB98452.1	POG72890.1	ORZ10029.1	KAG2202681.1	XP_504700.1	RIA92194.1	RCI01064.1	ORZ05262.1	CDS08317.1	KAG2198338.1	SAM01581.1	XP_001398216.1	XP_001390977.1		OAD05637.1	KAG2203563.1	GBC07093.1	XP_501721.1	PKK76566.1	GBB94033.1	KAG2204479.1	ORE17618.1	XP_001390799.1	OAQ34849.1
CDS08334.1	RIA94801.1	OAQ23152.1	ORZ26523.1	RCH78250.1	KNE62598.1	XP_001400930.2	OBZ89256.1	XP_001395058.1	RUP50128.1	CDH49982.1	CDH59209.1	CDH55914.1	GBC06939.1	GAN02034.1	RIA90433.1	ORZ19303.1	PKK61105.1	ORZ27951.1	RCH90767.1	PKK61356.1	CEP18270.1	EPB86233.1	NP_013015.1	OAD76721.1	RIA86715.1	RIA88787.1	RUS22296.1	KNE66799.1	OAD00781.1	ORX57392.1	RIA92194.1	PHZ13617.1	OAD78243.1	CDS08886.1	KAG2232611.1	EPB87626.1	RHZ67762.1	NP_014036.1		RHZ45378.1	RCH82247.1	RHZ59943.1	OZJ03120.1	POG72540.1	RGB36860.1	KAG2206831.1	RCH84236.1	XP_001393335.2	KAG2225339.1
CDS12547.1	RGB41770.1	OAQ23152.1	RUP50128.1	OAD07851.1	POG76173.1	ORZ20906.1	RCH97772.1	XP_001395058.1	RUS20511.1	POG71691.1	CDS09285.1	KAG2226042.1	POG78468.1	OAD06297.1	RGB30007.1	OAQ27192.1	POG69438.1	OAQ31005.1	ORE16346.1	ORE18131.1	OBZ83868.1	EPB90021.1	XP_001401690.1	OAQ34716.1	RIB05632.1	RHZ82716.1	XP_504701.1	OAQ30398.1	KAG2197992.1	OBZ82411.1	GBC00279.1	CEP07772.1	OAQ25213.1	CDS11821.1	EPB90659.1	KAG2182070.1	POG68900.1	RUP24344.1		ORE11660.1	OAD78243.1	RGB36006.1	KAG2224710.1	RIA82285.1	POG66845.1	RCI07046.1	RIA84836.1	XP_001390181.2	RHZ82777.1
CEP07593.1	ORY96174.1	ORZ34316.1	RCI07046.1	GBC08983.1	RGB26965.1	ORZ20906.1	RCH97772.1	XP_001395058.1	RIA97461.1	RGB31747.1	RCI03457.1	KAG2231346.1	RGB34097.1	EPB82626.1	PKK71744.1	ORZ03923.1	XP_502365.1	KFH64351.1	PHZ17518.1	RIA83812.1	KAG2232391.1	GAN03471.1	XP_505230.1	XP_001396606.1	PKK74587.1	PKK65056.1	ORY98012.1	OZJ04731.1	KAG2237887.1	SAL98462.1	GBC00279.1	KAG2191607.1	KAG2184027.1	CDS12648.1	OAD76780.1	ORZ16383.1	RGB26793.1	KAG2179448.1		CDS12833.1	SAM08670.1	PKK75456.1	ORE23244.1	GBC08983.1	PKK68952.1	KAG2231597.1	RHZ56364.1	NP_009719.3	KAG2185030.1
CEP08014.1	ORZ16776.1	OBZ90376.1	KAG2178782.1	KAG2215462.1	RIA82680.1	ORZ20906.1	CDH48283.1	KAG2173548.1	KAG2181584.1	GBB95266.1	GAN10464.1	KFH71781.1	PKK80304.1	OBZ82989.1	POG77885.1	KAG2235115.1	XP_502365.1	KAG2180035.1	ORE08669.1	GBC06444.1	KAG2203906.1	GBB84932.1	RIB11411.1	CDS06696.1	POG72400.1	POG65039.1	KAG2220854.1	KNE70158.1	OBZ86994.1	OAQ22688.1	RGB43328.1	KAG2236313.1	CDH58089.1	CEP10547.1	CEP15504.1	OAD03055.1	PKK71575.1	RUP52083.1		ORE20394.1	KAG2227754.1	POG69502.1	CDS10010.1	CDH59106.1	RHZ69532.1	OBZ91101.1	ORE10932.1	NP_015268.1	ORZ23591.1
CEP18105.1	POG69026.1	RCI05262.1	OBZ91101.1	RGB31195.1	OZJ04641.1	OAQ36136.1	CDH48283.1	KAG2173548.1	OZJ04353.1	ORZ03958.1	EPB88541.1	RIB03083.1	OAD81498.1	KAG2196192.1	RIB15520.1	KFH70746.1	RGB35501.1	OZJ02398.1	RCI01577.1	ORY93125.1	PHZ13543.1	GBC08056.1	RIA96845.1	KAG2227042.1	RCH93865.1	KNE57725.1	CDS08297.1	KFH73710.1	RCH90916.1	KAG2205837.1	RGB43328.1	RIB17569.1	ORZ28003.1	CEP12102.1	GAN07415.1	GAN03987.1	GBB85609.1	KFH73328.1		KAG2231461.1	ORZ07863.1	OAQ26950.1	RCH96152.1	OAD07851.1	KFH68488.1	GAN02015.1		XP_001396602.1	CDS09553.1
CEP18534.1	KAG2223285.1	RCI05262.1	ORZ26522.1	CEP14709.1	KAG2184619.1	OAQ36136.1	CDS03727.1	KAG2178849.1	KAG2178782.1	RCH87642.1	OAD02232.1	KFH71838.1	EPB89611.1	ORX50908.1	RIB14044.1	GAN10579.1	RIA83236.1	OBZ84543.1	OAD04032.1	CDH50022.1	RCH96495.1	KAG2178939.1	GBC07396.1	CEP11331.1	ORE22126.1	GAN09547.1	KAG2182405.1	ORX62538.1	PHZ08775.1	ORZ12014.1	RHZ77614.1	KAG2207064.1	KAG2227754.1	CEP13646.1	KAG2220513.1	KAG2235751.1	OAD69138.1	OAQ27066.1		RCH97167.1	KAG2207482.1	RIA83230.1	ORZ25473.1	EPB83171.1	OAQ24092.1	EIE85087.1		XP_001390799.1	OBZ82580.1
EIE75657.1	RUS14851.1	RCH82956.1	OAQ31753.1	RIA82285.1	KAG2206315.1	OAQ36136.1	CDS03727.1	KAG2178849.1	CDS09897.1	GAN04777.1	KAG2223285.1	ORY93211.1	RHZ88539.1	ORZ18490.1	RHZ71228.1	OAQ33934.1	XP_001393784.2	KAG2210214.1	ORZ05127.1	KAG2221943.1	KAG2221387.1	KAG2187711.1	PKK65016.1	EIE83782.1	RGB27114.1	KFH67861.1	KAG2205684.1	KAG2184306.1	RCH81988.1	CDS13959.1	RHZ77614.1	ORZ20116.1	EPB81707.1	EIE81404.1	PHZ13513.1	KAG2191328.1	OAQ31904.1	KFH70490.1		EPB91020.1	CDS09066.1	ORZ17456.1	PHZ16725.1	CDS08889.1	OAD76277.1	RCH97751.1		XP_001393335.2	ORY99779.1
EIE79245.1	KAG2189124.1	RCH82956.1	OZJ04353.1	PKK76566.1	RIB21875.1	KFH72177.1	ORY94249.1	OZJ04780.1	OAD06224.1	KAG2186982.1	KAG2201494.1	KAG2200278.1	RIB10920.1	RUP24078.1	RHZ71225.1	OAD76150.1	XP_001393784.2	RHZ75743.1	KAG2183560.1	ORE04895.1	ORZ01189.1	KAG2188160.1	POG62686.1	CDH56298.1	RHZ82185.1	RGB23746.1	KAG2188895.1	KNE68237.1	RCI07291.1	RCI07103.1	RIB17048.1	RHZ63729.1	KAG2184473.1	EIE83608.1	ORE02163.1	ORZ05781.1	ORZ27255.1	OAQ24906.1		KAG2204175.1	SAM01012.1	KAG2185515.1	ORE07791.1	PHZ16301.1	CDS12280.1	PHZ15982.1			RCH85953.1
EIE81522.1	KFH73813.1	ORE18353.1	KAG2181584.1	POG72540.1	OBZ82736.1	KFH72177.1	ORY94249.1	OZJ04780.1	CDH52695.1	OAD07034.1	KAG2237444.1	KAG2205062.1	KAG2197928.1	CEP19221.1	KAG2183470.1	KAG2173929.1	OBZ83929.1	KAG2229362.1	KAG2185447.1	GBC07864.1	EIE76655.1	KAG2197513.1	KNE55964.1	EPB85776.1	KAG2195645.1	ORX43462.1	CDH52459.1	KNE69636.1	CDH48705.1	RCI03136.1	RIB17048.1	KFH62932.1	OAD01291.1	EPB83503.1	KAG2203361.1	ORX60307.1	CEP17093.1	ORZ20022.1		OZJ03873.1	GAN05481.1	KAG2226303.1	GBB84719.1	ORE15640.1	RIA88357.1	ORE10140.1			RIA91604.1
EIE84176.1	RIB21485.1	ORE18353.1	OAD06224.1	OAQ28006.1	KAG2218780.1	KFH72177.1	ORZ21075.1	OAD74703.1	EPB82404.1	RCH84726.1	SAM08454.1	ORE02789.1	OAD03296.1	EPB86357.1	KAG2185399.1	RCI06314.1	OBZ83929.1	CDH54978.1	KAG2192300.1	POG65333.1	CDH48782.1	KAG2205329.1	RGB35174.1	ORY94624.1	ORY94242.1	EPB86506.1	CDH55026.1	XP_001394924.1	CDS03294.1	RIB16750.1	RIA97076.1	RCI05225.1	EIE83618.1	EPB85561.1	CDS10228.1	CDS05105.1	EPB83074.1	KAG2180021.1		GAN03926.1	CDH58089.1	PHZ16041.1	ORZ00046.1	RCH78250.1	RIA82141.1	ORE22458.1			EPB86219.1
EIE84301.1	KAG2200182.1	ORZ26392.1	KFH73554.1	ORE15640.1	RUP50338.1	KAG2184026.1	ORZ21075.1	PHZ17098.1	ORE22458.1	RIA94947.1	KAG2189124.1	PHZ09128.1	ORZ31779.1	GAN10758.1	KFH61853.1	RIB12708.1	KAG2187739.1	PHZ08654.1	RCI02715.1	KAG2184778.1	OAD66683.1	KAG2226067.1	ORZ31495.1	KAG2192102.1	ORE05145.1	ORZ32153.1	RIA99322.1	CDS04897.1	ORX56366.1	RUP49379.1	RIA97076.1	CDH51363.1	ORX46270.1	EPB91542.1	RUP22000.1	ORY94776.1	ORZ22289.1	ORZ11336.1		OAD75633.1	ORZ05262.1	ORE07066.1	RIA91939.1	GAN02465.1	ORY99842.1	EIE79374.1			OAD05785.1
EPB82677.1	CDH59209.1	PHZ16996.1	CDS09897.1	CDS08889.1	ORZ01481.1	PHZ10443.1	PHZ07372.1	ORE08645.1	PHZ15982.1	PHZ13557.1	PHZ07517.1	XP_001401616.2	GAN00789.1	ORY94055.1	EPB90406.1	KAG2197077.1	KAG2187739.1	ORE02563.1	GAN01879.1	RCH95638.1	CDS02664.1	KAG2236509.1	ORZ19134.1	ORZ13593.1	OAD76579.1	KAG2173609.1	CDS13990.1	OAD75587.1	SAL99186.1	CDH54370.1	GBC02076.1	SAM06391.1	SAM01012.1	EPB91637.1	OAC99252.1	CDH52073.1	RUS14593.1	CDH49323.1		RUS14622.1	OAD01291.1	EIE81035.1	CDH52590.1	RCH94232.1	ORX43027.1	CDH52695.1			KAG2231011.1
EPB84428.1	OAQ24310.1	PHZ16996.1	CDH52695.1	PHZ16301.1	CDH52938.1	PHZ10443.1	ORZ15729.1	KAG2234816.1	ORE10140.1	XP_001401589.1	ORE07510.1	EPB88561.1	KAG2216863.1	NP_011909.1	GAN10630.1	OAD07359.1	KAG2179627.1	RCH98003.1	EPB89264.1	OAC98862.1	ORE13169.1	KFH62296.1	RHZ45277.1	RCH87928.1	OBZ91164.1	RIB09304.1	KAG2236487.1	PHZ08091.1	KAG2217203.1	ORY96773.1	RGB32498.1	OBZ88299.1	OAD04353.1	GAN01091.1	OBZ88407.1	KAG2195963.1	RIA95689.1	CDS03806.1		KAG2183697.1	RCH80060.1	CDH58737.1	RHZ82765.1	CDH59105.1	CDH53475.1	KAG2231061.1			RCH94360.1
EPB84828.1	CDS09285.1	ORE08540.1	RUS20511.1	GAN02465.1	KFH69470.1	PHZ10443.1	ORZ15729.1	KAG2194003.1	OBZ91101.1	OAD71644.1	CEP07877.1	OBZ91577.1	KNE67437.1	KAG2220977.1	PHZ12645.1	RCH88993.1	KAG2179627.1	RCH93322.1	SAM06979.1	KAG2215284.1	ORE06603.1	KFH63149.1	KFH67939.1	ORE18098.1	RCI05894.1	OAD68611.1	SAL98781.1	CDH51703.1	KAG2186646.1	RGB31693.1	RGB32498.1	CDS11190.1	KNE62584.1	GAN03827.1	RCH81855.1	SAL99240.1	KFH73378.1	OAD76323.1		CDS07415.1	KAG2214687.1	RCH93444.1	EIE80272.1	XP_502034.1	SAM07698.1	ORZ11824.1			ORE22121.1
EPB85177.1	XP_001390251.1	ORE08540.1	CEP13793.1	KAG2207432.1	OAQ27908.1	ORE04967.1	RUS17924.1	KAG2208045.1	CEP13793.1	ORZ14101.1	RCH90059.1	EIE86049.1	ORY97276.1	RUS15777.1	ORE01663.1	GBB85120.1	ORY93305.1	ORE14256.1	EIE87079.1	EPB81744.1	ORZ15834.1	KFH63265.1	KAG2176055.1	OZJ05117.1	KAG2230158.1	SAL94749.1	KAG2192811.1	EPB85305.1	SAM00576.1	PKK63799.1	RUS20967.1	ORE20689.1	GAN05481.1	GAN05334.1	CDH58502.1	RIB18605.1	KAG2228099.1	RHZ76458.1		RIB08720.1	EIE83618.1	ORE12885.1	RCI05537.1	CEP14709.1	ORZ18015.1	CDS09897.1			PHZ11182.1
GAN01478.1	OBZ82646.1	EIE76135.1	KAG2204479.1	RCH94232.1	XP_001401025.2	ORE04967.1	RUS17924.1	ORE23023.1	RCI07046.1	KAG2209604.1	ORZ23083.1	GAN03515.1	XP_001391894.2	OZJ06900.1	ORE15657.1	EIE76378.1	ORY93305.1	OAD02402.1	OAQ33971.1	OAQ34467.1	KAG2219529.1	KFH63266.1	KAG2176889.1	GAN07853.1	OAQ30426.1	KAG2195398.1	OAC98587.1	KAG2177237.1	KAG2179207.1	POG63117.1	POG72151.1	ORX53135.1	GAN08492.1	GAN08568.1	KAG2180016.1	OZJ04064.1	KAG2213377.1	RCI05249.1		OAD72077.1	CEP14450.1	RUP45198.1	KAG2201794.1	KAG2207432.1	OBZ83320.1	SAM05718.1			KAG2198048.1
GAN04749.1	RCH92609.1	EIE76135.1	KAG2201990.1	KAG2201190.1	RCH93331.1	ORE04967.1	KAG2186540.1	OAD07527.1	KAG2231597.1	KAG2227852.1	RCH92609.1	OAD05684.1	OZJ05288.1	ORZ18741.1	RCH99002.1	SAL94951.1	KAG2180930.1	CEP16893.1	RUS17280.1	CDH60154.1	CDH57959.1	KNE69096.1	ORZ08172.1	ORX62721.1	RCH86172.1	ORY96610.1	RIB04959.1	ORY95711.1	ORE06834.1	CDS11586.1		ORZ02817.1	EIE75500.1	GBB91818.1	OAQ35236.1	RHZ47738.1	RCH85699.1	KAG2217330.1		OAD70379.1	ORZ02395.1	CEP13512.1	PKK76849.1	XP_506029.1	KAG2224854.1	SAM06104.1			ORE05149.1
GAN09121.1	ORE19945.1	GBC05396.1	KAG2206831.1	CDH59105.1	ORE13017.1	KAG2184472.1	KAG2186540.1	GAN03679.1	RGB38798.1	EPB88126.1	ORE19945.1	ORZ21594.1	ORZ17765.1	KFH70254.1	CEP18884.1	RIB27849.1	KAG2180930.1	OAD70414.1	ORZ25999.1	EIE92220.1	SAM02606.1	KNE69954.1	CDH56994.1	RIA94396.1	ORZ06905.1	RUS19894.1	ORZ14419.1	KAG2198654.1	EIE83659.1	OAD80421.1		OAD03127.1	RIB16121.1	GBC01209.1	XP_503673.1	KAG2180204.1	ORE14109.1	KAG2201138.1		EIE77675.1	OBZ91285.1	CDS07342.1	CDS03156.1	KAG2215462.1	KAG2212091.1	KAG2201990.1			ORZ22892.1
GAN10320.1	CEP07877.1	GBC05396.1	EPB82404.1	CDH59106.1	ORZ23639.1	KAG2184472.1	KAG2179075.1	CEP20033.1	GBB97855.1	KAG2196549.1	GBB99777.1	ORE15358.1	CDH49952.1	NP_011910.1	KAG2202385.1	KAG2219437.1	KAG2222371.1	GAN00967.1	ORX62812.1	PHZ16160.1	ORX62400.1	KNE71003.1	KAG2202645.1	ORZ25429.1	KNE54621.1	CDS11305.1	ORZ14243.1	OAD04915.1	ORE13427.1	OAD00863.1		XP_001401174.2	KAG2207482.1	GBC02470.1	OAD06272.1	OBZ88943.1	RCH90846.1	ORY93162.1		CDH53855.1	ORX46270.1	KAG2232898.1	OBZ91864.1	KAG2201190.1	KAG2175199.1	KAG2220550.1			RGB37992.1
GBB86166.1	EPB88541.1	RIB15610.1	KAG2201991.1	KFH65259.1	KAG2200969.1	RCH97109.1	KAG2179075.1	EPB86677.1	GBB97853.1	RIB03927.1	KAG2200182.1	KAG2184184.1	KAG2207205.1	KAG2184641.1	RCI04058.1	OBZ85232.1	KAG2222371.1	EPB88965.1	ORZ03341.1	CDS03242.1	CDS09532.1	NP_013252.1	OBZ89905.1	OAD00048.1	OAD04453.1	CDH54300.1	OBZ90779.1	KAG2217464.1	OAD74130.1	CEP13495.1		EPB85579.1	RCH80060.1	KAG2171895.1	XP_001398887.2	KAG2224510.1	PHZ15325.1	GAN02242.1		RCI06909.1	EIE75500.1	EPB91569.1	OAQ33555.1	ORZ21216.1	ORZ28656.1	ORY95735.1			POG62187.1
GBB88105.1	RCH90059.1	RIB15610.1	ORZ11824.1	ORZ01169.1	OAD00126.1	RCH97109.1	SAM05529.1	ORY96578.1	KAG2204479.1	RHZ49155.1	RGB41770.1	CEP14242.1	CDS04856.1	CDH53887.1	EIE83533.1	CDS08239.1	OZJ04727.1	RIA99064.1	CDS07390.1	KAG2234787.1	ORY97230.1	OAD09092.1	KAG2222374.1	OAQ27551.1	PHZ11179.1	KAG2223868.1	EIE78429.1	RCI05804.1	ORY95948.1	KAG2224066.1		ORE07940.1	ORX58846.1	KAG2173311.1	RCH81400.1	KAG2182780.1	ORE02441.1	OZJ03821.1		KAG2185615.1	KAG2184473.1	GAN11085.1	RUS22131.1	OAQ28006.1	XP_001393964.1	KAG2181584.1			RIB16165.1
KAG2177922.1	ORZ23083.1	RCH93213.1	EIE85087.1	ORZ21216.1	CEP10758.1	RCH97109.1	SAM05529.1	ORY96578.1	PKK73399.1	KAG2178052.1	RCI06042.1	RCH97012.1	RCI02886.1	RCI05561.1	ORZ16410.1	ORZ09389.1	OZJ04727.1	KAG2190615.1	KFH72352.1	RIA83807.1	ORX56424.1	OAD70473.1	OAQ30223.1	KAG2197160.1	EIE76473.1	KAG2202959.1	RCH98710.1	KAG2208819.1	ORZ23414.1	EIE77003.1		OAD67557.1	OBZ91285.1	KAG2173972.1	KAG2208610.1	SAL97224.1	CDS06165.1	ORZ03898.1		CDH60518.1	KAG2184027.1	KAG2195385.1	KAG2229014.1	ORZ01169.1	KAG2231707.1	KAG2178782.1			PKK68337.1
KAG2178170.1	OAD02232.1	RCH93213.1	KAG2231061.1	ORZ16041.1	RCH88437.1	ORE21279.1	PHZ13888.1	KAG2225811.1	KAG2206831.1	OZJ05495.1	RUS14851.1	OAD06544.1	PHZ09749.1	RCH95912.1	SAL94931.1	CDH59625.1	KNE72792.1	GBC06622.1	CDH60545.1	RHZ75755.1	RCH93627.1	OAQ30106.1	EPB86968.1	POG67386.1	GAN04533.1	GAN09724.1	PHZ12847.1	KNE68236.1	OAD74633.1	ORX55195.1		KAG2221735.1	ORE22293.1	KAG2175419.1	GAN09360.1	OAQ27522.1	SAL95074.1	OAD02999.1		ORZ19310.1	PHZ12483.1	KFH65144.1	KFH66687.1	SAL96112.1	XP_001391693.2	ORZ24646.1			RUS20811.1
KAG2187129.1	KAG2184762.1	OAC98102.1	RIA97461.1	RHZ50019.1	SAM02169.1	ORE21279.1	PHZ13888.1	KAG2225811.1	POG79660.1	CEP14779.1	OBZ82646.1	ORZ27073.1	ORE08255.1	SAL95790.1	KAG2201597.1	CDH52416.1	OBZ89267.1	POG77497.1	SAM06781.1	GAN11424.1	SAM05026.1	OAQ30882.1	OAD69560.1	PKK63123.1	KNE56264.1	CDH54299.1	ORE01743.1	GAN08203.1	OAD74633.1	KAG2203090.1		OAQ35725.1	RCH82306.1	KAG2177680.1	RIB21223.1	OAD72907.1	ORY98812.1	CEP17910.1		EPB83558.1	ORE07598.1	ORY94382.1	SAL97607.1	ORX52483.1	OZJ06194.1	OAD80663.1			KAG2181850.1
KAG2189310.1	KAG2237444.1	OAC98102.1	KAG2220550.1	SAL96112.1	KAG2188427.1	ORE21279.1	CDH55332.1	OBZ84274.1	ORZ11824.1	KAG2231311.1	RIA94801.1	ORZ18050.1	RCH77850.1	ORE13098.1	RCH89212.1	RHZ58613.1	OBZ89267.1	KAG2220357.1	KAG2215294.1	CEP15280.1	ORZ09921.1	OAQ32817.1	ORE19485.1	ORX47247.1	EPB81100.1	EPB92967.1	ORE22765.1	CDH53060.1	OZJ05103.1	PHZ16655.1		RUS21850.1	CEP14450.1	KAG2178984.1	RCH99752.1	KFH62565.1	KAG2211454.1	EPB83425.1		SAL99439.1	ORE22293.1	KAG2183476.1	OAD07937.1	KAG2179687.1	EPB85812.1	KAG2201991.1			GAN04535.1
KAG2190583.1	GAN10464.1	RUS19873.1	ORY95735.1	ORX52483.1	GAN08573.1	RCH98069.1	CDH55332.1	ORZ23523.1	ORY95735.1	OAQ23332.1	RIB21485.1	OAQ36235.1	RCH80361.1	PHZ17546.1	ORX48039.1	RHZ78803.1	RCI03615.1	RGB37645.1	CEP17979.1	RUP44039.1	OZJ05074.1	OAQ34107.1	PHZ17732.1	RCI01992.1	XP_499770.1	RCI04352.1	RCH90637.1	SAM07925.1	RHZ52888.1	ORE05567.1		KAG2175064.1	KAG2228560.1	KAG2183903.1	ORZ20344.1	CEP11784.1	CDS14271.1	XP_501329.1		KAG2217592.1	RCH82306.1	OAD65639.1	RIB12302.1	OZJ04211.1	KAG2198471.1	RCH98838.1			EPB81102.1
KAG2194186.1	PHZ07517.1	RUS19873.1	KAG2231597.1	RUP48783.1	ORZ07505.1	RCH98069.1	ORZ10431.1	ORZ23523.1	EIE85087.1	KFH70054.1	KAG2184762.1	KAG2173935.1	ORE16826.1	ORE01753.1	ORY95555.1	PKK78521.1	RCI03615.1	ORZ16930.1	ORZ15804.1	CDS06844.1	RGB36009.1	OBZ86100.1	OAD09001.1	SAM03354.1	OZJ05480.1	ORZ14956.1	RCH96454.1	OBZ90483.1	KFH62492.1	ORX61295.1		EIE75966.1	KAG2214687.1	KAG2192375.1	RCH88558.1	RGB41252.1	EIE89881.1	KAG2233571.1		KAG2225551.1	EPB86026.1	RUS17393.1	OAD02851.1	OAD72140.1	GAN03698.1	RUP50128.1			XP_001390976.1
KAG2196718.1	ORE07510.1	KNE64352.1	ORE22458.1	OZJ04211.1	KAG2230993.1	RCH98069.1	ORZ10431.1	ORZ04168.1	SAM06104.1	ORZ39672.1	POG69026.1	PKK71617.1	EIE83239.1	OBZ81711.1	OBZ84824.1	RHZ58615.1	EPB81699.1	PKK65339.1	KAG2232154.1	GAN06856.1	RIA83237.1	ORE04684.1	CDS10114.1	RGB22982.1	ORZ15563.1	KAG2202110.1	RCH96454.1	CEP09571.1	RIB03712.1	KFH72739.1		KFH70364.1	ORZ20766.1	KAG2193749.1	PHZ13576.1	ORZ22947.1	OAD06073.1	OBZ87635.1		RHZ59343.1	RCH96748.1	KAG2194969.1	GAN00835.1	KAG2176893.1	RUS16602.1	KAG2220551.1			GAN05806.1
KAG2203326.1	RCI06042.1	RGB35717.1	RCH97751.1	OAD72140.1	RCH86995.1	RHZ78801.1	KAG2219054.1	EIE79218.1	RHZ75025.1	ORZ31953.1	ORZ31506.1	POG78417.1	ORX62012.1	CDS07436.1	SAM05809.1	POG70006.1	EPB81699.1	SAM05448.1	GBB86104.1	ORZ12214.1	RIA84221.1	ORE13307.1	ORY94010.1	GBB92113.1	OAQ27490.1	ORZ21118.1	EPB86524.1	CDS14222.1	ORZ27213.1	KAG2174384.1		OAQ31570.1	ORZ20766.1	KAG2196987.1	ORE06566.1	RIA98366.1	EIE90233.1	KAG2180240.1		KAG2210538.1	KAG2228560.1	RCH79377.1	KAG2176319.1	KFH65259.1	OAD02188.1	OZJ04353.1			KAG2210007.1
KAG2207139.1	SAM08454.1	RGB35717.1	SAM05718.1	XP_504162.1	CDS10713.1	RHZ78801.1	KAG2219054.1	OAQ27554.1	RUS21096.1	ORZ08818.1	XP_001390251.1	KAG2220018.1	EIE83115.1	CEP11823.1	KAG2221466.1	RIB20355.1	CDH56988.1	KAG2179412.1	RGB30293.1	OBZ83116.1	PKK68696.1	ORX44965.1	RHZ46546.1	PHZ12456.1	KAG2178111.1	OAC98722.1	CEP15880.1	ORZ03161.1	GBC04001.1	SAL96570.1		ORZ28339.1	EPB86026.1	KAG2206622.1	GBC01459.1	ORX54582.1	OBZ88116.1	ORZ20412.1		RIB13062.1	ORZ20766.1	ORX51657.1	KAG2175236.1	RUP48783.1	PHZ13235.1	RUS20511.1			CEP08096.1
KAG2207753.1	KAG2201494.1	RCH94601.1	PHZ15982.1	KAG2230430.1	PHZ08233.1	RIA93513.1	RCH93946.1	SAM07374.1	RIB26012.1	KNE59534.1	OAD65631.1	GBC01467.1	RCI03654.1	OAD75017.1	RCH93180.1	CDS11609.1	CDH56988.1	ORX44103.1	OAD79672.1	KAG2192031.1	POG69495.1	ORY97911.1	GAN05760.1	ORE07118.1	KAG2193744.1	KAG2237426.1	RCI05925.1	ORZ32205.1	OAQ32038.1	RCH87574.1		ORZ16387.1	RCH82247.1	KAG2207065.1	ORZ13629.1	EPB88346.1	EPB89923.1	KAG2205965.1		CEP11763.1	SAM03898.1	ORZ21154.1	EPB82652.1	RIA94792.1	EIE90532.1	OAD78288.1			OAD04450.1
KAG2209248.1	RCI03457.1	RCH94601.1	ORE10140.1	XP_001394084.2	RUS15435.1	GBB96176.1	RCH93946.1	OAD05466.1	KAG2220550.1	KNE61206.1	ORX48304.1	RIA87421.1	KAG2196956.1	OAD03707.1	RCH95227.1	CEP13106.1	OAD73186.1	RIB13837.1	RIA97085.1	RGB42237.1	GBB90256.1	ORZ02011.1	OAD05220.1	KFH71742.1	SAM08020.1	ORZ16434.1	ORX61366.1	ORE14636.1	RGB37262.1	CDH50579.1		ORZ23305.1	ORZ09304.1	KAG2210669.1	KNE61369.1	GBB83332.1	KAG2190052.1	ORX62604.1		RIA97384.1	ORZ09304.1	KNE65413.1	GAN08941.1	PKK59454.1	KAG2183365.1	RUS21096.1			ORZ13716.1
KAG2214528.1	ORX48304.1	KAG2195376.1	SAM06104.1	ORZ23476.1	ORE02026.1	GBB96176.1	OBZ84559.1	ORX45468.1	SAM05718.1	ORX58757.1	ORZ16776.1	ORZ26991.1	KAG2173761.1	OAQ30918.1	SAM05810.1	EPB88609.1	OAD73186.1	RUS20310.1	PKK66012.1	CDS09603.1	XP_001399000.1	ORZ12543.1	PKK76210.1	CDH56299.1	RUP43067.1	OAQ33386.1	ORX61366.1	ORZ23536.1	RIA95597.1	GBC02482.1		GAN01046.1	ORZ09304.1	KAG2213180.1	KAG2216462.1	GAN09183.1	GAN09574.1	KAG2201638.1		ORZ12831.1	SAM03415.1	SAL97088.1	CEP09288.1	POG69032.1	RCH90734.1	OAD77136.1			RCI05965.1
KAG2218298.1	ORZ31506.1	PHZ12221.1	GBB97855.1	ORX62330.1	EPB83765.1	RIB17732.1	OBZ84559.1	OBZ84433.1	KAG2231061.1	ORE13253.1	OAQ24310.1	RHZ86932.1	ORY96403.1	KAG2190319.1	ORZ11462.1	RGB30985.1	KAG2202331.1	ORY97589.1	POG83234.1	KAG2236337.1		ORZ13464.1	KAG2232981.1	OBZ89130.1	KFH73675.1	SAL98747.1	GAN02496.1	OAD69369.1	PKK70100.1	GBB92886.1		KAG2178156.1	SAM03415.1	KAG2221331.1	RIA87425.1	PKK76937.1	OAC99394.1	KAG2181490.1		KFH62637.1	ORX58846.1	ORZ31838.1	OAD77972.1	RGB41761.1	CEP18039.1	ORZ26523.1			KAG2195642.1
KAG2224143.1	XP_003188632.1	PHZ12221.1	GBB97853.1	KAG2234121.1	KNE65714.1	RIB17732.1	KAG2206367.1	PHZ08121.1	RCH97751.1	ORE06584.1	EIE81791.1	ORX56736.1	KAG2236727.1	ORY96635.1	ORZ11462.1	CDH50605.1	KAG2202331.1	RUP43452.1	RUP51986.1	EPB83859.1		ORZ13934.1	KAG2176676.1	KAG2178676.1	CEP08098.1	CEP17530.1	RHZ57154.1	KAG2179805.1	POG67377.1	EPB86486.1		SAM01062.1	SAM03415.1	KAG2221838.1	SAM04132.1	POG65904.1	CDH59162.1	KAG2184114.1		KAG2205573.1	OZJ03834.1	EIE89119.1	EPB91338.1	GBB96890.1	ORZ24110.1	KAG2184713.1			KAG2212583.1
KAG2227864.1	OAD65631.1	XP_001401377.1	EIE79374.1	ORZ25236.1	ORX47469.1	RCI03242.1	KAG2206367.1	ORE10447.1	EIE79374.1	RUS18681.1	KFH73813.1	EPB82883.1	KAG2187971.1	RCI03337.1	ORZ11460.1	PHZ17080.1	OAQ27169.1	RCI03232.1	PHZ10343.1	RUS18341.1		ORZ28823.1	OAD76122.1	KAG2234729.1	CDH56956.1	KAG2187639.1	RUP43569.1	PHZ13213.1	RUP43553.1	RCH97431.1		NP_012979.3	CDS10679.1	KAG2227517.1		RCH95356.1	OZJ01413.1	KAG2176439.1		OAQ28888.1	KFH69129.1	OBZ81868.1	KAG2209214.1	OZJ05259.1	RCH85887.1	OAQ31753.1			CEP19153.1
KAG2229196.1	KNE55966.1	RCH87041.1	RIB26012.1	SAM07494.1	ORZ32040.1	RCI03242.1	CDS11938.1	ORX49426.1	KAG2201990.1	KAG2171425.1	KNE58766.1	OAD69510.1	OBZ84881.1	ORZ12514.1	ORZ11460.1	ORE08627.1	OAQ27169.1	EIE75690.1	ORE09611.1	CDH49894.1		ORZ33056.1	GBC03237.1	RIB13282.1	ORZ40455.1	RCH88403.1	KFH73895.1	ORE01505.1	XP_501755.1	ORE14279.1		NP_012401.1	ORZ22819.1	KAG2231070.1		ORE17975.1	CDH58208.1	GAN10845.1		PHZ13219.1	OAQ25213.1	XP_001396847.1	SAM05410.1	RHZ76649.1	ORE05220.1	KFH73554.1			OAD79561.1
KAG2230181.1	KNE58766.1	RCH87041.1	RGB38798.1	SAM09566.1	ORZ31351.1	POG79053.1	CDS11938.1	RGB30002.1	OAQ34506.1	XP_001401972.2	OZJ05128.1	SAM01047.1	GAN07261.1	KAG2188496.1		KAG2212730.1	CEP17413.1	KNE69615.1	RCI00353.1	KFH70072.1		ORZ35651.1	ORZ24603.1	KAG2211309.1	ORZ00005.1	PHZ13581.1	XP_001397019.2	KNE61286.1	XP_001389601.1	OBZ84944.1		XP_504221.1	KFH69043.1	KAG2234720.1		KFH63793.1	KAG2228923.1	OAD08543.1		ORY99675.1	ORZ28003.1	OZJ04468.1	KAG2209029.1	CDS09794.1	ORE16040.1	ORZ26522.1			SAM08704.1
KAG2234486.1	OZJ05128.1	KAG2216551.1	KAG2220551.1	ORY93502.1	PKK77415.1	POG79053.1	CEP13588.1	ORE23142.1	ORZ24646.1	XP_503911.1	KNE55966.1	SAL95309.1	OAC98656.1	KAG2207634.1		RCH98580.1	CEP17413.1	KNE68262.1	GAN04736.1	KNE64369.1		OZJ03025.1	RCH96304.1	RUP36175.1	RUS20383.1	XP_001398924.2	EIE78088.1	POG73785.1	XP_001396461.2	RCH93851.1		KFH62932.1	OAQ35213.1	KAG2237801.1		OAD03585.1	KAG2180820.1	OAD78252.1		OBZ91192.1	GBB90165.1	KNE66524.1	ORX57605.1	XP_001397421.1	SAM07825.1	KAG2235709.1			GBB96193.1
KAG2237034.1	PKK74975.1	KAG2216551.1	RHZ75025.1	OAD66842.1	EIE89828.1	PKK65433.1	CEP13588.1	PKK71749.1	KAG2184713.1	RIB10778.1	XP_003188632.1	RCH87685.1	OAD79282.1	KAG2230866.1		ORE23006.1	CDS10109.1	ORZ36962.1	OAD07570.1	CDS04733.1		OZJ04625.1	PHZ09651.1	ORZ10290.1	XP_001401956.1	RCH99757.1	OAD01793.1	PKK77861.1	KNE59690.1	OAD74417.1		ORX53135.1	PKK66931.1	KFH64865.1		PHZ17230.1	RUP45090.1	KAG2206677.1		KFH70145.1	RIA90403.1	SAM08888.1	ORZ01680.1	XP_001399160.1	RCH94543.1	KAG2235765.1			SAM04815.1
KFH64647.1	EIE81791.1	RCH88525.1	RUS21096.1	CEP14437.1	EPB83765.1	PKK65433.1	EPB88728.1	SAM08721.1	KFH62172.1	OZJ06320.1	PKK74975.1	KAG2207343.1	OAD73764.1	ORY96634.1		KAG2179037.1	CDS10109.1		EPB84539.1	KAG2173977.1		OZJ05488.1	KNE58764.1	GAN05164.1	CDS10086.1	ORE16872.1	RUS21446.1	KNE59607.1	ORZ33300.1	CEP18101.1		ORZ20116.1	POG72637.1	KFH70525.1		ORE04668.1	KAG2172457.1	EPB91194.1		ORZ13386.1	RGB32622.1	OAD01862.1	POG69954.1	XP_001391270.1	OZJ01687.1	OAD75070.1			OAD66058.1
KFH66149.1	RIB27162.1	RCH88525.1	PKK73399.1	EPB90348.1	OAD00126.1	ORZ02393.1	EPB88728.1	GBC07134.1	OAD80663.1	KAG2180774.1	RIB27162.1	ORE09987.1	EPB84649.1	KFH69158.1		RUS22843.1	RCH99487.1		ORE14359.1	POG65309.1		PHZ07893.1	KAG2190705.1	EPB88440.1	KAG2216134.1	ORE06560.1	RUP49774.1	RGB25469.1	KNE71740.1	GAN09894.1		KAG2175064.1	RGB27572.1	KFH73312.1		OZJ03918.1	ORX55745.1	KAG2227470.1		ORY99368.1	PKK65088.1	CDS02810.1	RGB42782.1	ORZ16041.1	RIB23575.1	RIA97461.1			ORZ34148.1
KFH70880.1	RGB41768.1	KNE60626.1	OAD80663.1	KAG2202661.1	GAN08573.1	ORZ02393.1	ORY93066.1	CDS09565.1	KAG2201991.1	ORZ11388.1	RUP48258.1	ORE19017.1	CEP19980.1	OZJ04236.1		ORX43193.1	RCH99487.1		KAG2235969.1	OAD77903.1		PKK66941.1	OBZ85185.1	ORZ11952.1	KAG2186874.1	OBZ91748.1	EPB93036.1	SAM02661.1	NP_011560.3	OAD77745.1		PHZ13617.1	GBC06134.1	KNE57685.1		KAG2236954.1	ORZ14805.1	RCH99211.1		RGB42881.1	POG61133.1	CDH53780.1	RCI05103.1	XP_503594.1	KNE57693.1	KAG2188414.1			ORZ23454.1
KNE56997.1	RUP48258.1	KNE60626.1	POG79660.1	ORX62536.1	KAG2200969.1	ORZ02393.1	ORY93066.1	OBZ88286.1	KAG2220551.1	NP_012503.2	RGB41768.1	OAQ36276.1	RUP51373.1	KAG2193721.1		ORZ17173.1	PHZ09190.1		KAG2191171.1	PKK72139.1		PKK72391.1	ORZ16023.1	RCI01911.1	CDH56955.1	OBZ85685.1	EPB93036.1	RCH96059.1	GAN01334.1	KFH64652.1		RCI01064.1	RIB02087.1	KNE71514.1		RCH98914.1	ORZ23194.1	PHZ11623.1		XP_001400961.1	RHZ46577.1	RIB16062.1	CDH51802.1	XP_502463.1	ORZ36368.1	GBB97855.1			XP_501388.1
KNE61416.1		PKK78676.1	OAD78288.1	KAG2214692.1	CEP10758.1	OAD80146.1	GAN03492.1	RCI00107.1	OAD78288.1	RIA84953.1	OAD02232.1	GAN04253.1	SAM07315.1	KAG2186355.1		RUP48687.1	PHZ09190.1		CEP20131.1	RCH94320.1		PKK79595.1	OAD68943.1	KAG2204668.1	OZJ02080.1	RCH97893.1	RIA87384.1	XP_001398086.2	CEP08102.1	EPB92012.1		OAQ35725.1	RIA93075.1	OAC98059.1		EIE85295.1	SAM07806.1	ORE02138.1		GAN11290.1	KNE62584.1	KAG2204420.1	RUP43011.1	CDS05715.1	KNE71521.1	GBB97853.1			EIE80885.1
KNE61445.1		PKK78676.1	KAG2184713.1	SAM07923.1	KAG2206315.1	OAD80146.1	GAN03492.1	KAG2237803.1	OAD77136.1	GAN09373.1	GAN10464.1	KAG2176447.1	KAG2184081.1	KAG2189030.1		KNE63204.1	ORE10784.1		KAG2202392.1	ORZ23982.1		POG74371.1	KAG2201450.1	OAD69828.1	KAG2208610.1	KNE64803.1	CEP12043.1	SAM03402.1	KAG2202681.1	CDH60399.1		SAM06391.1	RHZ54733.1	OAD00132.1		KAG2196487.1	RIB13574.1	RCH95048.1		POG74992.1	RIB16121.1	RHZ84683.1	ORZ36812.1	ORY93502.1	RUP44873.1	RGB38798.1			KNE62575.1
KNE66654.1		POG75987.1	ORZ24646.1	RCH96180.1	KAG2230993.1	OAD80146.1	KAG2209731.1	CDS13026.1	RCH98838.1	KAG2212735.1	EPB88541.1	CEP13788.1	RIB15183.1	KFH65727.1		KNE62206.1	ORE10784.1		KNE72323.1	RGB42225.1		POG75061.1	KAG2221434.1	CEP17279.1		KNE64802.1	CEP12043.1	SAL96744.1	EPB86074.1	RIB30503.1		CEP07772.1	ORZ32396.1	OAD01939.1		OBZ82531.1	EPB82333.1	SAL99809.1		OAQ24404.1	ORZ31751.1	KAG2186421.1	KNE58914.1	KFH69868.1	XP_001393451.2	PKK73399.1			KAG2230588.1
KNE67820.1		POG75987.1	OAD77136.1	XP_001395349.2	OBZ82736.1	ORZ20729.1	KAG2209731.1	RCH87877.1	KAG2188414.1	RHZ83245.1	KAG2201494.1	PHZ15194.1	ORZ26857.1	RHZ84968.1		ORZ35145.1	RCI00926.1		KNE68169.1	KAG2211625.1		RCH81177.1	EPB88490.1	SAL95221.1		PHZ10861.1	CDS07344.1	ORZ23094.1	OAD00781.1	ORZ01253.1		KAG2236313.1	KNE62196.1	OAD03163.1		XP_001389422.2	OAD04529.1	EIE85639.1		RGB36877.1	KNE65728.1	KAG2230028.1	KNE58914.1	ORZ23990.1	OZJ04151.1	POG79660.1			KFH64529.1
KNE67821.1		ORY98790.1	KAG2188414.1	OAD06927.1	ORE02026.1	ORZ20729.1	SAL98504.1	PHZ10190.1	ORZ40233.1	EPB82985.1	CEP07877.1	OBZ88290.1	OAQ34874.1	GBC10598.1		KNE63206.1	RCI00926.1		RHZ45251.1	RCI02303.1		RCI03440.1	KAG2181058.1	OAC98179.1		RCH97863.1	CDS07344.1	ORZ37489.1	KAG2237887.1	RIA89176.1		KAG2191607.1	KNE63180.1	OAD66718.1		XP_001389422.2	GAN06571.1	CDS11796.1		KAG2195864.1	RGB23847.1	OZJ06100.1	KNE71599.1	OAD08160.1	RCH80779.1	OAD74483.1			EIE76471.1
KNE67822.1		RIA86788.1	OAD75070.1	KAG2202278.1	PHZ08233.1	ORZ20729.1	SAL98504.1	ORE06925.1	KFH63085.1	OAC97579.1	KAG2200182.1	CDH53006.1	KFH68147.1	OAQ28143.1		ORZ33026.1	ORE19148.1		EIE91884.1	KFH63334.1		RGB28934.1	SAL96813.1	KAG2174369.1		KAG2235104.1	ORE15578.1	ORY93296.1	KAG2197992.1	CDS05940.1		RHZ63729.1	KAG2184473.1	OAD70163.1		KAG2200835.1	RIA98980.1	CEP18632.1		PKK79840.1	PKK64218.1	XP_001398997.1	KNE71599.1	XP_001398492.2	ORX56442.1	RIB26012.1			KNE65741.1
KNE67823.1		RIA86788.1	ORZ40233.1	GAN01634.1	RCH88437.1	ORX58843.1	RUP44741.1	CDH50883.1	KNE56023.1	KAG2218567.1	RCI03457.1	CDS08477.1	ORY96463.1	POG61129.1		ORZ35144.1	ORE19148.1		OBZ88841.1	OAD69451.1		RGB38279.1	POG74764.1	RUS21234.1		SAL96646.1	ORE15578.1	SAL95858.1	OBZ86994.1	KAG2178661.1		OAD03127.1	KAG2184027.1	OAD75880.1		OAD77762.1	KAG2197808.1	ORE14249.1		GBB93955.1	EIE81042.1	PHZ07970.1	EPB82652.1	EPB85896.1		ORZ40233.1			CDH57970.1
NP_013408.1		CEP18288.1	KNE56023.1	RIB10685.1	RCH93331.1	ORX58843.1	RUP44741.1	CDH50883.1	KNE54369.1	PKK78057.1	KAG2237444.1	KAG2179096.1	CDH58330.1	RIA90419.1		RIB11019.1	OAD76254.1		RCH88469.1	SAM07206.1		RGB41847.1	ORY94515.1	ORZ11866.1		EPB89245.1	ORE06689.1	SAM02830.1	RCH90916.1	ORZ23935.1		KAG2207064.1	OAD01291.1	OAQ22902.1		ORZ12113.1	KNE67297.1	CDH56336.1		POG71273.1	POG73524.1	RCH95974.1	OAD07937.1	KAG2230430.1		OAQ34506.1			CDH57970.1
NP_014132.1		CEP15035.1	KNE54369.1	RCH94748.1	ORE13017.1	ORX58843.1	CDH55331.1	ORY91277.1	KFH62171.1	POG69904.1	RCH92609.1	RGB29958.1	CDS09091.1	RGB32618.1		RHZ80350.1	OAD76254.1		RIB18452.1	CEP16087.1		RHZ54054.1	CDH56210.1	ORZ35483.1		CDS04657.1	ORE06689.1	ORX62447.1	PHZ08775.1	GAN04081.1		KAG2221735.1	ORZ40904.1	OAQ30955.1		EIE81619.1	KNE63406.1	CDH56336.1		KAG2180129.1	RIB11681.1	KAG2222509.1	GAN08941.1	OZJ05565.1		KFH62172.1			RUP44629.1
OAD03726.1		RHZ70270.1	GAN02015.1	PHZ14315.1	RCH86995.1	CDS09607.1	CDH55331.1	CDH57997.1	GAN02015.1	RGB39389.1	ORE19945.1	CDH53005.1	RIA90800.1	PKK65084.1		GBC03836.1	OAD08630.1		RCH91186.1	SAM08515.1		RIA82311.1	OAQ26446.1	OZJ02612.1		OAD77279.1	PHZ15700.1	KAG2181602.1	RCH81988.1	OAQ34098.1		XP_001401174.2	OBZ91285.1	OAQ32317.1		PKK78378.1	CDS03077.1	KAG2209449.1		OBZ83509.1	ORX61391.1	ORX55617.1	KAG2201794.1	ORX58712.1		RHZ75025.1			KFH66995.1
OAD04944.1		EPB91886.1	XP_500707.1	ORE11987.1	KAG2218780.1	CDS09607.1	RCH84061.1	RCH97687.1	OAD75070.1	ORZ00995.1	RCH90059.1	ORZ02703.1	KAG2179852.1	RIB05407.1			OAD08630.1		RUP39403.1	ORZ10328.1		RIA88425.1	RGB29712.1	KNE62336.1		SAL98272.1	PHZ15700.1	ORZ25988.1	RCI07291.1	ORZ13917.1		RCI05225.1	EIE83618.1	OAQ34510.1		POG60448.1	KAG2205363.1	KAG2221245.1		PKK73107.1	RIA96947.1	KAG2189065.1	CEP09288.1	KAG2227815.1		KNE56023.1			ORZ36514.1
OAD07555.1		CDS08409.1	OAD74483.1	OZJ03519.1	CDH52938.1	KAG2204435.1	OZJ03357.1	GAN05332.1	KAG2235765.1	GBC08809.1	PHZ07517.1	KAG2191942.1	OAQ27204.1	KAG2183378.1			KAG2173215.1		ORZ32486.1	OAQ25485.1		RIB19447.1	KAG2206376.1	KNE72834.1		OAD01907.1	KNE70544.1	KAG2206536.1	CDH48705.1	KAG2214860.1		OBZ88299.1	RHZ46577.1	OBZ86699.1		KAG2228843.1	ORZ37186.1	OAD73561.1		RIA87684.1	OAD76113.1	OBZ90851.1	KAG2229014.1	KAG2172601.1		ORX49540.1			KAG2171270.1
OAD08222.1		OBZ82781.1	RCH98838.1	RCH98152.1	CDS10713.1	KAG2204435.1	OZJ03357.1	CEP13648.1	OAD74483.1	CDS12694.1	ORE07510.1	KAG2191942.1	KAG2176474.1	GBC05075.1			KAG2173215.1		OBZ81799.1	ORZ06343.1		RIB21180.1	CDS02618.1			GAN03813.1	SAM02180.1	RIA81046.1	CDS03294.1	ORZ20104.1		CDS11190.1	RCH80060.1	OBZ91657.1		CDH57974.1	RGB25541.1	EPB92646.1		OAC99158.1	RHZ75856.1	RUS23327.1	RCI05537.1	SAL95615.1		KNE54369.1			KAG2204342.1
OAD74452.1		KAG2215087.1	KAG2235765.1	OBZ90568.1	ORZ01481.1	KAG2204435.1	OAD08859.1	RIA88728.1	XP_500707.1	ORZ22744.1	RCI06042.1	RCI05525.1	RCH82728.1	PKK71294.1			KAG2209970.1		GBC08858.1	ORX46045.1		RUO96298.1	KFH65371.1			KAG2197722.1	SAL95696.1	ORZ28480.1	ORX56366.1	PHZ10977.1		CDH51363.1	EIE75500.1	ORE04000.1		KFH72736.1	ORZ10280.1	KAG2234408.1		RCI05324.1	KNE58818.1	SAM03057.1	KAG2209214.1	KFH67010.1		OAD78936.1			RUS18581.1
OAD74657.1		KAG2186271.1	KAG2235709.1	ORE13008.1	ORZ23639.1	ORZ39356.1	OAQ33046.1	KAG2183933.1	XP_001392633.1	ORZ25552.1	OBZ82646.1	RCH84508.1	PHZ16775.1	POG64317.1			KAG2209970.1		RIA88948.1	KAG2178989.1		RUP19530.1	RUP50601.1			CDH49971.1	KFH70630.1	KAG2187205.1	SAL99186.1	ORE05738.1		EPB85579.1	KAG2207482.1	ORE04035.1		ORY91399.1	ORX46488.1	GAN05524.1		GBB99145.1	KNE71692.1	OAD00596.1	OBZ91864.1	CDH54693.1		OAD73329.1			RUP43953.1
OAD81407.1		KAG2186271.1	OAD78936.1	ORE19578.1	OAD67499.1	ORZ39356.1	OAQ33046.1	KAG2183933.1	KAG2235709.1	CDH51061.1	EIE81791.1	OZJ01528.1	KAG2231552.1	NP_010984.3			GAN06364.1		RGB39377.1	KAG2179354.1		RUS15972.1	RUS17453.1			KAG2227826.1	KFH70630.1	RUS20467.1	KAG2217203.1	ORZ23976.1		OAD67557.1	ORZ07863.1	ORE08070.1		RHZ52576.1	CEP18153.1	OAD00805.1		KAG2232191.1	OBZ90534.1	GAN06126.1	EIE80272.1	OAQ26630.1		KFH62171.1			ORZ36516.1
OAQ29519.1		KAG2230547.1	XP_001392633.1	KAG2179852.1	ORX47469.1	ORZ39356.1	ORX47715.1	KAG2180333.1	OAD78936.1	PHZ17169.1	SAM08454.1	OAD70258.1	OAD67270.1	NP_012211.2			GAN06364.1		PKK66150.1	KAG2179928.1		SAL98447.1	RIB03783.1			ORZ11271.1	SAL97291.1	OAD73153.1	KAG2186646.1	KAG2186560.1		RIB17569.1	CEP14450.1	ORE16791.1		RIB28668.1	RCH85126.1	CEP15359.1		KAG2178394.1	ORZ24844.1	RUP48609.1	PHZ16725.1	RUS16373.1		KFH63085.1			OBZ88127.1
OAQ30810.1		KAG2230547.1	KFH71177.1	ORZ24689.1	SAM02169.1	OBZ84427.1	ORX47715.1	ORZ14534.1	OAD73329.1	ORE09253.1	KAG2223285.1	ORZ14208.1	XP_001390713.2	XP_001392369.1			OAD07799.1		POG60918.1	KAG2176776.1		XP_001400307.2	RIA99643.1			OAQ32333.1	ORZ36065.1	RCI05140.1	SAM00576.1	KAG2179093.1		ORZ02817.1	OZJ03834.1	ORE19967.1		CDS04961.1	PHZ17036.1	KAG2203831.1		NP_012993.3	ORY94011.1	ORX47724.1	ORE07791.1	CDH60456.1		XP_500707.1			XP_001392526.1
OAQ34105.1		GAN05681.1	OAD73329.1	PHZ14398.1	KAG2184619.1	OBZ84427.1	ORZ06138.1	ORX62840.1	RUP24772.1	OAD76343.1	OAD65631.1	ORX58770.1	GBB93195.1	GAN02034.1			OAD07799.1		GBB83744.1	ORY98553.1		XP_505891.1	OAD00709.1			KAG2181991.1	OAQ32387.1	OZJ02581.1	KAG2179207.1	SAM06141.1		ORE07940.1	RCH82247.1	ORE23365.1		KAG2188345.1	ORE08584.1	SAM02600.1		GAN04831.1	RCH85397.1	XP_504440.1	ORE23244.1	KAG2236254.1		RUP24772.1			RUS18290.1
OBZ80960.1		KAG2205364.1	XP_001401321.1	ORE01902.1	KAG2188427.1	RGB27066.1	ORZ06138.1	ORX62840.1	XP_001401321.1	RCH93468.1	CDH59209.1	KNE56672.1	CEP16383.1	OAD06297.1			EPB85608.1		RGB38432.1	OAD00902.1			CEP07616.1			ORZ19952.1	OAQ32387.1	CDH53542.1	ORE06834.1	KAG2233779.1		ORE20689.1	RIB04542.1	ORX49427.1		GAN06514.1	KAG2174300.1	CDS06604.1		KAG2195494.1	OAQ33433.1	RCH88228.1	RCH96152.1	KAG2219082.1		XP_001392633.1			KAG2180706.1
OBZ83610.1		KAG2205364.1	ORX49540.1	ORZ21509.1	RGB26965.1	CDH49900.1	RCI02105.1	GAN10896.1	ORX49540.1	ORE15737.1	ORY96174.1	ORZ39465.1	RUS16373.1	EPB82626.1			EPB85608.1		KAG2229949.1	OAQ23118.1			ORZ09393.1			KFH70543.1	KAG2206469.1	KFH67802.1	EIE83659.1	RHZ56312.1		RUS21850.1	SAM03415.1	ORX50097.1		EIE75922.1	POG72378.1	CDH56750.1		SAM02322.1	RCH87468.1	SAL96077.1	ORZ25473.1	ORZ14026.1		XP_001401321.1			RIA87038.1
OBZ85767.1		SAM08504.1	RUP24772.1	KAG2229596.1	POG76173.1	CDH49900.1	RCI02105.1	GAN10896.1	KFH71177.1	RCI00451.1	CDS09285.1	KNE55009.1	PKK71436.1	XP_001390913.2			RUS21554.1		RIB14061.1	KNE60609.1			GBB90901.1			RUP50428.1	KAG2206469.1	CDS05172.1	ORE13427.1	RCH89760.1		ORZ23305.1	ORZ09304.1	ORX55151.1		RUP45202.1	OAQ34713.1	RCH97753.1		EPB89499.1	ORE16259.1	CDS07071.1	SAL97607.1	SAL94750.1		XP_001389885.2			PKK74422.1
OBZ85881.1		CDS11051.1	RHZ82356.1	ORZ30861.1	RUP50338.1	CDH49900.1	KFH69900.1	ORX52360.1	XP_001389885.2	KNE62734.1	KAG2189124.1	SAM07212.1	RGB31086.1	OBZ82989.1			ORZ28758.1		KFH67817.1	ORZ26626.1			GAN02730.1			OZJ04435.1	OBZ86897.1	KAG2227151.1	OAD74130.1	KNE68204.1		ORZ16387.1	ORZ20766.1	ORX59591.1		KAG2196545.1	ORE23063.1	RCI02733.1		KAG2202872.1	EPB85956.1	OAC98409.1	OAD77972.1	SAM07494.1		KFH71177.1			GBB94875.1
OBZ88782.1		CDS11051.1	XP_001389885.2	XP_001401645.2	GBC09345.1	EPB88100.1	KFH69900.1	ORZ14730.1	RHZ82356.1	CEP08722.1	ORZ23083.1	EIE86997.1	RHZ75310.1	KAG2196192.1			ORZ28758.1		POG61921.1	KAG2224585.1			ORX47228.1			NP_014416.1	POG64323.1	CDS02870.1	ORY95948.1	ORE20814.1		EIE75966.1	SAM04199.1	ORY91368.1		RIA96102.1	KFH71737.1	RCI07269.1		OAD00513.1	CDS10679.1	EPB88912.1	ORX57605.1	CDS13721.1		POG59767.1			RGB34017.1
ORE03638.1		CDH52899.1	POG59767.1	OAD69543.1	RIB21875.1	EPB88100.1	OAQ22356.1	ORZ14730.1	RIA90518.1	OBZ89001.1	KAG2184762.1	RUS17025.1	OBZ88763.1	ORZ18490.1			ORZ23151.1		GBC02756.1	ORZ37806.1			ORE04472.1			NP_009978.1	KAG2198472.1	KAG2223696.1	ORZ23414.1	SAL99470.1		KFH70364.1	OBZ90534.1	ORY92378.1		EPB88512.1	OBZ85804.1	PHZ11339.1		OZJ03870.1	OAD08400.1	GAN10752.1	KAG2224710.1	KAG2226601.1		RGB25437.1			POG62736.1
ORE04045.1		KAG2209132.1	PKK57959.1	RIB10686.1	RIA82680.1	EPB88100.1	OAQ22356.1	RGB28996.1	RGB25437.1	ORZ40092.1	RUS14851.1	ORZ04676.1	POG69801.1	ORX50908.1			ORZ23151.1		KAG2192257.1	OBZ90878.1			KFH70742.1			XP_505086.1	KAG2198472.1	RCI01041.1	OAD74633.1	KNE69668.1		ORZ28339.1	ORZ22819.1	ORY97886.1		RCH93597.1	KNE66557.1	ORE08872.1		KAG2224032.1	CDS10725.1	KAG2235681.1	RCI05103.1	KFH72190.1		PKK57959.1			OAD66076.1
ORE11348.1		KAG2209132.1	RGB25437.1	KAG2227704.1	OZJ04641.1	KNE58599.1	SAM02955.1	RGB28996.1	POG59767.1	KAG2228636.1	OZJ05128.1	ORE09743.1	EPB92207.1	CEP19221.1			SAL95195.1		GBB99239.1	ORZ30320.1			ORE11913.1			RIA88787.1	KAG2198472.1	OAD66335.1	OAD74633.1	RCH93260.1		OAQ31570.1	KFH69043.1	ORZ02934.1		ORE19939.1	ORZ35356.1	ORZ12773.1		PHZ11102.1	ORZ14543.1	KAG2199625.1	CDS10010.1	ORY90568.1		RHZ82356.1			RCI06982.1
ORE11505.1		KAG2233176.1	RIA90518.1	POG67003.1	RUS15435.1	KNE58599.1	SAM02955.1	KAG2212699.1	PKK57959.1	RCH89746.1	RIB21485.1	PHZ16240.1	KAG2227969.1	CDH53887.1			SAL95195.1		RIB21083.1	ORZ33449.1			ORE21447.1			GAN09547.1	KAG2198472.1	KAG2237470.1	OZJ05103.1	ORZ40020.1		KAG2178156.1	OAQ35213.1	ORZ03312.1		KAG2211054.1	CDH51900.1	ORE22638.1		KAG2196242.1	KAG2189997.1	KNE57158.1	CDS03156.1	GAN02659.1		RIA90518.1			RIB04427.1
ORE15310.1		KAG2233176.1	GBB99099.1	ORZ31779.1	OAQ27908.1	KAG2232728.1	ORZ18305.1	KAG2212699.1	RIB04057.1		ORX48304.1	KAG2201975.1	KAG2192384.1	KFH70254.1			KFH68389.1		KAG2199553.1	ORZ26780.1			RGB40842.1			RHZ82716.1	PKK71301.1	CDH53739.1	RHZ52888.1	EIE80254.1		SAM01062.1	PKK66931.1	ORZ04329.1		RCI01019.1	KAG2180670.1	OBZ82842.1		ORY98459.1	GAN01160.1	PHZ10713.1	CDH52590.1	GBC03799.1		RIB04057.1			KAG2223503.1
ORE15517.1		CDH58541.1	RIB04057.1	KFH72238.1	KFH69470.1	KAG2232728.1	ORZ18305.1	KAG2224026.1	GBB99099.1		GBB99777.1	ORE18317.1	GAN07548.1	RUP24078.1			KFH68389.1		RIA80038.1	KAG2210982.1			RCH88672.1			PKK65056.1	RHZ82191.1	RUP48453.1	KFH62492.1	KAG2204414.1		GAN01046.1	POG72637.1	ORZ11837.1		EIE82882.1	PKK66280.1	ORX61288.1		KNE55871.1	PHZ16026.1	ORE02074.1	SAM05410.1	POG79723.1		GBB99099.1			CDS03531.1
ORE17005.1		CDH58541.1		XP_001388672.2	ORZ07505.1	KAG2232728.1	GBB97299.1	KAG2224026.1	KFH73554.1		RGB41770.1	RCI01263.1	OAD00198.1	KAG2184641.1			OAQ26055.1		GBC07799.1	ORX52730.1			PHZ11048.1			POG65039.1	RHZ82191.1	KAG2171947.1	RIB03712.1	RCH79227.1			RGB27572.1	ORZ14536.1		PHZ07512.1	EIE76110.1	ORY98605.1		GAN07128.1	ORE07051.1	ORZ01479.1	ORZ01680.1	RGB36987.1					ORZ02942.1
ORE18643.1		ORX50844.1		XP_001389647.1	PKK77415.1	OAD06986.1	GBB97299.1	RHZ82653.1	OAQ31753.1		POG69026.1	RCH95371.1	KAG2187115.1	RUS15777.1			OAQ26055.1		RIB21757.1	SAL96771.1			RIA91057.1			RIB09304.1	GBB88938.1	OAQ32232.1	GBC04001.1	SAM05446.1			GBC06134.1	ORZ19986.1		ORE07503.1	KNE65442.1	ORY98605.1		CDS03794.1	KFH68785.1	RCH90599.1	KAG2175236.1	PKK77299.1					KNE55921.1
ORX44035.1		CDH58540.1		ORE09679.1	EIE89828.1	OAD06986.1	POG74582.1	RHZ82653.1	ORZ26523.1		RIA94801.1	OAQ28089.1	XP_001393798.1	GAN10758.1			CEP11968.1		CDS06922.1	XP_001401753.2			OBZ91274.1			RGB23746.1	GBB88938.1	CDH50306.1	ORZ27213.1	KNE56915.1			RIB02087.1	ORZ20759.1		KAG2227231.1	OAD72049.1	ORX62745.1		OAD03599.1	SAL95484.1	ORE21786.1	KAG2176319.1	OAD04123.1					OAD01761.1
ORX46095.1		CDH58540.1		KAG2228309.1	KNE62598.1	ORZ09301.1	POG74582.1	EIE83606.1	ORZ26522.1		OAQ24310.1	EPB88768.1	KAG2208701.1	ORY94055.1			CEP11968.1		POG76226.1	ORZ31983.1			RCI01631.1			GBB98452.1	RCI02203.1	OAC98962.1	OAQ32038.1	ORZ18473.1			RIA93075.1	ORZ22137.1		KAG2191154.1	KAG2217482.1	ORX62745.1		EPB81240.1	KAG2207398.1	RCH97285.1	EPB91338.1	OBZ89860.1					KNE58725.1
ORX58291.1		KAG2188411.1		ORX62549.1	KNE65714.1	ORZ09301.1	RGB28912.1	EPB90888.1	RUP50128.1		KFH73813.1	OAD00622.1	KAG2171951.1	EPB86357.1			KAG2234989.1		OAD00141.1	KNE54028.1			ORE21624.1			KAG2195398.1	RCI02203.1	ORE11906.1	RGB37262.1	ORZ37158.1			RHZ54733.1	ORZ22894.1		OAD02256.1	XP_503808.1	RIA87344.1		CDH49309.1	KAG2219155.1	NP_010830.4	OAD02851.1	RUS17935.1					GAN03028.1
ORX62293.1		KAG2188411.1		RCH87025.1	ORZ32040.1	ORZ09301.1	RGB28912.1	EPB90888.1	RUS20511.1		RUP48258.1	ORX47430.1	KAG2179329.1	CDS07436.1			KAG2234989.1		RIA99695.1	OAQ31084.1			ORE08818.1			ORX43462.1	OAQ31019.1	EPB87904.1	RIA95597.1	ORZ32265.1			KNE62196.1	ORZ41299.1		CEP18887.1	OZJ03986.1	RUS14081.1		KNE60832.1	RUS14934.1		KAG2209029.1	CDS09027.1					EPB82229.1
ORY95250.1		ORZ22328.1		CDH55503.1	ORZ31351.1	KNE55796.1	PKK72649.1	OBZ83216.1	RIA97461.1		RIB27162.1	KAG2183821.1	KAG2175106.1	OAQ30918.1			KAG2212492.1		POG72901.1	POG64263.1			RIA91436.1			EPB86506.1	RCH88950.1	RCH88157.1	PKK70100.1	KNE61520.1			KNE63180.1	OZJ03066.1		RIB08497.1	ORZ18458.1	EIE79689.1		ORZ35962.1	KAG2233526.1		GAN00835.1	OAQ35701.1					ORZ24554.1
ORZ00357.1		ORZ22328.1		XP_001391270.1	XP_503619.1	KNE55796.1	PKK72649.1	PHZ15771.1	KAG2181584.1		ORZ16776.1	KAG2175501.1	KAG2206202.1	KAG2220977.1			KAG2212492.1		POG73764.1	PKK73159.1			KAG2227898.1			KNE57725.1	RCH88950.1	ORE19492.1	POG67377.1	KNE61521.1			ORZ32396.1	OZJ04050.1		OZJ05081.1	ORY92080.1	EIE79689.1		KAG2178954.1	ORZ39923.1		CDH51802.1	EPB84485.1					SAL96628.1
ORZ04544.1		OZJ04905.1		EPB84506.1	XP_001401025.2	KAG2213250.1	RIB20824.1	PHZ15771.1	KAG2178782.1		PKK74975.1	SAL97947.1	XP_001395349.2	RCI05561.1			ORX42923.1		GBB83832.1	RGB29479.1			PKK78806.1			KAG2173609.1	RCH88950.1	GAN10295.1	RUP43553.1	XP_001402195.2			EPB81707.1	OZJ04499.1		GBC00790.1	RIB11149.1	RCH97206.1		OBZ85147.1	KAG2176006.1		OZJ03120.1	OAQ31362.1					CDH48525.1
ORZ05102.1		OZJ04905.1		XP_001390386.1	NP_013947.1	KAG2213250.1	RIB20824.1	KFH62924.1	OZJ04353.1		XP_502402.2	KAG2229696.1	KAG2226601.1	NP_011909.1			ORX42923.1		OAQ32170.1	ORZ37807.1			RGB41233.1			ORZ32153.1	ORZ04447.1	GAN00870.1	XP_501755.1	OAD07954.1			OAD04353.1	PHZ12063.1		ORZ27686.1	RCH82495.1	RCI06938.1		ORZ04886.1	RUP47414.1		RUS22131.1	XP_001400197.1					ORX49857.1
ORZ07903.1		XP_501512.1		ORZ04826.1		KAG2213250.1	RHZ76182.1	KFH62924.1	CDH52695.1		ORZ31506.1	CEP16863.1	KFH73432.1	OBZ81711.1			GAN09286.1		KAG2226154.1	NP_010791.3			POG65920.1			CDS11305.1	ORZ04447.1	ORZ08337.1	XP_001389601.1	KNE61519.1			GAN08492.1	PHZ12553.1		KAG2203122.1	RUS16152.1	PKK70868.1		KAG2173946.1	RCI05574.1		RIA91939.1	KFH69007.1					ORE13319.1
ORZ13911.1		XP_501512.1		RUP44887.1		GAN08518.1	RHZ76182.1	KAG2210594.1	CDS09897.1		KNE55966.1	ORY98766.1	EPB88199.1	RCI03337.1			GAN09286.1		GBB94344.1	XP_001392270.1			RCI00968.1			CDH54300.1	GAN10915.1	EPB89863.1	XP_001396461.2	KNE61518.1			KAG2184473.1	PHZ14122.1		SAM00218.1	GAN11260.1	POG74515.1		OAD68878.1	OZJ02432.1		ORZ00046.1	OAQ36134.1					ORE05032.1
ORZ16553.1		SAM09159.1		KFH64086.1		GAN08518.1	RIA84856.1	KAG2210594.1	EPB82404.1		KNE58766.1	RIA88134.1	KFH65471.1	OZJ06900.1			KFH68390.1		RGB39313.1	KNE64917.1			GBB83703.1			SAL94749.1	GAN08862.1	PHZ17726.1	KNE59690.1	XP_001396914.2			ORZ40904.1	PKK68565.1		SAM02101.1	KAG2237480.1	RGB35360.1		RCI05095.1	XP_001397937.2		PKK76849.1	KAG2182778.1					PHZ07555.1
ORZ20543.1		SAM09159.1		OAD07146.1		GAN08518.1	RIA84856.1	KAG2199197.1	OAD06224.1		XP_001390251.1	KFH65827.1	GAN11750.1	KAG2188496.1			KFH68390.1		GBB88267.1	KFH69326.1			ORZ21221.1			XP_001398924.2	OZJ04337.1	CEP17355.1	ORZ33300.1	KNE59469.1			KAG2184027.1	PKK70987.1		ORZ23618.1	XP_001396330.2	GBC06409.1		KNE58675.1	XP_001391754.1		OAQ33555.1	CDH54993.1					SAM05675.1
ORZ23678.1		OAD80492.1		KAG2213095.1		KAG2227729.1	XP_001391739.2	KAG2199197.1	RCI07046.1		NP_010573.3	ORZ22526.1	CDS09794.1	ORZ18741.1			KFH68172.1		PKK77878.1	RIA89874.1			PKK77697.1			KAG2202110.1	KAG2178749.1	KAG2224642.1	KNE71740.1	KNE59469.1			OAD01291.1	PKK80820.1		KAG2186188.1	KNE60267.1	OZJ02389.1		CEP11780.1	PKK66931.1		RHZ82765.1	NP_013953.1					CDS13464.1
ORZ24730.1		OAD80492.1		NP_013953.1		KAG2227729.1	XP_001391739.2	POG61074.1	PHZ15982.1		RGB41768.1	POG74395.1	RIB17591.1	RCH95912.1			KFH68172.1		RIB21088.1	KFH68271.1			POG81542.1			KAG2237426.1	KAG2226300.1	OAC99336.1	NP_011560.3	KNE69594.1			OBZ91285.1	POG63125.1		NP_011574.3	RHZ45049.1	OZJ02389.1		KAG2212046.1	POG72637.1		KFH66687.1	GAN05117.1					RHZ44235.1
ORZ29351.1		ORZ22002.1		OAQ36689.1		CEP11574.1	XP_502984.2	POG61074.1	ORE10140.1		XP_003188632.1	KAG2194611.1	CDH58293.1	ORE13098.1			SAL97147.1		PKK63518.1	KNE72512.1			KAG2237335.1			CDH54299.1	KAG2226300.1	ORZ25390.1	OAD00781.1	KNE68289.1			RHZ46577.1	POG70422.1		KAG2234539.1	RHZ45049.1	KNE54612.1		SAM09689.1	RGB27572.1		GBB84719.1	XP_500452.1					RCH97375.1
OZJ02735.1		ORZ22002.1		ORZ22636.1		CEP11574.1	XP_502984.2	OZJ05541.1	OBZ91101.1		NP_011912.1	RGB41873.1	OZJ05714.1	OAD75017.1			SAL97147.1		KAG2187408.1	XP_501716.1			KAG2229866.1			SAL98747.1	KAG2226300.1	KAG2229552.1	GAN01334.1	XP_001396146.1			KAG2207482.1	POG74740.1		RIB16404.1	ORZ36169.1	KNE56252.1		EIE89404.1	XP_504218.1		RIB12302.1	OAD07851.1					EIE88938.1
OZJ03933.1		OAD67384.1		RIB10376.1		CEP11574.1	KNE60967.1	POG71351.1	CEP13793.1		OAQ30555.1	PKK80867.1	ORZ24508.1	PHZ17546.1			EIE86605.1		KAG2213111.1	GBB95313.1			OAQ33927.1			OAD68611.1	KAG2237352.1	ORE06486.1	EPB86074.1	KAG2178661.1			RCH80060.1	RCH84545.1		OBZ81772.1	GAN07015.1	RCH98039.1		RCH90673.1	GBC06134.1		POG69954.1	CDH59106.1					ORX46768.1
PHZ12070.1		OAD67384.1		KAG2215303.1		EIE85483.1	KNE60967.1	POG71351.1	ORE22458.1		KAG2180984.1	KAG2226265.1	KAG2187177.1	ORE01753.1			EIE86605.1		KAG2179784.1	KNE72283.1			ORY96362.1			KFH67861.1	KAG2237352.1	CDS13626.1	CEP08102.1	OAD80421.1			EIE75500.1	RCH88713.1		XP_505281.1	KAG2186073.1	KNE54083.1		ORY99926.1	RIA93075.1		RGB42782.1	PKK76566.1					KAG2193547.1
PHZ12195.1		KAG2216895.1		OAQ36099.1		EIE85483.1	NP_013290.1	PKK74920.1	GBB97855.1		XP_003188685.1	RHZ46753.1	OAD72811.1	ORY96635.1			RCH90047.1		PKK69239.1	XP_001399257.2			SAL96119.1			KAG2223868.1	XP_499627.1	ORE21920.1	KAG2202681.1	OAD00863.1			CEP14450.1	RCH94022.1		ORZ06709.1	KAG2209332.1	KNE54611.1		RCH96055.1	GBC04765.1		RUP43011.1	POG72540.1					ORZ12379.1
PHZ12237.1		KAG2216895.1		SAM04363.1		EIE85483.1	NP_013290.1	PKK74920.1	GBB97853.1		KAG2201326.1	GAN06118.1	ORX61895.1	NP_011910.1			RCH90047.1		GBB88722.1	KNE72475.1			SAM08384.1			OAC98722.1	XP_499627.1	RCH77944.1	KAG2237887.1	CDS11586.1			ORZ05262.1	RCI01763.1		KNE68744.1	KFH68662.1	KNE54611.1		RCH81241.1	GBC04765.1		XP_001395476.1	RGB31195.1					ORZ12736.1
PHZ12395.1		RUP52262.1		CDS09794.1		SAM03421.1	ORZ33802.1	GAN02171.1	RGB38798.1		CEP13461.1	OAD77891.1	EIE76748.1	KAG2190319.1			ORZ19081.1		GAN04956.1	ORZ21997.1			CDS07035.1			GAN09724.1	XP_499627.1	KAG2213495.1	KAG2197992.1	ORZ12014.1			SAM03898.1	RCI02932.1		ORZ17770.1	EPB91067.1	KNE64975.1		RIB27262.1	ORZ32396.1		XP_501721.1	OAQ28006.1					KAG2197096.1
PKK71311.1		RUP52262.1		RUS16373.1		SAM03421.1	ORZ33802.1	GAN02171.1	PKK73399.1		OAD01033.1	CDS05816.1	OAQ26463.1	OAD03707.1			ORZ19081.1		RCH90353.1	KNE72253.1			ORZ07582.1			KAG2202959.1	CDH58739.1	RHZ61702.1	OBZ86994.1	OAD74417.1			RCH82247.1	RCI03672.1		EPB81249.1	OAD05379.1	KNE64975.1		KAG2174361.1	RIB02087.1		NP_014413.1	RHZ50019.1					OZJ02355.1
PKK80724.1		EPB89151.1		PKK80311.1		SAM03421.1	PHZ07373.1	GBC05685.1	KAG2231597.1		EPB81957.1	OBZ89969.1	OZJ02564.1	SAL95790.1			KNE73262.1		POG77165.1	RIB04575.1			CDH59747.1			ORZ21118.1	CDH58739.1	OBZ85446.1	RCH90916.1	CDS13959.1			ORZ09304.1	RCI04830.1		RUP10412.1	KAG2189393.1	NP_013446.1		ORE08441.1	RHZ54733.1		KNE58914.1	GBC08983.1					OZJ03943.1
POG64331.1		EPB89151.1		CDH58731.1		SAM03421.1	PHZ07373.1	GBC05685.1	POG79660.1			CDH60949.1	OAD06144.1	CEP11823.1			RCH89304.1		GBC03524.1	RUP43038.1			KAG2213184.1			EPB92967.1	CDH58739.1	OBZ80335.1	PHZ08775.1	KAG2205837.1			KAG2228560.1	RCI04868.1		OAD08947.1	RCH96087.1	NP_011546.3		ORY98031.1	KNE62196.1		KNE71599.1	RIA82285.1					KAG2206568.1
POG67446.1		RCI05470.1		PKK81055.1		SAL97361.1		RGB38184.1	KAG2206831.1			RIB09377.1	KAG2174698.1	ORZ12514.1			RCH89304.1		RGB38698.1				CEP08151.1			RCH88403.1	CDH58739.1	GAN11559.1	RCH81988.1	ORX57392.1			ORZ20766.1	RGB31702.1		ORX58020.1	ORE20767.1	XP_504213.2		SAM01116.1	KFH69043.1		ORZ36812.1	CDS08889.1					SAM04629.1
RCH84616.1		OAD04589.1		ORZ13855.1		SAL97361.1		RGB38184.1	KAG2204479.1			GBC06667.1	KFH65259.1	ORY96634.1			OBZ81444.1		CDH53295.1				RCH87060.1			ORY96610.1	EPB86524.1	KAG2214644.1	RCI07291.1	CEP13495.1			RIB04542.1	RGB34685.1		RHZ78982.1	PHZ14975.1	XP_001390977.1		ORE18977.1			NP_013934.1	EPB83171.1					GAN08133.1
RCH92766.1		OAQ34093.1		ORZ00103.1		SAL97361.1		GBB96192.1	ORY95735.1			RUS18439.1	CDH55503.1	KAG2230866.1			OBZ81444.1		RUP01469.1				CEP17561.1			CEP17530.1	OAC98587.1	KAG2192883.1	CDH48705.1	EPB92012.1			RCI05574.1	RGB42094.1		SAL96914.1	ORE09178.1	NP_014036.1		EIE77468.1			EPB91338.1	RCH94232.1					OAD03750.1
RCH93433.1		OAQ34093.1		POG71391.1		SAL97361.1		GBB96192.1	RHZ75025.1			OZJ06113.1	KAG2213095.1	KAG2207634.1			NP_014230.1		RGB39309.1				RCH99564.1			RCI04352.1	GAN02496.1	EIE78372.1	ORX56366.1	KFH72739.1			KFH69043.1	RHZ79561.1		KFH66575.1	OAQ34839.1	RUP24344.1		EIE78382.1			KAG2209029.1	KAG2215462.1					EPB87588.1
RCH93670.1		ORE11333.1		RGB25257.1		RUO97164.1		OAQ35214.1	SAM06104.1			RHZ76008.1	ORZ13892.1	KFH69158.1			XP_503119.1		KAG2237200.1				OAD68695.1			PHZ13581.1	KAG2192811.1	EIE81052.1	CDS03294.1	CDH54370.1			ORZ22819.1	RHZ80283.1		CDS10211.1	KAG2232587.1	KFH73328.1		ORX56928.1			GAN00835.1	PHZ16301.1					EIE85063.1
RCH95038.1		ORE11333.1		RIB23128.1		RUO97164.1		OAQ35214.1	RUS21096.1			RIA99440.1	CDH59078.1	OZJ04236.1			OBZ82134.1		EPB85486.1				OAD00987.1			KAG2187639.1	CEP15880.1	KAG2208741.1	SAL99186.1	OBZ82411.1			OAQ35213.1	RIA85334.1		ORX52004.1	EIE91530.1	KAG2179448.1		ORE14632.1			OAD02851.1	XP_502034.1					ORE07045.1
RCH96416.1		ORE15068.1		RIA97636.1		RUO97164.1		OAQ35214.1	EIE85087.1			GBB91089.1	CEP19266.1	KAG2186355.1			RCH96391.1		RIB08315.1				EIE90645.1			ORZ16434.1	KAG2205684.1	OAC98032.1	KAG2217203.1	EIE77003.1			PKK66931.1	RIA89183.1		EIE88696.1	KAG2224386.1	RUP52083.1		ORE05204.1			ORZ25473.1	KFH65259.1					CEP10201.1
RCI00559.1		ORE15068.1		CEP07027.1				CEP11530.1	ORZ11824.1			XP_001389823.2	XP_001397946.2	KAG2193721.1			RCH95633.1		RIA97839.1				GAN01259.1			RUS19894.1	OBZ90779.1	ORZ21512.1	SAM00576.1	RIB30503.1			POG72637.1	RIA99621.1		GBB90926.1	ORZ10649.1	KFH70490.1		RUP48121.1			PHZ16725.1	ORE15640.1					PHZ16021.1
RCI02014.1		EIE92478.1		EIE75340.1				CEP11530.1	RIB26012.1			RCI04211.1	KAG2229596.1	KAG2189030.1			ORE15433.1		RGB32159.1				ORZ14181.1			RCH99757.1	KAG2236487.1	ORZ03350.1	KAG2186646.1	RCI03136.1			RGB27572.1	RIB01572.1		RCI06788.1	RCI00145.1	KAG2180021.1		ORX45883.1			ORE07791.1	CEP14709.1					ORZ03347.1
RCI02297.1		EIE92478.1		GAN10986.1				KFH69044.1	KAG2231061.1			PKK78305.1	CDS09027.1	GBC10598.1			PHZ11904.1		OBZ83155.1				EPB92059.1			ORE16872.1	EIE78429.1	EPB88813.1	KAG2179207.1	ORY96773.1			GBC06134.1	RIB13812.1		CDH58530.1	ORY94713.1	OAQ27066.1		OAD73465.1			RCH96152.1	CDH59105.1					OAD72507.1
RCI03504.1		KAG2207212.1		RGB32407.1				KFH69044.1	KAG2220550.1			NP_014752.3	OBZ82011.1	KFH65727.1			ORE10086.1		EPB91129.1				KAG2185609.1			ORE06560.1	PHZ12847.1	EIE89080.1	ORE06834.1	RIA89176.1			RIB02087.1	RUP26754.1		POG76106.1	KAG2212309.1	ORZ20022.1		KAG2178682.1			ORE23244.1	SAL96112.1					RCH92210.1
RCI03729.1		KAG2231812.1		CDS09027.1				RCH91460.1	RCH97751.1			OAQ24591.1	RCI05792.1	KAG2236774.1			ORZ14781.1		GBB88723.1				XP_001392180.2			OAQ33386.1	ORE01743.1	RIB04278.1	ORE13427.1	KAG2174384.1			RIA93075.1	RUP48375.1		XP_503090.1	OBZ86241.1	OAQ24906.1		ORZ10221.1			SAL97607.1	ORX52483.1					ORE16252.1
RCI05105.1		GAN08936.1		ORY96403.1				RCH91460.1	SAM05718.1			XP_502484.1	SAL99483.1				KAG2207495.1		KAG2204329.1				KAG2214854.1			XP_001395435.2	RCH96454.1	KAG2233709.1	EIE83659.1	PKK63799.1			RHZ54733.1	RUP50980.1		RGB42157.1	OAD67462.1	ORZ11336.1		KAG2217089.1			OAD77972.1	ORZ21216.1					KAG2196967.1
RCI05866.1		KAG2235816.1		GBC03799.1				CEP06786.1	EIE79374.1			PHZ17158.1	ORZ11536.1				SAM05458.1		PKK79071.1				EIE81186.1			CEP16283.1	ORE22765.1	XP_504430.1	OAD74130.1	POG63117.1			KNE62196.1	RUS19345.1		CEP09011.1	KNE60566.1	CDH49323.1		PHZ15489.1			KAG2229014.1	ORZ01169.1					CEP14917.1
RGB22886.1		KAG2204734.1		RIA95914.1				CEP06786.1	KAG2201990.1			ORE09264.1	KAG2186732.1				CDH55436.1		RIB11951.1				RIB12825.1			OBZ91748.1	RCH90637.1	OAD78796.1	ORY95948.1	GBC02482.1			ORZ32396.1	RUS19534.1		ORX48735.1	CDS10974.1	CDS03806.1		RCH99175.1			CEP09288.1	KAG2207432.1					OAQ23657.1
RGB39296.1		EPB83027.1		KAG2181310.1				SAM08826.1	KAG2184713.1			RCH81958.1	SAM04363.1				RCH91918.1		CDS13497.1				CEP18273.1			KAG2181991.1	RCH98710.1	CEP11214.1	ORZ23414.1	GBB92886.1			KNE63180.1	SAL96750.1		KFH65633.1	ORZ18196.1	KAG2217330.1		CDS09917.1			EPB82652.1	RCH78250.1					ORZ21946.1
RHZ47266.1		CDH52386.1		XP_001392961.1				SAM08826.1	ORZ24646.1			ORX47966.1	EIE77142.1				KAG2218828.1		OAD01553.1				KAG2183634.1			KFH70543.1	ORY98012.1	GBC01935.1	OAD74633.1	RGB31693.1			EPB81707.1	SAM05623.1		ORZ06154.1	GBC02990.1	OAD76323.1		KAG2196265.1			KAG2201794.1	KAG2201190.1					ORY97673.1
RHZ81144.1		ORX51343.1		KFH68147.1				ORZ23136.1	OAQ34506.1			ORE12930.1	KAG2182543.1				KAG2183768.1		OBZ85113.1				RHZ63304.1			RUP50428.1	CDS13990.1	EIE89108.1	OAD74633.1	KFH64652.1			OAD04353.1	SAM06242.1		OAC99868.1	KNE64418.1	ORY93162.1		CDH52676.1			EIE80272.1	GAN02465.1					KFH71158.1
RIA96261.1		RCH85043.1		KAG2185201.1				ORZ23136.1	KAG2201991.1			POG76815.1	KAG2176893.1				CDS07648.1		GAN05081.1				KAG2230098.1				CDH55026.1	RUP47626.1	OZJ05103.1	GAN04081.1			GAN08492.1	SAM07151.1		KFH64655.1	POG80359.1	KAG2201138.1		EPB81080.1			OAD07937.1	ORZ16041.1					RCH90783.1
RIA97806.1		RCH85043.1		SAM02852.1				SAL98750.1	OAD80663.1			NP_014293.1	KAG2183128.1				EPB91366.1		KAG2235919.1				KNE57734.1				KAG2220854.1	KAG2203059.1	RHZ52888.1	KAG2224066.1			KAG2184473.1	XP_001390821.2		RCH83392.1	ORX47397.1	ORZ03898.1		CDH52675.1			GAN08941.1	XP_001394084.2					KAG2171830.1
RIB04011.1		ORX58868.1		OAD67933.1				SAL98750.1	KFH62172.1			KAG2218788.1	ORZ04761.1				OAQ35531.1		POG72750.1				OZJ03600.1				CDS08297.1	RUS23102.1	KFH62492.1	RIB16750.1			OBZ91285.1	XP_001391168.1		ORE19467.1	CDH51225.1	CEP17910.1		GAN03179.1			KAG2209214.1	XP_506029.1					CDH53569.1
RIB20539.1		ORE10894.1		SAM00971.1				KAG2209339.1	KAG2220551.1			KFH67146.1	CDS11448.1				ORX50134.1		GBC04291.1				RCH81365.1				SAL98781.1	ORX53092.1	RIB03712.1	OAQ22688.1			KAG2184027.1	XP_001393956.1		KAG2202941.1	RGB44114.1	GAN02242.1		CEP09741.1			KAG2224710.1	OZJ04211.1					RCH98000.1
RUO96314.1		ORE10894.1		RHZ53532.1				KAG2209339.1	OAD78288.1			OBZ85798.1	OAQ28006.1				KAG2180362.1		KAG2187407.1				KNE68203.1				CDH52459.1	CEP16509.1	ORZ27213.1	KAG2203090.1			OAD01291.1	XP_001394987.1		GAN08631.1	PKK68826.1	OAD02999.1		OAD01533.1			RCI05537.1	XP_502463.1					KAG2221970.1
RUP48544.1		PHZ16901.1		KAG2179687.1				SAM02624.1	OAD77136.1			SAM08738.1	ORY96142.1				GAN05625.1		POG77723.1				ORZ40019.1				ORX61366.1	SAM00046.1	GBC04001.1	ORX55195.1			ORZ40904.1	XP_001395402.1		RCH92601.1	RUP44807.1	RHZ76458.1		ORX53972.1			OBZ91864.1	OAD72140.1					OBZ90659.1
RUS15093.1		PHZ16901.1		ORX53260.1				SAM02624.1	RCH98838.1			OAC97711.1	OAD00364.1				OAD04108.1		KNE57539.1				SAM07406.1				ORZ14243.1	RCH85845.1	OAQ32038.1	CDS05940.1			RCH80060.1	XP_001398878.2		PHZ14796.1	CEP15567.1	XP_501329.1		KAG2207791.1			ORX57605.1	KFH63572.1					KAG2218063.1
RUS21518.1		KFH68596.1		PKK76690.1				EPB92406.1	KAG2188414.1			KAG2183173.1	SAL98782.1				KAG2194011.1		OAD05048.1				RCH84078.1				RCI05925.1	NP_011991.1	RIA95597.1	RCI07103.1			EIE83618.1	XP_001398966.1		ORE09769.1	RUS17499.1	EPB83425.1		KAG2237858.1			ORZ01680.1	KAG2186732.1					KFH65713.1
SAL95402.1		ORE17584.1		XP_001401199.1				EPB92406.1	KFH63085.1			CDS10954.1	KFH63572.1				ORY96047.1		ORY96795.1				KAG2193822.1				KAG2188895.1	NP_014269.4	RGB37262.1	OAQ34098.1			ORZ07863.1	XP_001400143.1		EIE82662.1	RIB21129.1	OZJ03821.1		KNE68579.1			CDS03156.1	KAG2179852.1					CDH52203.1
SAL96689.1		ORE17584.1		KFH62937.1				KAG2211668.1	ORZ40233.1			ORZ04536.1	KAG2211685.1				KFH71004.1		RGB30118.1				XP_001388846.1				KAG2182405.1	XP_501703.1	PKK70100.1	RCH93851.1			RHZ46577.1	XP_001400463.2		OZJ04367.1	RIA97347.1	OBZ87635.1		RCI01814.1			CDH52590.1	ORY95753.1					CDS05204.1
SAL97078.1		OBZ89191.1		ORZ11536.1				KAG2211668.1	KNE56023.1			RGB41627.1	ORZ14067.1				ORZ00341.1		GBB91254.1				RUS18843.1				RUS22296.1	KAG2184306.1	POG67377.1	CDH60399.1			OZJ03834.1	XP_003188987.3			SAM03468.1	KAG2233571.1		ORX61488.1			SAM05410.1	ORX48324.1					CDS05437.1
SAL99253.1		OAD67587.1		RGB42586.1				ORZ13838.1	KNE54369.1			GAN08814.1	XP_001389647.1				CEP14881.1		RIB27695.1				XP_502898.1				POG72890.1	XP_001394924.1	XP_501755.1	EPB86486.1			EIE75500.1	XP_500346.1			ORZ37063.1	ORX62604.1		OBZ86440.1			CDS10010.1	ORZ16449.1					NP_010347.1
SAM09191.1		OAD67587.1		RIA97565.1				ORZ13838.1	GAN02015.1			EIE86666.1	PHZ13772.1				RIA99137.1		PKK72006.1				ORZ32601.1				GBC00079.1	OZJ04731.1	XP_001389601.1	PHZ10977.1			KAG2207482.1	XP_505997.1			SAM06124.1	ORZ20412.1		EIE91861.1			KAG2176319.1	SAM04363.1					EIE87500.1
XP_001396153.2		ORZ09300.1		XP_001391477.1				KAG2217474.1	KFH62171.1			OZJ05244.1	ORE03260.1				KAG2230764.1		KNE66288.1				SAM08278.1				RIA99322.1	ORZ10029.1	XP_001396461.2	ORE05738.1			ORZ05262.1				GBC00930.1	RCI05249.1		RCH87389.1			KAG2175236.1	KAG2211685.1					XP_001398841.2
XP_500423.1		ORZ33490.1		RIB08902.1				KAG2217474.1	OAD75070.1			KAG2197521.1	KAG2172582.1				OZJ02598.1		POG73762.1				EPB80929.1				SAL95696.1	KNE66799.1	KNE59690.1	ORZ23935.1			CEP14450.1				KNE59470.1	KAG2180240.1		ORE04630.1			RCI05103.1	OAD73316.1					KAG2198556.1
XP_504493.1		SAL97362.1		RIB08902.1				ORY97460.1	KAG2235765.1			ORZ37538.1	XP_001396723.1				OAD71144.1		RHZ54763.1				KNE69669.1				RUP43569.1	OAQ30398.1	ORZ33300.1	SAL96570.1			RCH82247.1				KAG2211425.1	KAG2205965.1		EIE85351.1			OZJ03120.1	KAG2177090.1					EPB83192.1
		SAL97992.1		KAG2181127.1				ORY97460.1	OAD74483.1			EPB86689.1	ORZ10812.1				OZJ06329.1		SAL98222.1				NP_014044.1				ORZ14419.1	KNE70158.1	KNE71740.1	OBZ84944.1			KAG2228560.1				OAD03690.1	KAG2201638.1		ORE21179.1			RUS22131.1	RUS16373.1					GAN01145.1
		OAD03218.1		KAG2210345.1				SAL97159.1	XP_500707.1			CDH51244.1	KAG2198188.1				EIE89514.1		ORZ15247.1				RUS22447.1				ORZ14419.1	KAG2177237.1	RUP43553.1	ORZ13917.1			RIB04542.1				KNE61143.1	GAN10845.1		ORY99553.1			CDH51802.1	KAG2193765.1					OAD08381.1
		CEP15014.1		NP_012868.1				SAL97159.1	XP_001392633.1			OAD06545.1	XP_001396233.2				RGB34348.1		PKK69314.1				NP_013015.1				RIB04959.1	OAD75587.1	RUP43553.1	ORZ01253.1			ORZ09304.1				GAN10585.1	KAG2181490.1		SAL94767.1			OAQ33555.1	XP_001401645.2					RCI03551.1
		OAD69285.1		RIB23132.1				CDS07991.1	OAD78936.1			ORZ20512.1	ORZ14232.1				RHZ81920.1		POG73758.1				NP_014724.1				XP_001398777.1	PHZ08091.1	NP_011560.3	ORE20814.1			ORZ20766.1				PHZ13289.1	OAD08543.1		GBC05154.1			ORZ00046.1	ORZ24338.1					KAG2226521.1
		OAD69285.1		KAG2232730.1				CDS07991.1	KAG2235709.1			GAN03516.1	ORZ11535.1				PKK76583.1		PKK77873.1				XP_001401690.1				KFH73895.1	KNE69636.1		RCH89760.1			ORZ22819.1				ORE01118.1	OAD78252.1		RGB37663.1			KFH66687.1	CEP07791.1					OAD69670.1
		RIB14496.1		KAG2176878.1				CDH49059.1	OAD73329.1			KAG2190266.1	XP_001402297.1				POG65658.1		OBZ91245.1				XP_505230.1				RHZ57154.1	KNE68237.1		CDH50579.1			KFH69043.1				RCH87494.1	KAG2206677.1		PKK70902.1			RHZ82765.1	KAG2224462.1					RCH86777.1
		CDS08191.1		CDH48217.1				CDH49059.1	RUP24772.1			EPB82884.1	KAG2188753.1				XP_001389811.1		POG73766.1				PKK65016.1				NP_015215.1	KFH73710.1		KAG2214860.1			OAQ35213.1				EPB86339.1	EPB91194.1		PKK70902.1			PKK76849.1	OAD74733.1					PHZ16597.1
		EPB81793.1		OAD68770.1				ORZ19848.1	XP_001401321.1			RUS18438.1	ORZ25585.1				GBB98621.1		GBB90199.1				RGB35174.1				RGB35260.1	ORX62538.1		RCH93260.1			PKK66931.1				KFH69993.1	RCH99211.1		RHZ54195.1			RIA91939.1	CDS13583.1					ORE04446.1
		RCI02212.1		KAG2226601.1				ORZ19848.1	ORX49540.1			ORZ02622.1	ORZ22636.1				OAD05675.1		OZJ04584.1				POG62686.1				XP_504701.1	KNE68236.1		GAN09894.1			POG72637.1				RCI01571.1	KAG2176439.1		POG77473.1			GBB84719.1	KAG2222868.1					KAG2194649.1
		RCI02212.1		RIB23126.1				CDH51896.1	KFH71177.1			OAD73140.1	KAG2222868.1				RUP49653.1		ORZ15313.1				GBC07396.1				EPB93036.1	ORY95711.1		RHZ56312.1			RGB27572.1				ORE17500.1	KAG2184114.1		POG77473.1			RIB12302.1	OAD79796.1					ORY93080.1
		ORZ14365.1		OZJ05288.1				CDH51896.1	XP_001389885.2			CEP13787.1	EPB92539.1				RIB06867.1		OAD75768.1				RIA96845.1				CEP12043.1	OAD04915.1		CEP18101.1			RIB02087.1				KAG2199235.1	PHZ11623.1		ORZ27307.1			RUP43011.1	PHZ12631.1					CEP07447.1
		RUS23295.1		RIB21361.1				KAG2218676.1	RHZ82356.1			KAG2187390.1	ORZ09834.1				KNE61213.1		PHZ16265.1				RIB11411.1				OAD01793.1	CDS04897.1		SAM06141.1			GBC06134.1				OZJ04300.1	ORE02138.1		OAQ27831.1			POG69954.1	ORE04052.1					ORE21557.1
		OBZ80427.1		ORX61895.1				KAG2218676.1	RIA90518.1			OAD70259.1	KAG2219082.1				KNE59540.1		ORX61290.1				KFH67939.1				EIE78088.1	EPB85305.1		KAG2186560.1			RIA93075.1				NP_012106.1	KAG2227470.1		RIA99084.1			RGB42782.1	RCH87303.1					CDS14200.1
		OBZ80427.1		RIB23131.1				PKK77638.1	RGB25437.1			KAG2188190.1	KAG2193765.1				ORZ38172.1		PKK77871.1				ORZ19134.1				XP_001397019.2	OBZ90483.1		PHZ16655.1			RHZ54733.1				OAQ30610.1	RCH95048.1		KFH67301.1			XP_001395476.1	ORE18422.1					CDH53094.1
		ORZ27019.1		ORZ00572.1				PKK77638.1	PKK57959.1			XP_001396144.2	OAD68770.1				RUS19851.1		PKK77872.1				ORZ31495.1				GAN10915.1	CEP09571.1		ORE05567.1			ORZ32396.1				ORZ15695.1	SAL99809.1		RIA78732.1			XP_501721.1	ORZ25585.1					SAM09373.1
		OZJ03669.1		XP_001397421.1				EIE85686.1	POG59767.1			RCH77797.1	ORZ06878.1				GAN06364.1		CDS13486.1				KNE55964.1				GAN08862.1	GAN08203.1		RCH97431.1			KNE62196.1				OAQ24919.1	EIE85639.1		CDS05953.1			NP_014413.1	XP_001401199.1					RCH94670.1
		GAN08666.1		ORZ24292.1				ORE20283.1	RIB04057.1			RCI05526.1	ORZ13855.1				KAG2202331.1		RIB11295.1				RHZ45277.1				RIA87384.1	CDH53060.1		ORE14279.1			KNE63180.1				KAG2230118.1	CDS11796.1		RIB18031.1			KNE58914.1	OAQ35110.1					KAG2174545.1
		ORZ15966.1		OBZ89431.1				RUS17342.1	GBB99099.1			ORE19018.1	RCH91615.1				EPB81699.1		CDS03772.1				OBZ89905.1				KAG2237352.1	CDH51703.1		RCH87574.1			EPB81707.1				CEP14254.1	CDH56336.1					KNE71599.1	GAN07677.1					ORZ25486.1
		RIA85159.1		CDH60456.1				RUS17342.1	KFH73554.1			KAG2181956.1	ORE19729.1				CEP11968.1		KAG2176304.1				ORE19485.1				SAM02180.1	KAG2217464.1		RUP49379.1			OAD04353.1				RCI06580.1	CEP18632.1					ORZ36812.1	RCH84267.1					KAG2233975.1
		PHZ08563.1		ORZ11535.1				SAL95926.1	OAQ31753.1			KAG2207923.1	SAM05296.1				ORY93305.1		RIA93394.1				KAG2202645.1				KNE68532.1	CDS14222.1		SAM05446.1			GAN08492.1				SAM07415.1	ORE14249.1					NP_013934.1	CDS13429.1					SAM00322.1
		ORE05655.1		KAG2228314.1				SAL95926.1	ORZ26523.1			ORZ14234.1	KAG2199115.1				OBZ89267.1		RIB26170.1				PHZ17732.1				KFH70630.1	ORZ32205.1		OAD77745.1			KAG2184473.1				ORZ24752.1	OAD73561.1						OAD07445.1					ORZ06360.1
		RCH86398.1		KAG2193150.1				KAG2237483.1	ORZ26522.1			KNE59864.1	RCH98678.1				OAD08630.1		PKK77876.1				CDH56994.1				KFH70630.1	KAG2208819.1		KAG2233779.1			KAG2184027.1				OAQ23617.1	KAG2209449.1						ORZ11671.1					ORZ23590.1
		ORE14833.1		ORZ01455.1				KAG2237483.1	RUP50128.1			KNE70269.1	ORZ02239.1				OAD08630.1		POG69068.1				OAQ30223.1				ORE15578.1	ORZ23536.1		ORX61295.1			ORZ40904.1				KAG2191312.1	KAG2221245.1						ORZ11022.1					RCH80856.1
		RCH86607.1		EPB87327.1				KAG2237483.1	RUS20511.1			RIA83552.1	GAN06435.1				RCI03615.1		RIB15295.1				KAG2176055.1				ORE15578.1	KNE61286.1		ORZ20104.1			OBZ91285.1				CEP14538.1	GAN05524.1						GAN01473.1					KAG2232288.1
		OAQ27143.1		GAN03196.1				OAQ27554.1	RIA97461.1			OAQ27373.1	ORZ19431.1				RCI03615.1		GBB94360.1				OAD69560.1				ORE15578.1	RCI05804.1		KAG2204414.1			OAD01291.1				KAG2201104.1	KAG2234408.1						NP_012868.1					KAG2212262.1
		KAG2214449.1		KAG2216863.1				KFH70114.1	KAG2181584.1			KNE67710.1	SAL99673.1				OBZ81444.1		CDH48238.1				ORZ08172.1				KNE70544.1	KNE59607.1		EIE80254.1			RHZ46577.1				ORZ11344.1	EPB92646.1						CDH50452.1					OBZ86405.1
		KAG2186771.1		KAG2207583.1				ORZ04168.1	OZJ04353.1			ORX58769.1	KAG2177090.1				OAD73186.1		CDS03771.1				KAG2222374.1				RCI02203.1	KAG2198654.1		ORZ40020.1			KAG2207482.1				KFH68616.1	OAD00805.1						OAD08228.1					KFH63361.1
		KAG2186771.1		KNE66927.1				KAG2173548.1	KAG2178782.1			OBZ90344.1	SAM00971.1				OAD73186.1		POG73769.1				KAG2176889.1				RUS21446.1	RUS20467.1		KNE68204.1			RCH80060.1				ORX48214.1	CEP15359.1						EPB82685.1					KFH70045.1
		KAG2199643.1		ORX57463.1				OZJ04780.1	CDS09897.1			ORY97246.1	KAG2230886.1				ORZ28758.1		CDS03773.1				OAD09001.1				RUS21446.1	OAD73153.1		XP_001402195.2			EIE75500.1				ORZ01932.1	KAG2203831.1						ORZ23476.1					KAG2172315.1
		PKK68120.1		CEP10436.1				OZJ04780.1	CDH52695.1			PKK73130.1	ORZ24292.1				KAG2179627.1		PKK75438.1				EPB86968.1				SAL97291.1	KAG2171947.1		NP_014888.1			EIE83618.1				ORY93508.1	SAM02600.1						KAG2205794.1					RUS22005.1
		POG72550.1		KAG2217499.1				KAG2178849.1	OAD06224.1			RGB29735.1	ORZ11532.1				KAG2179627.1		CEP17784.1				ORY94010.1				SAL97291.1	ORE14636.1		KNE69668.1			ORZ05262.1				OBZ89663.1	RCH97753.1						EIE91729.1					RUS22004.1
		XP_502978.1		KAG2206202.1				KAG2178849.1	EPB82404.1			POG62970.1	KNE57668.1				EIE86605.1		RIB00805.1				GAN05760.1				XP_499627.1	SAM07925.1		SAL98462.1			SAM03898.1				OAD08828.1	CDS06604.1						ORX62549.1					OAQ34630.1
		RCH80311.1		RIB12498.1				XP_001395058.1	OBZ91101.1			RIB02962.1	XP_001401645.2				EIE86605.1		RGB39308.1				CDS10114.1				RUP49774.1	ORZ03161.1		ORZ23976.1			CEP14450.1				OAC97773.1	CDH56750.1						KAG2206643.1					ORX54944.1
		KAG2204553.1		OAD06846.1				XP_504124.1	ORE22458.1			XP_001390164.1	RCH95426.1				KAG2187739.1		RIA87211.1				KAG2232981.1				RUP49774.1	SAM02661.1		SAL99470.1			RCH82247.1				OAD01511.1	PHZ11339.1						ORZ40340.1					RHZ77799.1
		KAG2217552.1		ORZ06878.1				XP_504124.1	PHZ15982.1			RIB17656.1	SAM07287.1				KAG2187739.1		KAG2219787.1				OAD05220.1				RHZ82191.1	ORZ25988.1		KAG2179093.1			ORZ28003.1				EPB89779.1	ORE08872.1						NP_014197.2					GAN02197.1
		KAG2217552.1		KFH69007.1				OBZ84274.1	ORE10140.1			ORZ27452.1	KAG2176878.1				CEP17413.1		ORZ20503.1				OAD76122.1				RHZ82191.1	OZJ02581.1		RCH79227.1			ORZ09304.1				EPB90768.1	ORE22638.1						KAG2179687.1					KAG2190976.1
		CEP07566.1		CDS09632.1				CEP20033.1	CEP13793.1			SAM03727.1	XP_001391092.2				CEP17413.1		SAM08294.1				ORE11913.1				RCI03033.1	RCI01041.1		KNE56915.1			KAG2228560.1				ORZ25366.1	RCI02733.1						RIB10920.1					ORZ25013.1
		GAN07169.1		RHZ44643.1				KAG2194003.1	RCI07046.1			GBB93607.1	EIE76695.1				ORX42923.1		OAD75062.1				KNE58764.1				OZJ04337.1	PHZ13213.1		XP_504700.1			RIB04542.1				ORX56404.1	RCI07269.1						OAD66842.1					EPB91662.1
		EPB86602.1		RHZ44643.1				OAD74703.1	RGB38798.1			ORE09989.1	KAG2187116.1				ORX42923.1		KAG2196944.1				KAG2206376.1				OZJ04337.1	ORE01505.1		XP_504700.1			ORZ20766.1				KFH70491.1	ORZ12773.1						ORZ02239.1					OAD04236.1
		RCI01851.1		PKK80304.1				KAG2208045.1	GBB97855.1			XP_503414.1	CDH48217.1				KAG2180930.1		SAM02584.1				CEP07616.1				KAG2180770.1	ORZ23094.1		ORZ18473.1			RCI05574.1				KAG2224698.1	ORX61288.1						XP_503594.1					CEP19378.1
		EIE79366.1		KNE58188.1				GAN03679.1	GBB97853.1			CDH60696.1	CDS10779.1				KAG2180930.1		KAG2200781.1				RHZ46546.1				KAG2180770.1	RCH96059.1		ORZ32265.1			KFH69043.1				KAG2174448.1	OBZ82842.1						KAG2214317.1					RUP44200.1
		SAM03423.1		KAG2179329.1				KAG2225811.1	KAG2231597.1			CDH60697.1	ORX48324.1				KAG2173215.1		RIB21091.1				KAG2190705.1				GBB88938.1	POG73785.1		ORZ37158.1			KFH69043.1				CDS10007.1	ORY98605.1						OZJ05288.1					KFH62904.1
		EIE85144.1		SAM07958.1				EPB86677.1	PKK73399.1			PHZ15196.1	XP_001400775.2				KAG2173215.1		OBZ82963.1				KAG2221434.1				GBB88938.1	OAD69369.1		XP_001396914.2			ORZ22819.1				KAG2172814.1	ORY98605.1						ORZ13855.1					OZJ04604.1
		XP_001392202.2		KNE68987.1				ORE23023.1	KAG2204479.1			CDS06894.1	ORZ00572.1				OZJ04727.1		POG73771.1				ORZ24603.1				POG64323.1	ORY93296.1		KNE61519.1			ORZ22819.1				EIE78703.1	ORX62745.1						SAM09445.1					KNE58172.1
		XP_001392202.2		CDS10779.1				PHZ17098.1	POG79660.1			NP_014074.1	CEP07791.1				OZJ04727.1		RIB07161.1				OAD68943.1				POG64323.1	PKK77861.1		KNE61518.1			OAQ35213.1				CDH52593.1	ORX62745.1						KAG2219082.1					OAQ35663.1
		CEP15337.1		GBC06939.1				ORE08645.1	KAG2206831.1			CEP07222.1	CEP08459.1				OAD07799.1		GAN11277.1				OBZ85185.1				KAG2178749.1	KAG2187205.1		OAD07954.1			OAQ35213.1				CDS09022.1	RIA87344.1						EPB83944.1					KNE59373.1
		RGB27355.1		KAG2187116.1				OAD07527.1	ORZ11824.1			XP_504713.1	CDS09632.1				OAD07799.1		RGB30119.1				PHZ09651.1				CDS07344.1	CDH53542.1		KNE61520.1			RHZ54733.1				XP_001396199.1	RCH97206.1						ORY96142.1					RIB25701.1
		RGB21478.1		OZJ03386.1				OAD05466.1	RHZ75025.1			ORZ40389.1	OAD74733.1				OAD76254.1		EPB87199.1				PKK76210.1				CDS07344.1	RCI05140.1		KNE61521.1			RHZ54733.1				OBZ86382.1	EIE79689.1						KAG2234523.1					ORZ31297.1
		KAG2172205.1		RIA80503.1				KAG2234816.1	ORY95735.1			OZJ05306.1	ORZ11671.1				OAD76254.1		KAG2179491.1				RCH96304.1				KAG2198472.1	KAG2181602.1		KNE59469.1			RIA93075.1				ORE16624.1	EIE79689.1						KFH61897.1					CDS05882.1
		KAG2211399.1		XP_001390713.2				PHZ08121.1	RUS21096.1			RHZ86698.1	ORZ11022.1				RCH89304.1		RGB39307.1				ORZ16023.1				KAG2198472.1	ORZ37489.1		KNE59469.1			RIA93075.1				KAG2201080.1	RUS14081.1						KAG2229596.1					XP_001398377.1
		KNE67697.1		KAG2207205.1				ORE10447.1	EIE85087.1			RUS21146.1	OAD73316.1				RCH89304.1		PKK65181.1				KAG2201450.1				PHZ15700.1	SAM03402.1		SAL97629.1			RGB27572.1				GAN04244.1	RCI06938.1						KAG2176878.1					CDH59296.1
		KNE70259.1		KAG2173761.1				SAM07374.1	SAM06104.1			KAG2215387.1	EPB82061.1				RUS21554.1		POG77141.1				KAG2176676.1				KAG2236846.1	RIA81046.1		SAL97629.1			RGB27572.1				PHZ16665.1	PKK70868.1						OAQ26463.1					XP_001395181.1
		RCI02231.1		KNE64479.1				ORE23142.1	RIB26012.1			RCI06421.1	CDS13583.1				RUS21554.1		OBZ91248.1				KFH65371.1				KAG2236846.1	KAG2179805.1		ORZ40027.1			PKK66931.1				ORE05557.1	POG74515.1						KAG2213095.1					RHZ76047.1
		GBB99660.1		SAM08063.1				ORZ23523.1	KAG2220550.1			RUS21147.1	CDS13429.1				GBB84347.1		RGB43109.1				GBC03237.1				KAG2226300.1	KAG2223696.1		ORZ40027.1			PKK66931.1				RCI01199.1	RGB35360.1						CDH59078.1					RIB17085.1
		RCH78382.1		SAM08063.1				GBC07134.1	SAM05718.1			KFH74260.1	ORX46118.1				GBB84347.1		CDS06929.1				SAL96813.1				KAG2226300.1	RUP48453.1		KNE61142.1			POG72637.1				KAG2231657.1	GBC06409.1						EIE83520.1					KFH70680.1
		NP_011718.1		OBZ86959.1				RGB30002.1	KAG2231061.1			KNE56324.1	RCH82087.1				RGB35501.1		ORZ03855.1				OAQ26446.1				OBZ86897.1	RGB25469.1		KNE68289.1			POG72637.1				ORZ06393.1	OZJ02389.1						SAL99483.1					KAG2213850.1
		OBZ87594.1		CDH58293.1				EIE79218.1	RCH97751.1			KNE54674.1	ORY95753.1				RGB35501.1		RUS15839.1				GAN02730.1				OBZ86897.1	SAM02830.1		KNE68289.1			RIB02087.1				GAN03156.1	OZJ02389.1						KAG2201536.1					OZJ05069.1
		RHZ49969.1		ORZ01094.1				PHZ10190.1	EIE79374.1			ORZ38373.1	ORZ24689.1				PKK61105.1		CDH50402.1				KAG2181058.1				CDH58739.1	CDS05172.1					RIB02087.1				RHZ74116.1	KNE56252.1						EPB88451.1					ORZ22913.1
		CDS08410.1		RCH98678.1				ORE06925.1	KAG2201990.1			ORZ38373.1	KAG2205794.1				PKK61105.1		RCH99088.1				CDH56210.1				CDH58739.1	RHZ61702.1					GBC06134.1				KAG2220205.1	KNE54612.1						XP_001398480.1					EPB84610.1
		CDS08410.1		KAG2209574.1				RCH97687.1	OAQ34506.1			KNE60581.1	OAQ26630.1				XP_001393784.2		PKK69827.1				EPB88490.1				KAG2206469.1	KAG2206536.1					GBC06134.1				OAD75117.1	KNE54611.1						ORZ01094.1					SAM04503.1
		EIE76126.1		KAG2233059.1				PKK71749.1	ORZ24646.1				SAM07958.1				XP_001393784.2		KAG2202741.1				KAG2230098.1				KAG2206469.1	ORZ28480.1					KNE62196.1				KAG2229002.1	RCH98039.1						OAQ35701.1					KAG2183788.1
		EIE76126.1		ORZ14067.1				SAM08721.1	KAG2184713.1				RCH79231.1				XP_001393784.2		RIB21087.1				RIB03783.1				OZJ03201.1	CDH50306.1					KNE62196.1				CDH58286.1	KNE54083.1						OAD00840.1
				RGB34097.1				ORY96578.1	KFH62172.1				RUS19750.1				POG69438.1		KAG2211207.1				CDS02618.1				OZJ03201.1	ORX62447.1					KNE63180.1				KAG2205010.1	KNE64975.1						KAG2179329.1
				ORZ14366.1				RCI00107.1	OAD80663.1				CDH50452.1				POG69438.1		KAG2209734.1				KAG2237335.1				RCH88950.1	XP_001398086.2					KNE63180.1				RIB18673.1	KNE64975.1						OBZ86419.1
				ORY95753.1				ORX45468.1	KAG2201991.1				XP_001399160.1				RIA83236.1		PKK77877.1				OAD00709.1				RCH88950.1	RCH88157.1					ORZ32396.1				KAG2187579.1							XP_001400197.1
				KAG2183128.1				RIA88545.1	KAG2220551.1				RIA95914.1				RIA83236.1		RIB24953.1				ORY94515.1				RCH88950.1	ORE19492.1					ORZ32396.1				EIE80258.1							ORZ31779.1
				KAG2189446.1				OBZ84433.1	OAD78288.1				PHZ10070.1				RIB13627.1		PKK62296.1				ORX47228.1				RCH88950.1	KAG2237470.1					KFH65140.1				CEP15856.1							OZJ02389.1
				KFH68595.1				POG77879.1	OAD77136.1				SAM09445.1				RIB13627.1		RGB30204.1				RCH87060.1				ORE06689.1	OAC98032.1					GBC10494.1				RIB05979.1							XP_001389647.1
				OAD08842.1				RCH87877.1	RCH98838.1				KAG2207583.1				RHZ44097.1		RHZ67415.1				POG74764.1				ORE06689.1	ORE11906.1					OAC97965.1				GAN09045.1							OAD07146.1
				CDS02742.1				KAG2237803.1	KAG2188414.1				CDS14075.1				RHZ44097.1		RIB20775.1				RGB29712.1				ORE06689.1	OAQ32232.1					OAQ22794.1				ORY97838.1							ORZ35304.1
				OAQ35110.1				RIA98130.1	KFH63085.1				OBZ86419.1				OAQ27169.1		EPB83694.1				ORE04472.1				OAQ32387.1	ORZ03350.1					KAG2194445.1				RUP45359.1							CDS11448.1
				CDS11448.1				CDH50883.1	ORZ40233.1				XP_001390773.1				OAQ27169.1		KAG2187405.1				PHZ11048.1				OAQ32387.1	KFH67802.1					PKK70235.1				PKK73001.1							PHZ10070.1
				ORZ00454.1				GBC06968.1	KNE56023.1				ORZ16041.1				KFH68389.1		POG77690.1				ORE08818.1				OAQ32387.1	GAN00870.1					POG66778.1				POG83242.1							KAG2184363.1
				OAQ32641.1				NP_012956.3	KNE54369.1				OBZ87073.1				KFH68389.1		ORY94519.1				RCI00968.1				OAQ31019.1	PHZ17726.1					RGB37148.1				RGB30301.1							KNE60731.1
				POG78468.1				ORX49426.1	KFH62171.1				KAG2179687.1				KFH68390.1		PKK67327.1				ORE21447.1				OAQ31019.1	KAG2192883.1					GAN02683.1				XP_504109.1							XP_001398606.1
				KAG2198188.1				RIB19168.1	GAN02015.1				ORE17851.1				KFH68390.1		RIB16460.1				KAG2227898.1				OAQ31019.1	CDS13626.1					KAG2182787.1				XP_001399468.1							KAG2189446.1
				OZJ03808.1				CDS09565.1	OAD75070.1				RCH89820.1				ORZ19081.1		KAG2237387.1				RCI01631.1				ORZ04447.1	OBZ85446.1					GAN09314.1				KAG2176206.1							GAN01307.1
				KAG2184383.1				RGB37123.1	KAG2235765.1				KAG2184363.1				ORZ19081.1		KAG2186999.1				ORE21624.1				ORZ04447.1	RIB04278.1					EPB86099.1				XP_001401936.1							RIA89445.1
				OBZ85389.1				CDH57997.1	OAD74483.1				KAG2214317.1				ORZ19081.1		KAG2172697.1				CEP18273.1				NP_011749.3	KAG2227151.1					ORZ07769.1				OAD73482.1							RIA87311.1
				KAG2199314.1				OBZ88286.1	XP_500707.1				OAD06846.1				KFH68172.1		RIB25344.1				KAG2229866.1				NP_011749.3	OAC98962.1					OAD05171.1				OAC98502.1							KNE64248.1
				RCI02886.1				CDS13026.1	XP_001392633.1				KAG2206643.1				KFH68172.1		SAL95245.1				XP_001392180.2				NP_011749.3	ORE21920.1					GBB88649.1				EPB87020.1							SAM02159.1
				ORE19729.1				PKK75839.1	KAG2235709.1				SAM04352.1				OAQ26055.1		POG58208.1				CDH59747.1				EPB93036.1	ORE06486.1					CEP19529.1				RIA91317.1							ORX47699.1
				KAG2230886.1				GBB96811.1	OAD78936.1				XP_001392953.1				OAQ26055.1		POG73767.1				RIA91436.1				GAN10915.1	EPB88813.1					CEP16182.1				KAG2192597.1							RHZ78783.1
				KAG2171951.1				POG66751.1	OAD73329.1				GAN01473.1				KNE73262.1		PKK68610.1				ORZ14181.1				GAN08862.1	GAN10295.1					OZJ01972.1				XP_001392657.1							KAG2174698.1
				RCH91615.1				ORZ14534.1	RUP24772.1				RCH92883.1				KNE73262.1		RHZ55703.1				EIE90645.1				OAD01793.1	CDS02870.1					KFH73666.1				GBB89872.1							KAG2171951.1
				OAD72811.1				RGB30438.1	XP_001401321.1				EPB82685.1				KNE72792.1		RGB29013.1				RIA99643.1				CEP12043.1	RCH77944.1					RHZ46577.1				OZJ05809.1							KAG2187115.1
				XP_001390903.1				RIA88728.1	ORX49540.1				RCH99833.1				KNE72792.1		GBB94361.1				ORZ07582.1				KAG2198472.1	GAN11559.1					ORX43884.1				RIB18672.1							ORX46118.1
				XP_001392869.1				PKK72946.1	KFH71177.1				ORZ40340.1				KNE72792.1		POG73768.1				SAL96119.1				KAG2236846.1	EPB89863.1					KAG2235287.1				RCI03148.1							RHZ88539.1
				XP_001393047.2				CDH52519.1	XP_001389885.2				KFH61897.1				XP_502365.1		KAG2193832.1				ORZ21221.1				ORE06689.1	SAL96744.1					ORY94121.1				SAM07809.1							ORZ09834.1
				XP_501554.1				POG81036.1	RHZ82356.1				OZJ02360.1				XP_502365.1		KNE66938.1				RCH88672.1				RCH88950.1	CDH53739.1					PKK66931.1				RUS14342.1							KAG2175106.1
				KAG2176893.1				CDS08546.1	RIA90518.1				OBZ89431.1				XP_502365.1		PKK67134.1				SAM08384.1				ORE15578.1	KAG2229552.1					POG72637.1				OAC97757.1							RIB05409.1
				OAQ27204.1				ORX52360.1	RGB25437.1				PHZ09735.1				NP_011686.1		POG62423.1				GBB90901.1				EIE78088.1	CEP17355.1					RGB27572.1				SAM01899.1							RCH96180.1
				GAN07261.1				CEP13648.1	PKK57959.1				ORE08238.1				NP_011686.1		RIB11299.1				OAD68695.1				PHZ15700.1	EIE81052.1					GBC06134.1				CEP12562.1							ORZ24689.1
				EPB82061.1				GAN05332.1	POG59767.1				GAN03196.1				RCH99487.1		PKK77875.1				POG65920.1				OBZ86897.1	EPB87904.1					RIA93075.1				EPB83074.1							RHZ52456.1
				EPB88199.1				RIA88621.1	RIB04057.1				CDH55134.1				ORE10784.1		CDH48236.1				OBZ91274.1				RCI02203.1	OAD66335.1					RIB02087.1				OAD06073.1							RIB10685.1
				XP_001397128.1				KAG2227488.1	GBB99099.1				OAD08228.1				PHZ09190.1		KAG2236256.1				PKK78806.1				RCI03033.1	OAC99336.1					RHZ54733.1				KAG2211454.1							SAM02852.1
				CDH59078.1				ORZ05588.1					GBC00328.1				RCI00926.1		RIB03059.1				CDS07035.1				KAG2226300.1	ORZ08337.1					ORZ22819.1				RCH90846.1							OAD06144.1
				CEP08459.1				ORZ19537.1					CDH59822.1				ORE19148.1		KAG2209733.1				GBB83703.1				CDS07344.1	XP_504430.1					KFH69043.1				RCH85699.1							XP_001399160.1
				KAG2204572.1				ORX63065.1					SAM09566.1				RCH90047.1		ORE09716.1				ORY96362.1				CDH58739.1	KAG2213495.1					OAQ35213.1				ORE14109.1							OZJ02742.1
				EIE76695.1				OAD75876.1					ORZ24338.1				OAD08630.1		CDS03770.1				RGB41233.1				SAM02180.1	KAG2214644.1					ORZ32396.1				PHZ15325.1							KFH69007.1
				RCI03654.1				RHZ44600.1					KAG2232730.1				OAD73186.1		RGB39314.1				CEP08151.1				KAG2206469.1	SAL95858.1					KNE62196.1				ORE02441.1							KAG2230430.1
				GAN07677.1				EIE79586.1					OAD80977.1				OAD07799.1		RIA97843.1				ORZ40019.1				KAG2206469.1	KAG2208741.1					KNE63180.1				OAD69138.1							ORZ10812.1
				PHZ13772.1				RIB00836.1					EIE91729.1				OBZ89267.1		ORY99476.1				KNE68203.1				SAL97291.1	OAD78796.1					EPB81707.1				ORY98812.1							EPB88199.1
				ORE03260.1				RIB00836.1					CEP18421.1				KAG2187739.1		RIB21093.1				RGB40842.1				KAG2180770.1	OBZ80335.1					GAN08492.1				EIE90233.1							GAN11750.1
				OAD79796.1				ORY93035.1					KAG2223795.1				OAD76254.1		RIA80037.1				RIA91057.1				RUS21446.1	EIE89080.1					OAD04353.1				CEP17093.1							KAG2176893.1
				KFH72190.1				KFH69044.1					OZJ03386.1				GAN06364.1		GBB99561.1				EPB92059.1				RUP49774.1	ORZ25390.1					OAD01291.1				KAG2213377.1							POG74163.1
				KAG2214715.1				KFH69044.1					RGB26667.1				GAN06364.1		POG72749.1				OAD00987.1				KAG2237352.1	KAG2233709.1					OAD78243.1				KAG2228923.1							ORE13008.1
				KAG2181387.1				KFH69044.1					ORZ35304.1				OZJ04727.1		KAG2234944.1				KAG2213184.1				OZJ04337.1	EIE78372.1					OBZ91285.1				OBZ88116.1							RIA97565.1
				ORY99846.1				PKK74920.1					CDS08889.1				EPB81699.1		ORY97909.1				GAN01259.1				KAG2178749.1	ORZ21512.1					SAM08670.1				ORZ22289.1							EPB90348.1
				EIE85534.1				PKK74920.1					OAQ35701.1				EPB81699.1		POG72751.1				RUP50601.1				POG64323.1	KAG2224642.1					GBB90165.1				OAC99394.1							KAG2181701.1
				GAN11750.1				KAG2180333.1					RCH88352.1				KAG2202331.1		EPB88869.1				RUS17453.1				RIA87384.1	ORX53092.1					PKK65088.1				EPB89923.1							KAG2223794.1
				ORX62012.1				RHZ82653.1					KAG2210345.1				KAG2202331.1		OZJ03915.1				PKK77697.1				RHZ82191.1	CEP11214.1					POG61133.1				KAG2172457.1							PHZ14398.1
				ORZ20934.1				RHZ82653.1					KAG2224462.1				CEP11968.1		KAG2213088.1				POG81542.1				GBB88938.1	EIE89108.1					RIA90403.1				GAN09574.1							ORE01902.1
				EPB84649.1				GBB96192.1					PHZ12631.1				CEP11968.1		KAG2229948.1				KAG2214854.1				KFH70630.1	GBC01935.1					KAG2227754.1				KAG2190052.1							XP_001395349.2
				KAG2218745.1				GBB96192.1					ORE04052.1				OBZ83929.1		RIA86128.1				CEP17561.1				KFH70630.1	RUS23102.1					GAN05481.1				CDS14271.1							OZJ02360.1
				ORZ35304.1				POG71351.1					ORX55709.1				OBZ83929.1		OAD75767.1				KAG2185609.1				KNE68532.1	RUP47626.1					RGB32622.1				EIE89881.1							XP_504162.1
				OAD06144.1				POG71351.1					PHZ09054.1				RCI03615.1		ORZ31456.1				RHZ63304.1				KNE70544.1	KAG2203059.1					ORZ02395.1				SAL95074.1							RHZ70354.1
				RCH79231.1				KAG2175385.1					KAG2223794.1				RCI03615.1		ORZ07149.1				ORZ09393.1				OAQ32387.1	SAM00046.1					ORE22293.1				KAG2228099.1							OZJ05259.1
				KAG2187710.1				KAG2175385.1					RUS21512.1				RIA83236.1		RCH83429.1				KNE57734.1				OAQ32387.1	RCH85845.1					RCH82306.1				ORX55745.1							ORZ14067.1
				PKK78274.1				RGB38184.1					RIB05409.1				PKK61105.1		KAG2200779.1				KFH70742.1				OAQ32387.1	OAQ32232.1					ORZ28003.1				CDH58208.1							KAG2206202.1
				POG59690.1				RGB38184.1					RCH87303.1				GBB84347.1		ORY96310.1				RCH84078.1				XP_499627.1	ORZ28480.1					ORZ40904.1				KAG2180820.1							RGB24916.1
				OAD02218.1				EPB90888.1					ORE18422.1				POG69438.1		ORZ05055.1				KAG2183634.1				ORY94394.1	KFH67802.1					KAG2228560.1				RUS14593.1							KAG2214692.1
				NP_012934.1				EPB90888.1					OAD07445.1				RGB35501.1		KAG2204792.1				KAG2193822.1				ORZ36065.1	OZJ02581.1					RCI05574.1				OZJ01413.1							RCH88352.1
				NP_012934.1				RGB28996.1					XP_001391019.2				RHZ44097.1		RGB41468.1				RIB12825.1				OAQ31019.1	RIA81046.1					KAG2207398.1				GAN11260.1							XP_001388672.2
				EIE83239.1				RGB28996.1					KAG2181386.1				RIB13627.1		RIA87775.1				OAQ33927.1				ORZ04447.1	RGB25469.1					RCH85397.1				RUP45090.1							KAG2172591.1
				CDH57175.1				POG61074.1					PKK81055.1				OAQ27169.1		RIB01835.1				RCH81365.1				PKK71301.1	PKK77861.1					RCH87468.1				CDH59162.1							KAG2226601.1
				RGB26667.1				POG61074.1					KAG2172601.1				OBZ81444.1		CDH55963.1				EIE81186.1				POG72890.1	POG73785.1					ORE16259.1				RIB17380.1							XP_001393798.1
				RIA85739.1				KAG2183933.1					ORZ21216.1				SAL95195.1		RIB11298.1				SAM07406.1				KAG2205684.1	RHZ61702.1					PHZ16026.1				CDS06165.1							CDH58866.1
				CEP19980.1				KAG2183933.1					RCH81137.1				SAL95195.1		CDH56614.1				OZJ03600.1				RIA99322.1	RIB04278.1					ORE07051.1				POG68900.1							CDS09794.1
				KFH61897.1				OZJ05541.1					RGB25257.1				KAG2222371.1		KAG2225674.1				XP_502898.1				RHZ57154.1	KAG2171947.1					KAG2189997.1				RGB26793.1							XP_001391894.2
				KAG2207088.1				OAQ35214.1					POG71391.1				KAG2222371.1		CDH56613.1				ORZ32601.1				GBC00079.1	KNE61286.1					ORZ20766.1				PKK71575.1							KFH65471.1
				KFH69625.1				OAQ35214.1					ORY95406.1				ORZ28758.1		CDH56612.1				XP_001388846.1				RIB04959.1	KNE59607.1					ORZ20766.1				RHZ67762.1							KAG2199686.1
				CDH58866.1				OAQ35214.1					ORZ16449.1				ORZ19081.1		CDH59519.1				KAG2197405.1				SAL98781.1	KAG2181602.1					PKK66931.1				GBB85609.1							KFH68595.1
				ORX57648.1				CDH50884.1					CDS09055.1				ORZ19081.1		KAG2219147.1				KAG2197405.1				CDH55026.1	KAG2179805.1					POG72637.1				RIA95689.1							OAQ36689.1
				OAQ36134.1				GAN10896.1					KFH69007.1				ORZ23151.1		GBC02750.1				KNE69669.1				RUS22296.1	RUS23102.1					RGB27572.1				KFH73378.1							CDS09027.1
				PHZ09749.1				GAN10896.1					ORZ23990.1				ORZ23151.1		CDH59811.1				KNE69669.1				RUS22296.1	RUP47626.1					GBC06134.1				ORZ27255.1							SAM07976.1
				XP_001396252.1				RCH91052.1					ORZ26663.1				ORY93305.1		ORZ00917.1				NP_010343.1				ORZ14243.1	KAG2187205.1					RIA93075.1				OAQ31904.1							ORZ22636.1
				KAG2193765.1				ORE20283.1					RCH84267.1				ORY93305.1		CDH59982.1				XP_504639.1				ORY98012.1	KAG2213495.1					RIB02087.1				ORZ14805.1							RIA98418.1
				EPB88289.1				KAG2199197.1					PKK78274.1				KAG2173215.1		OZJ04077.1				ORZ28891.1				ORX61366.1	OAD69369.1					RHZ54733.1				ORZ23194.1							PKK80304.1
				RCH80361.1				KAG2199197.1					POG59690.1				KAG2173215.1		KAG2180235.1				OAQ22552.1				XP_001398777.1	OAC98032.1					ORZ22819.1				SAM07806.1							KAG2172601.1
				ORE16826.1				OBZ83216.1					RUP51978.1				KFH68172.1		EIE85970.1				XP_001395151.2				XP_001398777.1	SAM02661.1					KFH69043.1				RIB13574.1							XP_001397946.2
				ORE08255.1				OBZ83216.1					OAQ35110.1				ORX42923.1		RIB00172.1				KFH63139.1				NP_011749.3	ORZ23536.1					OAQ35213.1				XP_001398216.1							KAG2226192.1
				CEP19266.1				ORZ19489.1					OAQ36134.1				ORX42923.1		KAG2222822.1				OAD00146.1				NP_011749.3	KAG2192883.1					ORZ32396.1				NP_015297.1							CDH58731.1
				KFH69224.1				ORZ19489.1					KAG2181184.1				ORX42923.1		ORZ32339.1				RCI05886.1				RUP43569.1	ORZ23094.1					KNE62196.1				XP_500646.1							ORX61895.1
				OAQ36478.1				KAG2212699.1					KNE71491.1				SAL97147.1		RHZ54739.1				KFH64274.1				RUP43569.1	EPB88813.1					KNE63180.1				KNE67297.1							RGB34097.1
				CDH55134.1				KAG2212699.1					RUP46747.1				SAL97147.1		RCH93874.1				RCH98156.1				KAG2182405.1	ORY93296.1					EPB81707.1				KNE63406.1							POG78468.1
				ORZ26857.1				SAM08826.1					ORZ20934.1				KAG2179627.1		KAG2175880.1				RCH93230.1				KAG2182405.1	KAG2233709.1					GAN08492.1				ORZ37186.1							SAM09566.1
				CDS11447.1				SAM08826.1					KFH64086.1				KAG2179627.1		RHZ60979.1				PHZ09201.1				NP_015215.1	ORE11906.1					OAD04353.1				RIA98980.1							ORZ06907.1
				ORZ11671.1				CEP06786.1					KAG2183991.1				EIE86605.1		RGB39336.1				KAG2221264.1				NP_015215.1	RCH88157.1					OAD01291.1				PHZ17036.1							RIB18630.1
				ORZ11022.1				CEP06786.1					CDH58343.1				EIE86605.1		RIB03054.1				OBZ84764.1				KAG2236487.1	ORE19492.1					OAD78243.1				ORE08584.1							GBC03069.1
				SAM05296.1				GBC05685.1					XP_001395581.2				GAN09286.1		GAN02680.1				CDS09413.1				KAG2236487.1	PHZ17726.1					OBZ91285.1				RCH85126.1							GBC03062.1
				KAG2187971.1				GBC05685.1					OZJ02389.1				GAN09286.1		ORX53232.1				OAD00160.1				KAG2188895.1	GBC01935.1					SAM08670.1				ORE23063.1							ORX55709.1
				OBZ84881.1				ORZ14730.1					KAG2234523.1				CDH56988.1		GAN08439.1				KAG2193151.1				KAG2188895.1	CDH53739.1					GBB90165.1				EPB82333.1							GAN10986.1
				XP_001398606.1				ORZ14730.1					KNE64248.1				CDH56988.1		RGB33516.1				CDS13639.1				KAG2192811.1	CDS02870.1					PKK65088.1				POG72378.1							OBZ86416.1
				OAD73316.1				ORZ14730.1					KAG2184383.1				KAG2180930.1		KAG2210476.1				CDH50291.1				KAG2192811.1	EIE81052.1					POG61133.1				OAD04529.1							OAD06927.1
				SAM04254.1				GAN02171.1					KFH69224.1				KAG2180930.1		RIB08633.1				EPB85490.1				PHZ12847.1	OBZ85446.1					RIA90403.1				RGB25541.1							OAQ34874.1
				SAM04254.1				GAN02171.1					ORZ14026.1				EPB85608.1		RIB20329.1				ORX56964.1				PHZ12847.1	KAG2214644.1					KAG2227754.1				GAN06571.1							EPB84506.1
				XP_001393798.1				OAQ35737.1					SAM07177.1				EPB85608.1		OBZ89858.1				RIB22860.1				ORE01743.1	OAC98962.1					GAN05481.1				KAG2197808.1							CDS13372.1
				KNE68209.1				OAQ35737.1					SAM02852.1				KAG2209970.1		ORZ18900.1				KAG2203264.1				ORE01743.1	CDS05172.1					RGB32622.1				EIE76110.1							SAL99767.1
				KAG2196956.1				OAQ35737.1					OAD00840.1				KAG2209970.1		RIB24952.1				GAN05085.1				RCH96454.1	GAN00870.1					ORZ02395.1				KAG2205363.1							KFH64086.1
				CDS14075.1				CEP11530.1					KFH71066.1				CDS10109.1		OAQ33971.1				ORE18846.1				RCH96454.1	KAG2224642.1					ORE22293.1				KNE66557.1							CDH58293.1
				CEP19220.1				CEP11530.1					ORX52791.1				CDS10109.1		KFH72352.1				ORE02094.1				ORE22765.1	EPB87904.1					RCH82306.1				ORZ10280.1							XP_001401720.1
				CEP19220.1				CDS03081.1					GBC08983.1				KAG2212492.1		ORZ05127.1				KNE67168.1				ORE22765.1	OAD78796.1					ORZ28003.1				KFH71737.1							ORZ00572.1
				KAG2221815.1				KAG2224026.1					KAG2235473.1				KAG2212492.1		RIA97085.1				ORZ00581.1				CDS13990.1	CDH53542.1					ORZ40904.1				OAQ34713.1							SAM07923.1
				OBZ85289.1				KAG2224026.1					RHZ78783.1				CEP17413.1		GBB86104.1				PHZ17449.1				CDS13990.1	OAD73153.1					KAG2228560.1				KAG2174300.1							KAG2177169.1
				RIA89487.1				ORY91277.1					RIA92470.1				CEP17413.1		RGB30293.1				ORE11955.1				KAG2220854.1	KAG2208741.1					RCI05574.1				PKK66280.1							ORE09679.1
				KAG2186055.1				ORY91277.1					EPB88451.1				OAQ26055.1		PKK66012.1				CEP19299.1				KAG2220854.1	KAG2229552.1					KAG2207398.1				KNE65442.1							KAG2234121.1
				ORZ19431.1				RIA93447.1					KNE60731.1				KAG2234989.1		POG83234.1				RCH93489.1				OBZ90779.1	OAD66335.1					RCH85397.1				CDS03077.1							EIE80462.1
				XP_001399160.1				RIA93447.1					ORY97318.1				KAG2234989.1		RHZ45251.1				ORE21203.1				OBZ90779.1	GAN11559.1					RCH87468.1				KNE60267.1							KAG2215303.1
				RIB10920.1				EPB92406.1					CDH58866.1				RCI00926.1		RUS17280.1				KAG2194105.1				EPB86524.1	ORZ03161.1					ORE16259.1				OBZ85804.1							EIE85534.1
				RHZ88539.1				EPB92406.1					KFH72190.1				RCI00926.1		KNE72323.1				RCI06086.1				EPB86524.1	KAG2223696.1					PHZ16026.1				CEP18153.1							KFH72238.1
				KAG2183991.1				KAG2210594.1					CDS02742.1				ORE19148.1		CDH60545.1				ORX47754.1				CDH52459.1	CEP17355.1					ORE07051.1				OAD72049.1							XP_001397478.1
				EIE83115.1				KAG2210594.1					RHZ70354.1				ORE19148.1		CDS07390.1				CEP18241.1				CDH52459.1	CDH50306.1					KAG2189997.1				ORX46488.1							RIB27211.1
				KAG2221780.1				SAM08872.1					RIB18630.1				RCH99487.1		KNE68169.1				KAG2210624.1				CDS08297.1	ORX53092.1					ORZ20766.1				XP_503808.1							KNE64479.1
				GAN03712.1				KAG2209339.1					KAG2175494.1				RCH99487.1		EPB89264.1				EPB92193.1				ORZ14419.1	SAM03402.1					ORZ20766.1				ORY92080.1							RCH98152.1
				RHZ70354.1				KAG2209339.1					RIB27211.1				PHZ09190.1		GAN01879.1				RCI00839.1				ORZ14419.1	KAG2237470.1									KAG2180670.1							ORY93502.1
				KNE54794.1				KAG2217474.1					XP_001390180.1				PHZ09190.1		OAD04032.1				ORY99690.1				EIE78429.1	ORE14636.1									OZJ03986.1							CDS02742.1
				CDH59972.1				KAG2217474.1					KAG2181310.1				ORE10784.1		RUP51986.1				RIB22854.1				EIE78429.1	RCH77944.1									ORZ18458.1							RIA95408.1
				CDH59972.1				ORX62840.1					ORZ00103.1				ORE10784.1		RIB18452.1				KNE60407.1				OAC98587.1	PHZ13213.1									ORZ35356.1							SAL98782.1
				RCH99833.1				ORX62840.1					SAL95615.1				RCH90047.1		KAG2192300.1				SAM01848.1				OAC98587.1	ORE01505.1									CDH51900.1							CDH60456.1
				KAG2228315.1				KAG2183771.1					XP_001391270.1				RCH90047.1		ORX62812.1				EIE83881.1				KFH73895.1	CDS13626.1									KAG2217482.1							ORZ21509.1
				ORZ01140.1				KAG2183771.1					KAG2199686.1				XP_001393784.2		KAG2215294.1				KAG2229064.1				KFH73895.1	RCI01041.1									KAG2237480.1							OAQ36478.1
				KAG2182543.1				SAL98750.1					OAD69543.1				XP_001393784.2		RCH90767.1				OBZ85023.1				RCH98710.1	RCH96059.1									XP_001396330.2							XP_001397128.1
				KFH67924.1				SAL98750.1					ORX62549.1				RCH89304.1		ORE16346.1				ORZ31654.1				RCH98710.1	ORZ25988.1									RCH82495.1							XP_001392953.1
				KAG2236727.1				SAM02624.1					KAG2172169.1				RCH89304.1		RCI01577.1				GAN11183.1				SAL95696.1	SAL95858.1									RIB11149.1							KAG2200331.1
				XP_503010.1				SAM02624.1					OAQ36689.1				RUS21554.1		PHZ17518.1				OAQ24267.1				RCH90637.1	SAM02830.1									RUS16152.1							ORY95589.1
				KAG2211685.1				SAM02624.1					KAG2215462.1				RUS21554.1		ORE08669.1				OAQ24267.1				RCH90637.1	XP_001398086.2									RHZ45049.1							KAG2234192.1
				RHZ70144.1				EPB91544.1					ORY94723.1				KFH68389.1		CEP17979.1				OAD81339.1				GAN02496.1	ORZ03350.1									RHZ45049.1							ORZ04826.1
				CDH58343.1				CDH51896.1					KAG2185302.1				KFH68389.1		ORZ03341.1				OAD81339.1				GAN02496.1	EPB89863.1									RCH96087.1							RCH79601.1
				ORY94686.1				CDH51896.1					OAQ29980.1				KFH68390.1		KAG2232154.1				ORZ15677.1				CEP15880.1	SAL96744.1									ORE20767.1							KNE58188.1
				ORY94686.1				CDS07991.1					KFH68595.1				KFH68390.1		KAG2185447.1				ORZ15677.1				CEP15880.1	OAC99336.1									PHZ14975.1							RUS17935.1
				GAN04398.1				CDS07991.1					KFH62978.1				KNE73262.1		EIE87079.1				SAL96777.1				RCI05925.1	ORX62447.1									ORE09178.1							ORZ00103.1
				KFH63390.1				KFH62924.1					RUP06349.1				KNE73262.1		SAM06979.1				SAL96777.1				RCI05925.1	GAN10295.1									EIE91530.1							CDS04877.1
				ORZ21342.1				KFH62924.1					GAN05117.1				KNE72792.1		ORZ32486.1				KAG2183242.1				OZJ03201.1	KAG2206536.1									EPB91067.1							ORZ14366.1
				XP_001400197.1				KFH62924.1					XP_001395570.1				KNE72792.1		RCI02715.1				SAL98098.1					ORZ37489.1									GAN07015.1							ORE19578.1
				RHZ70094.1				CDH49059.1					SAM02159.1				KNE72792.1		ORZ25999.1				OAQ24381.1					KAG2227151.1									KAG2209332.1							GBC06939.1
				KAG2172591.1				CDH49059.1					OAD07851.1				XP_502365.1		SAM06781.1				OAQ24381.1					ORZ25390.1									OAD05379.1							CEP14437.1
				RIB14953.1				SAM08834.1					EIE83520.1				XP_502365.1		ORZ15804.1				ORY99740.1					RCI05140.1									RCI00145.1							ORZ24292.1
				GBB84753.1				ORZ23108.1					RUP47519.1				ORZ31413.1		XP_001396151.2				GBC08320.1					XP_504430.1									KAG2232587.1							XP_001391270.1
				OAD79282.1				ORZ13838.1					GAN07677.1				NP_011686.1		XP_001394224.1				GBC08320.1					EIE78372.1									KAG2186073.1							RCH94748.1
				SAL99460.1				ORZ13838.1					RUP45746.1				NP_011686.1		KAG2183560.1				KAG2187334.1					ORZ10029.1									OAD67462.1							PHZ14315.1
				CDH49804.1				ORZ13838.1					KAG2227782.1				OAQ30642.1		XP_500518.1				KAG2187334.1					KAG2184306.1									KAG2212309.1							ORE11987.1
				ORX50907.1				ORZ23136.1					ORE11160.1				KFH69952.1		RCI00353.1				ORZ13973.1					KAG2177237.1									OBZ86241.1							OAQ36099.1
				ORX50907.1				ORZ23136.1					RGB31195.1				KAG2231140.1		PHZ10343.1				ORZ13973.1					OAQ30398.1									KAG2189393.1							CEP18421.1
				EPB82625.1				ORE05981.1					CDH60456.1				KAG2194083.1		ORE09611.1				POG76372.1					KFH73710.1									CEP15567.1							OZJ03808.1
				EPB82625.1				ORE05981.1					RIA89445.1				ORX54358.1		OAD79672.1				POG76372.1					OZJ04731.1									ORZ10649.1							OBZ89860.1
				PHZ09735.1				ORZ03263.1					RIA87311.1				ORZ19619.1		ORE14359.1				PKK71954.1					KAG2203059.1									ORZ18196.1							KFH69868.1
				ORE08238.1				ORZ03263.1					KAG2215303.1				EPB81699.1		NP_011871.1				PKK71954.1					CDH51703.1									KFH68662.1							ORZ11535.1
				CEP19296.1				ORZ19848.1					OAD79796.1				GAN06364.1		KAG2235969.1				OAD77809.1					KAG2217464.1									RUS17499.1							XP_001390386.1
				OAC98656.1				ORZ19848.1					OAD72073.1				KAG2202331.1		CEP20131.1				OAD77809.1					OBZ90483.1									ORY94713.1							SAM07958.1
				KAG2199115.1				ORY97460.1					ORX57648.1				CEP11968.1		EPB84539.1				RGB33229.1					CDS04897.1									CDS10974.1							KAG2175494.1
				CDS09348.1				ORY97460.1					KAG2201190.1				ORZ23151.1		EIE91884.1				RGB33229.1					OAD04915.1									ORX47397.1							ORX62330.1
				OAD07445.1				EIE83606.1					KAG2201536.1				ORY93305.1		KAG2202392.1				KAG2230795.1					EPB85305.1									KAG2224386.1							KFH62937.1
				SAM07287.1				EIE83606.1					ORY93502.1				OBZ89267.1		OAD07570.1				KAG2230795.1					CEP16509.1									ORZ36169.1							KAG2214715.1
				RCH95426.1				RIB09275.1					CDH54369.1				KAG2187739.1		KAG2191171.1				RIA89993.1					PHZ08091.1									OAQ34839.1							OAQ32641.1
				KAG2223794.1				RCH91460.1					ORZ14366.1				OAD08630.1		GAN04736.1				RIA89993.1					ORY95711.1									KNE60566.1							KAG2209574.1
				KAG2222160.1				RCH91460.1					EIE86101.1				OAD08630.1		OBZ88841.1				EIE87158.1					RCI05804.1									KNE64418.1							KAG2183128.1
				KAG2222160.1				ORE23360.1					RIB21361.1				OBZ83929.1		RCH88469.1				RIB13681.1					RUS20467.1									GBC02990.1							KAG2205863.1
				RIA92970.1				ORE23360.1					RCH92947.1				OBZ81444.1		RCH91186.1				RIB13484.1					CDH53060.1									CDH51225.1							KAG2221404.1
				RIA92970.1				KAG2211668.1					PKK76566.1				OAD73186.1		RUP39403.1				RIB22847.1					CDS14222.1									ORZ15695.1							GAN01634.1
				RGB35331.1				KAG2211668.1					POG72540.1				OAD73186.1		OBZ81799.1				RIB03894.1					KNE66799.1									RUP44807.1							ORX53260.1
				RIA92470.1				PKK77638.1					EPB84506.1				SAL95195.1		OBZ88048.1				RIB30516.1					GAN08203.1									KAG2224698.1							EPB84485.1
				KAG2187115.1				PKK77638.1					CDH59106.1				KAG2222371.1		EPB87131.1				RIB07495.1					CEP09571.1									POG80359.1							ORY94723.1
				ORZ25585.1				KAG2218676.1					ORE18826.1				KAG2222371.1		CEP11723.1				RIB22867.1					OAD75587.1									ORZ37063.1							KAG2224443.1
				RCH92883.1				KAG2218676.1					ORE15640.1				ORZ28758.1		KAG2197942.1				EIE86500.1					KNE70158.1									PKK68826.1							GAN05117.1
				NP_010169.1				KAG2218676.1					XP_001389351.1				KAG2179627.1		OAD03410.1				EIE86500.1					KNE68237.1									RUS14342.1							EPB92539.1
				OAD06296.1				SAL97159.1					ORX47699.1				EIE86605.1		GAN11716.1				RIB07558.1					SAM07925.1									RGB44114.1							CDH58343.1
				OAD06296.1				SAL97159.1					OZJ01831.1				ORX42923.1		RUP01469.1				RIB22845.1					ORX62538.1									PHZ13289.1							ORZ28080.1
				RCH84860.1				OAD70661.1					PHZ14879.1				ORX42923.1		ORX47073.1				RIB24679.1					RUP48453.1									ORE01118.1							CDS09620.1
				ORZ23990.1				OAD70661.1					ORE07250.1				GAN09286.1		KAG2208204.1				RIB13502.1					OBZ80335.1									RCH87494.1							KAG2217499.1
				OAD07120.1				RUS17342.1					GAN10986.1				SAL97147.1		RIB14061.1				RIB13502.1					KNE69636.1									RHZ74116.1							RUP06349.1
				CDS04169.1				RUS17342.1					OAQ36478.1				CDH56988.1		OBZ82963.1				RIB24915.1					KAG2198654.1									RCI01571.1							XP_001402297.1
				GBC04190.1				PHZ15771.1					CDS05715.1				CEP17413.1		CDH59183.1				NP_014044.1					KAG2208819.1									ORE17500.1							RGB33971.1
				GBC04190.1				PHZ15771.1					EPB83171.1				CEP17413.1		RUS15839.1				KAG2221434.1					EIE89108.1									SAM07415.1							SAM07494.1
				ORY95406.1				OAC98061.1					OZJ01530.1				EPB85608.1		KAG2186999.1				KAG2221434.1					EIE89108.1									RIB21129.1							KAG2227815.1
				OAD00364.1				OAC98061.1					PHZ16301.1				CDS10109.1		OBZ85113.1				RHZ46546.1					XP_001394924.1									CDS10007.1							KAG2221692.1
				GAN02033.1				ORZ01708.1					KAG2220231.1				KAG2212492.1		OAD05048.1				RHZ46546.1					KNE68236.1									KAG2211425.1							CDS09348.1
				GAN02033.1				ORZ01708.1					CDH58731.1				KAG2180930.1		ORE15786.1				GBC03237.1					ORZ32205.1									OAD08828.1							CDS11556.1
				RCI03338.1				OAD67326.1					ORZ00441.1				KAG2180930.1		PHZ15347.1				GBC03237.1					CEP11214.1									OAC97773.1							RIB10686.1
				RCH82728.1				OAD67326.1					ORZ04826.1				KAG2209970.1		RIB21094.1				XP_001392180.2					XP_501703.1									PKK73001.1							KAG2195175.1
				RCH77850.1				OAD04282.1					KAG2224443.1				RCI00926.1		RIB07161.1				XP_001392180.2					NP_014269.4									POG83242.1							ORZ25236.1
				ORE17851.1				OAD04282.1					GAN05610.1				ORE19148.1		RCH93567.1				KAG2176676.1					NP_011991.1									RGB30301.1							XP_001391514.2
				KAG2231552.1				CDH60109.1					SAL96112.1				RCH99487.1		POG74290.1				PKK76210.1					ORZ08337.1									CDH52593.1							KFH73432.1
				GAN03487.1				CDH60109.1					RUP21890.1				OZJ04727.1		RIB11951.1				PKK76210.1					EIE89080.1									RIA97347.1							KAG2187116.1
				ORY96500.1				PHZ07333.1					SAM07923.1				OZJ04727.1		KAG2196944.1				OAD00709.1					ORE21920.1									RIB05979.1							KFH67010.1
				KNE60513.1				PHZ07333.1					RUP52462.1				OAD07799.1		RIB19591.1				OAD00709.1					ORE06486.1									KAG2201104.1							KAG2181310.1
				OAD00840.1				ORE06881.1					RIB11399.1				OAD07799.1		ORY95466.1				ORZ16023.1					ORZ21512.1									CEP14254.1							OAD00364.1
				KAG2190320.1				ORE06881.1					KAG2208774.1				OAD76254.1		GAN01186.1				ORZ16023.1					SAM00046.1									OZJ04300.1							CEP07027.1
				KAG2196886.1				ORE14588.1					OAD67706.1				OAD76254.1		RIB21088.1				ORZ24603.1					OAQ30398.1									SAM03468.1							CDH60934.1
				OAC99076.1				ORE14588.1					RCH94232.1				KAG2234989.1		KAG2175880.1				ORZ24603.1					KFH73710.1									ORY93508.1							CEP19266.1
				OAD75018.1				CDS13112.1					KAG2195849.1				RCH90047.1		GAN11277.1				KAG2181058.1					ORZ10029.1									CDS09022.1							RUP51373.1
				OAD75018.1				CDS13112.1					PHZ14398.1				RUS21554.1		CEP18330.1				OAQ26446.1					KAG2184306.1									GAN04244.1							POG59448.1
				KAG2178940.1				RIB24998.1					ORE01902.1				RUS21554.1		EPB81119.1				OAQ26446.1					OZJ04731.1									ORZ24752.1							XP_001391477.1
				RGB34171.1				KAG2216703.1					OZJ01610.1				XP_001393784.2		KAG2223312.1				CDH56210.1					KAG2177237.1									ORX56404.1							OAD08842.1
				ORZ40340.1				KAG2216703.1					OAC98544.1				XP_001393784.2		RIB25344.1				CDH56210.1					RUS20467.1									EPB89779.1							CDS04856.1
				OBZ82011.1				OAD75857.1					ORX58712.1				XP_001393784.2		KAG2200781.1				KFH65371.1					RUP48453.1									EIE78703.1							KNE57668.1
				PHZ16775.1				OAD75857.1					OZJ06144.1				GBB84347.1		KNE62903.1				KFH65371.1					ORY95711.1									KAG2230118.1							ORZ11532.1
				KAG2175106.1				ORX48538.1					RCH78073.1				GBB84347.1		KAG2224707.1				KAG2201450.1					PHZ08091.1									RCI06580.1							KFH68147.1
				CDS04856.1				ORX48538.1					KNE64479.1				RGB35501.1		KAG2175881.1				KAG2201450.1					RCI05804.1									RIB18673.1							GBB90601.1
				GAN01307.1				KAG2197523.1					ORE22858.1				RGB35501.1		KAG2229077.1				EPB88490.1					OBZ90483.1									ORE16624.1							RIB11399.1
				RUP21890.1				KAG2197523.1					XP_001401199.1				PKK61105.1		KAG2172697.1				EPB88490.1					CDS04897.1									CEP14538.1							OAD81498.1
				ORY95589.1				PHZ08900.1					CEP14437.1				PKK61105.1		EPB87199.1				XP_502944.1					CDH51703.1									EPB90768.1							GAN06435.1
				ORZ22463.1				PHZ08900.1					CDS13372.1				POG69438.1		RIB21083.1				XP_502944.1					OAD04915.1									RCI01199.1							RIB12498.1
				OBZ86419.1				ORE17883.1					RCH86364.1				POG69438.1		RIB16460.1				PHZ09651.1					KAG2217464.1									PHZ16665.1							PHZ09749.1
				KFH69868.1				ORE17883.1					OAD08823.1				RIA83236.1		RIB27695.1				PHZ09651.1					EPB85305.1									ORE05557.1							ORE08255.1
				OAQ35128.1				ORZ14030.1					CDS13958.1				RIA83236.1		SAM08654.1				RCH96304.1					KNE70158.1									KAG2191312.1							KAG2227704.1
				PKK78145.1				ORZ14030.1					EPB84485.1				RIB13627.1		CDS06922.1				RCH96304.1					CEP09571.1									KAG2199235.1							XP_001396252.1
				PKK78145.1				SAM07167.1					CEP19790.1				RIB13627.1		KAG2217329.1				RIA99643.1					CDH53060.1									GBB89872.1							RUP21890.1
				POG75188.1				SAM07167.1					KAG2234192.1				RHZ44097.1		KAG2193832.1				RIA99643.1					KNE66799.1									SAM06124.1							SAM02305.1
				POG75188.1				EIE75848.1					RIA82285.1				RHZ44097.1		XP_001390547.2				CDS02618.1					ORX62538.1									ORX48214.1							OAD73491.1
				CDS10906.1				EIE75848.1					CDH59105.1				OAQ27169.1		RIB11295.1				CDS02618.1					KAG2208819.1									GAN10585.1							CDH49913.1
				CDS10906.1				ORE03496.1					KFH67010.1				OAQ27169.1		KAG2175879.1				RGB29712.1					GAN08203.1									EPB86339.1							EIE75340.1
				OAQ35701.1				ORE03496.1					ORY90568.1				KFH68389.1		KAG2211279.1				RGB29712.1					CDS14222.1									OAD03690.1							XP_001392576.1
				OBZ87073.1				KAG2229693.1					KAG2193608.1				KFH68389.1		KNE66938.1				POG74764.1					SAM07925.1									OAD01511.1							PKK61114.1
				KAG2196191.1				KAG2229693.1					ORX52483.1				ORZ19081.1		KAG2211190.1				POG74764.1					KAG2198654.1									OAD75117.1							POG79898.1
				KAG2196191.1				OBZ85234.1					XP_001402535.4				ORZ19081.1		CEP17784.1				OAD68943.1					ORZ32205.1									OBZ89663.1							KAG2223539.1
				ORY96142.1				OBZ85234.1					XP_001392869.1				KFH68390.1		PKK67058.1				OAD68943.1					KNE69636.1									GBC00930.1							KAG2183827.1
				ORE13099.1				GAN08401.1					ORE03678.1				KFH68390.1		POG59532.1				KAG2193822.1					OAD75587.1									GAN03156.1							RCH87025.1
				ORE13099.1				GAN08401.1					KAG2181387.1				KFH68172.1		EIE85788.1				OBZ85185.1					KNE68237.1									ORZ25366.1							XP_001391019.2
				XP_001391894.2				ORZ23997.1					OAQ23548.1				KFH68172.1		KAG2199553.1				OBZ85185.1					XP_001394924.1									KAG2172814.1							KAG2184383.1
				EPB88157.1				ORZ23997.1					KAG2180130.1				OAQ26055.1		OBZ91248.1				RIB03783.1					ORE06486.1									OAD73482.1							XP_001391759.2
				PHZ17547.1				RCH99456.1					KAG2217499.1				OAQ26055.1		KAG2213932.1				RIB03783.1					XP_501703.1									OAQ30610.1							KNE60730.1
				PHZ17547.1				RCH99456.1					KNE54794.1				KNE73262.1		RIB26170.1				ORE21447.1					EIE89080.1									KNE61143.1							XP_001395570.1
				ORE01754.1				KAG2184960.1					ORE19578.1				KNE73262.1		RIB08315.1				ORE21447.1					ORE21920.1									KAG2187579.1							XP_504895.1
				ORE01754.1				KAG2184960.1					KFH73973.1				KNE72792.1		RCH79975.1				ORE04472.1					ORZ08337.1									CDH58286.1							OAD69543.1
				ORX45532.1				EPB82299.1					ORE06741.1				KNE72792.1		RIB11299.1				ORE04472.1					OAQ32232.1									KAG2174448.1							NP_013953.1
				GAN06435.1				EPB82299.1					ORE23289.1				KNE72792.1		GBB83744.1				KAG2237335.1					ORZ28480.1									KNE59470.1							KAG2209504.1
				CDS08227.1				OAC99045.1					RIB14953.1				XP_502365.1		EIE85960.1				KAG2237335.1					KFH67802.1									RIA91317.1							ORZ14232.1
				KNE64478.1				OAC99045.1					EIE91589.1				XP_502365.1		KAG2172382.1				ORZ07582.1					KNE68236.1									OAC98502.1							CDS13958.1
				OAD81498.1				RUS23189.1					ORY99043.1				XP_502365.1		EPB91129.1				ORZ07582.1					RHZ61702.1									OBZ86382.1							KAG2220231.1
				RCH95911.1				RUS23189.1					XP_001390386.1				RCI03615.1		EIE85970.1				RCH87060.1					ORZ21512.1									EIE80258.1							ORZ06145.1
				RCH95911.1				RCI06257.1					CDS11831.1				NP_011686.1		ORX53689.1				ORY94515.1					KNE61286.1									GAN09045.1							XP_001390180.1
				KAG2184640.1				RCI06257.1					RCH96180.1				NP_011686.1		OZJ04077.1				ORY94515.1					NP_014269.4									RIB18672.1							KAG2173761.1
				KAG2184640.1				RCH96788.1					ORX57463.1				ORE10784.1		ORY96795.1				EIE90645.1					KNE59607.1									NP_012106.1							KAG2209505.1
				EPB92539.1				RCH96788.1					OBZ86049.1				PHZ09190.1		KAG2176304.1				EIE90645.1					OZJ02581.1									KAG2176206.1							ORZ26857.1
				XP_001397946.2				KAG2210334.1					OAQ36099.1				EPB91366.1		CEP16686.1				KNE68203.1					OAC98032.1									KAG2231657.1							KAG2202278.1
				ORY98262.1				KAG2210334.1					KAG2183827.1				OAD04108.1		EIE85958.1				ORZ19134.1					SAM02661.1									KAG2201080.1							ORZ14026.1
				KAG2174698.1				RUP33532.1					KAG2180414.1				GAN05625.1		CDH53295.1				GBC07396.1					RIB04278.1									ORY97838.1							EPB88559.1
				KAG2219512.1				RUP33532.1					XP_001391477.1				KAG2194011.1		KAG2174437.1				GBC07396.1					EPB88813.1									KFH69993.1							ORZ31984.1
				SAM07847.1				KAG2194750.1					CDS09348.1				CEP14881.1		RHZ77876.1				RIA96845.1					KAG2192883.1									KAG2229002.1							GAN03712.1
				CDS09055.1				KAG2194750.1					KAG2227704.1				KAG2207495.1		RCH90353.1				RIA96845.1					ORZ23536.1									ORZ06393.1							KAG2216863.1
				CEP13364.1				CEP13720.1					EPB83944.1				OBZ82134.1		KAG2202741.1				OAQ30223.1					PKK77861.1									ORZ01932.1							KAG2225113.1
				ORZ04761.1				CEP13720.1					ORZ30861.1				KAG2230764.1		OZJ03915.1				OAD68695.1					POG73785.1									KAG2220205.1							KFH70448.1
				ORZ24508.1				EPB82809.1					RUP50830.1				PHZ11904.1		RIB21091.1				POG62686.1					KAG2213495.1									OAQ24919.1							XP_003188770.1
				EPB88559.1				EPB82809.1					RCH94748.1				ORE10086.1		KAG2179491.1				POG62686.1					RIA81046.1									CEP15856.1							RHZ75310.1
				XP_001395570.1				GAN09217.1					PHZ14315.1				RCH96391.1		KAG2176989.1				PKK65016.1					KAG2181602.1									KAG2205010.1							OZJ01610.1
				KAG2181386.1				GAN09217.1					ORE11987.1				RCH95633.1		KAG2176989.1				PKK65016.1					NP_011991.1									ORZ11344.1							KAG2207205.1
				POG59448.1				OAD09156.1					KAG2220230.1				ORE15433.1		KAG2179846.1				ORZ40019.1					KAG2233709.1									EPB87020.1							KAG2231628.1
				CDS12064.1				OAD09156.1					GBC03799.1				RCH91918.1		RIB27207.1				ORZ40019.1					RGB25469.1									RUP45359.1							RCH80361.1
				XP_503594.1				OBZ88133.1					CEP14709.1				OAD05675.1		RIB24953.1				RGB35174.1					OAD69369.1									KFH68616.1							ORE16826.1
				KAG2188495.1				OBZ88133.1					EIE76652.1				SAM05458.1		SAM01375.1				RGB35174.1					ORE11906.1									XP_001401936.1							OAD08823.1
				KAG2188495.1				EIE85686.1					CDS14006.1				ORZ14781.1		OAD75768.1				KFH67939.1					ORZ23094.1									KAG2192597.1							OZJ03519.1
				KNE65290.1				EIE85686.1					EIE83825.1				CDS07648.1		EIE85975.1				RHZ45277.1					RCH88157.1									OAQ23617.1							ORZ17765.1
				XP_500963.1				SAM04497.1					ORZ40738.1				CDH55436.1		OAD00141.1				CDS07035.1					ORE19492.1									KFH70491.1							KAG2188753.1
				GAN02009.1				SAM04497.1					ORZ24277.1				KAG2218828.1		OZJ04584.1				CDH59747.1					PHZ17726.1									XP_001392657.1							OBZ88763.1
				ORZ28080.1				KAG2181757.1					EIE85534.1				OAD71144.1		KAG2235919.1				CEP08151.1					ORY93296.1									XP_504109.1							ORX48011.1
				RIB15183.1				KAG2181757.1					SAM07494.1				EIE89514.1		ORZ20503.1				CEP08151.1					OBZ85446.1									OZJ05809.1							OBZ82011.1
				ORZ14026.1				KNE72086.1					ORE13008.1				ORX50134.1		RIB27825.1				ORX47228.1					KAG2171947.1									XP_001399468.1							CDH49952.1
				XP_001391514.2				KNE72086.1					KNE60730.1				KAG2180362.1		RIB21093.1				SAM08278.1					CDH53739.1									XP_001396199.1							EIE86381.1
				OAQ33427.1				OAD77209.1					CDH57721.1				KAG2183768.1		KAG2235401.1				KNE55964.1					GAN00870.1									RCI03148.1							RCH85932.1
				RIB16724.1				OAD77209.1					ORZ01169.1				ORZ00341.1		CDS03333.1				RIB11411.1					CDS02870.1									SAM07809.1							EIE80499.1
				KAG2229743.1				XP_001391310.2					KNE70431.1				RUP49653.1		ORZ30702.1				KAG2229866.1					EPB87904.1									OAC97757.1							KAG2225879.1
				KAG2229743.1				XP_001391310.2					KNE70431.1				RIA99137.1		RCH93020.1				CEP17561.1					XP_001398086.2									SAM01899.1							OAD02218.1
				SAL99204.1				KAG2215890.1					RCH78250.1				RGB34348.1		POG77723.1				RCI00968.1					OAC98962.1									CEP12562.1							KNE67437.1
				EIE76748.1				KAG2215890.1					KFH72238.1				ORY96047.1		ORE20836.1				KAG2213184.1					KAG2224642.1																SAM07177.1
				CDH60934.1				ORZ11014.1					CDH60934.1				POG65658.1		ORZ05408.1				ORE19485.1					XP_504430.1																RIA86690.1
				RUS14165.1				ORZ11014.1					XP_001396252.1				PKK76583.1		EPB87628.1				KAG2227898.1					KAG2179805.1																KAG2236254.1
				PKK66082.1				ORZ11679.1					ORX58993.1				OAQ35531.1		PKK62296.1				SAM08384.1					OAD78796.1																OBZ90568.1
				XP_001391092.2				ORZ11679.1					CEP19220.1				KFH71004.1		KAG2191278.1				RCI01631.1					GAN11559.1																OAD68976.1
				KAG2180130.1				KNE71302.1					CEP19220.1				OZJ06329.1		OBZ91307.1				ORE21624.1					KAG2229552.1																RIB25955.1
				RUP51373.1				KNE71302.1					RCH84860.1				GBB98621.1		KAG2222804.1				PHZ11048.1					EIE81052.1																ORY99550.1
				RHZ89865.1				KNE58807.1					RIB25955.1				OZJ02598.1		PKK69314.1				SAM07406.1					KAG2214644.1																CDS05715.1
				KAG2233047.1				KNE58807.1					OAD08842.1				RHZ81920.1		SAL98222.1				SAM07406.1					CDS05172.1																SAL94750.1
				KAG2224443.1				ORZ34073.1					KAG2207432.1				XP_503119.1		OAD80617.1				ORE08818.1					OAD66335.1																OAQ27204.1
				EIE77142.1				ORZ34073.1					KAG2190320.1				XP_001389811.1		EIE75507.1				OAD00987.1					CEP17355.1																RHZ53532.1
				KAG2193469.1				KAG2237483.1					RCI04687.1				NP_014230.1		KAG2192257.1				NP_013015.1					CDH53542.1																POG68159.1
				KAG2224462.1				KAG2237483.1					KAG2234850.1				RUS19851.1		XP_500188.1				RCH88672.1					KAG2187205.1																KFH68449.1
				ORZ16449.1				CEP10723.1					KAG2222039.1				RIB06867.1		KAG2179784.1				OAD69560.1					ORZ03161.1																ORZ13892.1
				ORY99043.1				CEP10723.1					OAD06927.1				KNE61213.1		SAL95245.1				GAN01259.1					KAG2208741.1																POG79897.1
				OZJ06144.1				SAL95926.1					RCH79601.1				KNE59540.1		KAG2226154.1				EPB92059.1					SAL95858.1																XP_001395581.2
				KNE70431.1				SAL95926.1					KAG2229743.1				ORZ38172.1		CEP08816.1				RCH84078.1					ORZ25988.1																CDH54993.1
				KNE70431.1				EIE77377.1					KAG2229743.1				OAD08630.1		RIB11298.1				RCH84078.1					RCH77944.1																ORY97276.1
				CDH59077.1				EIE77377.1					KAG2214692.1				GAN06364.1		PHZ10993.1				ORZ14181.1					RCI01041.1																ORY99043.1
				RCI05326.1				RUP45335.1					KAG2219512.1				KAG2179627.1		ORE05719.1				KAG2214854.1					SAM03402.1																RIA80503.1
				RIA95408.1				RUP45335.1					GAN02465.1				KAG2179627.1		EPB85486.1				OAD05220.1					ORX62447.1																POG69801.1
				OAQ26630.1				KNE71700.1					KAG2216883.1				OAD04108.1		KAG2187407.1				RIB12825.1					ORE14636.1																RIB15183.1
				KAG2220231.1				KNE71700.1					XP_500963.1				EPB91366.1		POG72901.1				OBZ91274.1					SAL96744.1																OAD73764.1
				CDH49952.1				RCI04831.1									GAN05625.1		XP_001401011.1				XP_001401690.1					RUS23102.1																RHZ44643.1
				KAG2192177.1				EIE79023.1									KAG2194011.1		KAG2219787.1				RUS18843.1					PHZ13213.1																PKK71436.1
				GAN01667.1				EIE79023.1									CEP14881.1		KAG2179110.1				ORZ31495.1					ORE01505.1																CDH57721.1
				ORZ38418.1				KAG2235547.1									KAG2207495.1		KAG2213934.1				ORZ21221.1					ORX53092.1																KFH71066.1
				OAD79607.1				KAG2235547.1									OBZ82134.1		KAG2204792.1				KAG2176889.1					OAD73153.1																NP_012934.1
				KAG2205794.1				XP_001397231.1									KAG2230764.1		KNE61903.1				SAL96119.1					ORZ25390.1																OZJ01530.1
				KNE57668.1				XP_001397231.1									PHZ11904.1		EIE85412.1				CDH56994.1					RCH96059.1																RUP44887.1
				OBZ83462.1				XP_001397231.1									ORE10086.1		ORZ22919.1				PHZ17732.1					KAG2223696.1																RGB31086.1
				OBZ83462.1				OAQ35214.1									RCH96391.1		KAG2177626.1				XP_502898.1					EPB89863.1																ORY98262.1
				OBZ83462.1				KFH69044.1									RCH95633.1		ORZ23290.1				RGB41233.1					CDH50306.1																OBZ83726.1
				POG69801.1				OAQ35737.1									ORE15433.1		RIB21087.1				ORY96362.1					GBC01935.1																POG79896.1
				PKK71436.1				ORZ13838.1									OAD05675.1		KFH73511.1				KAG2222374.1					RUP47626.1																RGB33972.1
				KAG2219102.1				KFH62924.1									RCH91918.1		KAG2179289.1				GBB90901.1					OAC99336.1																OBZ84881.1
				OAD73764.1				ORZ11679.1									SAM05458.1		PKK79071.1				POG65920.1					ORZ37489.1																ORZ36194.1
				RIA89445.1				ORZ11679.1									ORZ14781.1		KAG2173266.1				PKK78806.1					KAG2206536.1
				RIA87311.1				ORZ11014.1									CDS07648.1		SAL98000.1				RIA91057.1					ORZ03350.1
				XP_001390774.2				ORZ11014.1									CDH55436.1		RIB18211.1				KAG2176055.1					CDS13626.1
				RGB31086.1				OZJ05541.1									KAG2218828.1		RUS15510.1				RGB40842.1					GAN10295.1
				KAG2178395.1				OZJ05541.1									OAD71144.1		RIB20775.1				KAG2190705.1					KAG2237470.1
				KAG2200331.1				POG71351.1									EIE89514.1		ORX61290.1				ORZ08172.1					RCI05140.1
				KNE69665.1				POG71351.1									ORX50134.1		KAG2173125.1				GBB83703.1					KAG2227151.1
				OZJ02808.1				POG71351.1									KAG2180362.1		OAD71186.1				OBZ89905.1					SAM02830.1
				KAG2188753.1				PKK74920.1									KAG2183768.1		RGB32159.1				KNE57734.1					SAM00046.1
				ORZ17765.1				PKK74920.1									ORZ00341.1		GAN05081.1				NP_014724.1					EIE78372.1
				RCH86237.1				PKK74920.1									RUP49653.1		KAG2224162.1				RHZ63304.1					EIE89108.1
				RCH96820.1				RGB38184.1									RIA99137.1		KAG2213933.1				PKK77697.1					CEP16509.1
				OAD09007.1				RGB38184.1									RGB34348.1		KNE66966.1				POG81542.1					KAG2203059.1
				OBZ86668.1				RGB38184.1									ORY96047.1		PHZ09641.1				KAG2232981.1					CEP11214.1
				RCI04687.1				GBB96192.1									PKK76583.1		ORE04484.1				KAG2202645.1					OBZ80335.1
				PHZ17793.1				GBB96192.1									POG65658.1		RIB17335.1				KFH70742.1					XP_001394924.1
				GBB84763.1				GBB96192.1									OAQ35531.1		KAG2199878.1				OAQ33927.1					OAQ30398.1
				ORX46033.1				RIA88728.1									OZJ06329.1		ORX46274.1				RIA91436.1					ORZ10029.1
				RIB21445.1				RIA88728.1									GBB98621.1		RCH99088.1				OAD09001.1					OZJ04731.1
								RIA88728.1									KFH71004.1		ORY94519.1				XP_001388846.1					KFH73710.1
								GBC07134.1									OZJ02598.1		KAG2234944.1				RUS17453.1					KAG2184306.1
								GBC07134.1									RHZ81920.1		OZJ04260.1				ORZ09393.1					XP_501703.1
								GBC07134.1									XP_503119.1		KAG2180063.1				EIE81186.1					ORY95711.1
								RHZ82653.1									XP_001389811.1		OAQ31704.1				ORY94010.1					KAG2177237.1
								RHZ82653.1									NP_014230.1		RCI01927.1				RCH81365.1					PHZ08091.1
								RHZ82653.1									RUS19851.1		OAC98139.1				EPB86968.1					OAD75587.1
								KAG2175385.1									RIB06867.1		RCH83429.1				RUP50601.1					NP_011991.1
								KAG2175385.1									KNE61213.1		RUP08316.1				GAN02730.1					KNE66799.1
								KAG2175385.1									KNE59540.1		RIB00172.1				CEP18273.1					CDS04897.1
								RGB30002.1									ORZ38172.1		KAG2175878.1				OZJ03600.1					KNE68237.1
								RGB30002.1									EPB81699.1		RCH93728.1				GAN05760.1					OAD04915.1
								RGB30002.1									OAD08630.1		ORE21438.1				KAG2183634.1					OBZ90483.1
								CDH50883.1									GAN06364.1		RCH99660.1				KAG2185609.1					ORZ32205.1
								CDH50883.1									GAN05625.1		ORX46275.1				KAG2206376.1					CDH51703.1
								CDH50883.1									OAD04108.1		POG77165.1				XP_505230.1					GAN08203.1
								KAG2183933.1									EPB91366.1		OAD03053.1				OAD76122.1					EPB85305.1
								KAG2183933.1									KAG2194011.1		RIB24952.1				CDS10114.1					KNE70158.1
								KAG2183933.1									CEP14881.1		ORZ15962.1				KNE58764.1					RCI05804.1
								PKK71749.1									KAG2207495.1		OAC98428.1				ORZ32601.1					KAG2217464.1
								PKK71749.1									OBZ82134.1		CDS03478.1				EPB80929.1					CDS14222.1
								PKK71749.1									KAG2230764.1		RIB01835.1				GAN01354.1					CDH53060.1
								CDS13026.1									RCH91918.1		RIA97839.1				GAN01354.1					KNE69636.1
								CDS13026.1									PHZ11904.1		RCH89244.1				SAL96813.1					NP_014269.4
								CDS13026.1									ORE10086.1		RIB03054.1				KAG2197405.1					CEP09571.1
								KAG2180333.1									RCH96391.1		PKK77872.1				KNE69669.1					KAG2208819.1
								CDH50884.1									RCH95633.1		OAC98429.1				NP_009994.2					ORX62538.1
								CDH50884.1									ORE15433.1		KAG2187406.1				XP_505075.2					KAG2198654.1
								RGB28996.1									SAM05458.1		GBB91254.1				XP_001390178.1					RUP48453.1
								RGB28996.1									OAD05675.1		POG73770.1				RCI05878.1					KNE68236.1
								POG61074.1									ORZ14781.1		ORZ27700.1				KAG2198408.1					ORZ03161.1
								POG61074.1									CDH55436.1		KAG2203174.1				OAD77157.1					KNE59607.1
								POG61074.1									CDS07648.1		KAG2187405.1				RUS17822.1					SAM07925.1
								SAL98750.1									KAG2218828.1		KAG2187408.1				RIB00815.1					RUS20467.1
								SAL98750.1									OAD71144.1		OAQ24258.1				ORZ12861.1					OAQ32232.1
								ORZ14730.1									EIE89514.1		CDS06929.1				ORX53212.1					ORZ28480.1
								ORZ14730.1									ORX50134.1		RGB30119.1				KAG2187122.1					OZJ02581.1
								ORZ14730.1									KAG2180362.1		KAG2211207.1				ORY94077.1					KNE61286.1
								GBC05685.1									KAG2183768.1		KAG2227335.1				ORZ24612.1					CDS05172.1
								GBC05685.1									ORZ00341.1		SAM02584.1				SAM04922.1					CDH53542.1
								GBC05685.1									RUP49653.1		OAD71179.1				KAG2225250.1					OBZ85446.1
								KAG2183771.1									RIA99137.1		ORZ36746.1				CDS10055.1					KAG2192883.1
								KAG2183771.1									ORY96047.1		RUS22051.1				OBZ84646.1					EPB88813.1
								KAG2183771.1									RGB34348.1		RIB02292.1				EPB86866.1					PKK77861.1
								RIA93447.1									POG65658.1		RCH90465.1				SAM06163.1					KFH67802.1
								RIA93447.1									OAQ35531.1		ORE21464.1				POG66985.1					POG73785.1
								GAN05332.1									PKK76583.1		RCH91804.1				PKK60187.1					GAN10295.1
								GAN05332.1									OZJ06329.1		RGB30118.1				RCH82829.1					KAG2213495.1
								GAN05332.1									KFH71004.1		CDH52107.1				KAG2204097.1					KAG2181602.1
								ORX49426.1									GBB98621.1		KAG2172695.1				GAN08900.1					RGB25469.1
								ORX49426.1									OZJ02598.1		CDH52106.1				CDH56901.1					KAG2237470.1
								ORX49426.1									RHZ81920.1		PHZ09926.1				PHZ08789.1					OAD78796.1
								EPB91544.1									XP_503119.1		RIA81867.1				OAD01745.1					KAG2179805.1
								ORY91277.1									XP_001389811.1		KNE69020.1				RGB34321.1					SAL96744.1
								ORY91277.1									NP_014230.1		CDS12727.1				KAG2212439.1					OAC98032.1
								RIB00836.1									RUS19851.1		EIE82237.1				KAG2226380.1					CEP17355.1
								RIB00836.1									RIB06867.1		KAG2213931.1				OBZ82537.1					KAG2223696.1
								RIB00836.1									KNE61213.1		OAQ29608.1				RUP42810.1					CDS02870.1
								KAG2224026.1									KNE59540.1		ORE02383.1				OAD01354.1					KAG2206536.1
								KAG2224026.1									ORZ38172.1		RIA87429.1				KAG2238066.1					ORX62447.1
								KAG2224026.1									KAG2179627.1		GBB91926.1				EPB90311.1					RIA81046.1
								SAM02624.1									KAG2179627.1		ORZ13523.1				GBC03386.1					ORY93296.1
								SAM02624.1											KFH68961.1				OZJ06141.1					ORZ23094.1
								ORZ03263.1											ORE13712.1				CEP19479.1					EPB89863.1
								ORZ03263.1											CDS05134.1				PHZ17373.1					ORZ25988.1
								ORZ03263.1											GBC03524.1				CDH56902.1					ORE14636.1
								RUS17342.1											OBZ89358.1				EIE75615.1					CDH53739.1
								RUS17342.1											ORX53232.1				RCH98421.1					RCI05140.1
								RUS17342.1											OZJ07011.1				RCH89334.1					GAN11559.1
								RCH91460.1											ORY99305.1				RIA95740.1					CDH50306.1
								RCH91460.1											SAL99869.1				KAG2212264.1					SAM02661.1
								RCH91460.1											GAN03989.1				KAG2181302.1					ORE21920.1
								KAG2211668.1											ORE19360.1				ORZ17226.1					KAG2233709.1
								KAG2211668.1											RCH78341.1				ORE14154.1					ORZ23536.1
								KAG2211668.1											RGB27246.1				ORE02659.1					OAC99336.1
								EPB92406.1											RIB05119.1				GAN05005.1					RCH77944.1
								EPB92406.1											RIB26340.1				ORY95716.1					RCH96059.1
								CEP06786.1											RIB06475.1				ORX54562.1					ORE06486.1
								CEP06786.1											PKK77873.1				ORE09899.1					KAG2171947.1
								CEP06786.1											OBZ86583.1				KAG2172605.1					RHZ61702.1
								OBZ88286.1											ORZ15313.1				ORE13999.1					SAM03402.1
								OBZ88286.1											PKK69239.1				SAL99157.1					PHZ13213.1
								OBZ88286.1											OZJ05176.1				RHZ68266.1					ORE01505.1
								KAG2210594.1											KNE66964.1				RIB20486.1					RIB04278.1
								KAG2210594.1											XP_001397042.2				ORZ08842.1					OAD69369.1
								KAG2210594.1											KAG2236257.1				RIA96439.1					SAL95858.1
								KAG2209339.1											ORZ04881.1				ORZ07056.1					EPB87904.1
								KAG2209339.1											EPB89185.1				CDH57264.1					KAG2187205.1
								ORE05981.1											GBB90199.1				KFH72253.1					CDS13626.1
								ORE05981.1											OAQ28552.1				OAQ36608.1					ORZ08337.1
								CDS07991.1											ORZ13484.1				PKK68986.1					RCI01041.1
								CDS07991.1											XP_001395224.1				POG58856.1					OAD66335.1
								CDS07991.1											POG73769.1				OAQ36011.1					ORZ25390.1
								SAL97159.1											PKK77878.1				RGB32458.1					OAD73153.1
								SAL97159.1											RGB39313.1				KFH64297.1					GAN00870.1
								SAL97159.1											XP_001394224.1				SAM06101.1					SAM02830.1
								RCH87877.1											XP_001396151.2				KAG2178234.1					EIE81052.1
								RCH87877.1											NP_011871.1				ORZ41579.1					ORZ37489.1
								PHZ10190.1											XP_500518.1				EIE83739.1					XP_504430.1
								PHZ10190.1											ORZ05127.1				CDS12133.1					OAC98962.1
								PHZ10190.1											OAQ33971.1				OZJ03751.1					EIE89080.1
								ORE06925.1											KFH72352.1				CDH57265.1					KAG2227151.1
								ORE06925.1											RCI02715.1				GBB85518.1					KAG2214644.1
								ORE06925.1											KAG2192300.1				KFH74047.1					KAG2208741.1
								KAG2237803.1											OAD04032.1				OAQ32951.1					RUS23102.1
								KAG2237803.1											RCI01577.1				KNE58311.1					RCH88157.1
								KAG2237803.1											PHZ17518.1				RUS17469.1					ORE19492.1
								ORE23360.1											ORE08669.1				RCI02938.1					ORE11906.1
								ORE23360.1											RGB30293.1				RCI02938.1					KAG2229552.1
								ORE23360.1											POG83234.1				CDS08538.1					PHZ17726.1
								RCH97687.1											PKK66012.1				RUO96990.1					ORZ03350.1
								RCH97687.1											RIA97085.1				NP_012641.2					KAG2224642.1
								CDH49059.1											EIE87079.1				XP_500282.1					ORZ21512.1
								CDH49059.1											SAM06979.1				XP_504776.1					XP_001398086.2
								CDH49059.1											RCH90767.1				XP_001399111.1					GBC01935.1
								ORZ19489.1											ORE16346.1				XP_503467.1					EIE78372.1
								ORZ19489.1											RHZ45251.1				XP_502602.2					OBZ80335.1
								ORZ19489.1											GAN01879.1				XP_505287.2					RUP47626.1
								GAN10896.1											ORX62812.1				XP_500677.1					KAG2203059.1
								GAN10896.1											GBB86104.1				XP_500777.1					ORX53092.1
								GAN10896.1											EPB89264.1				XP_499944.2					EIE89108.1
								OBZ84433.1											ORZ03341.1				XP_501132.1					CEP11214.1
								OBZ84433.1											ORZ15804.1				XP_503020.1					CEP16509.1
								OBZ84433.1											ORZ25999.1				XP_502880.1					SAM00046.1
								EIE83606.1											RUS17280.1				XP_001397501.1					RCH85845.1
								EIE83606.1											KNE68169.1				XP_502988.1
								KAG2212699.1											OAD79672.1				XP_506121.2
								KAG2212699.1											SAM06781.1				XP_001393532.1
								KAG2212699.1											RUP51986.1				XP_503367.1
								GAN02171.1											CDS07390.1				OBZ83173.1
								GAN02171.1											KNE72323.1				RGB34047.1
								EPB90888.1											KAG2215294.1				OAD70657.1
								EPB90888.1											KAG2232154.1				CDS09142.1
								EPB90888.1											KAG2183560.1				PKK80527.1
								ORZ23136.1											CEP17979.1				POG74553.1
								ORZ23136.1											CDH60545.1				KAG2227715.1
								ORZ23136.1											KAG2185447.1				XP_503825.1
								KAG2199197.1											RIB18452.1				EIE81342.1
								KAG2199197.1											PHZ10343.1				OBZ83740.1
								KAG2199197.1											ORE09611.1				OAD70655.1
								ORZ19848.1											RCI00353.1				OBZ87694.1
								ORZ19848.1											KAG2202392.1				OBZ87686.1
								ORZ19848.1											KAG2235969.1				OAD06561.1
								SAM08826.1											OBZ88841.1				ORZ37811.1
								SAM08826.1											RCH88469.1				CDS08213.1
								CDH57997.1											ORE14359.1				RCI00091.1
								CDH57997.1											CEP20131.1				ORE19568.1
								CDH57997.1											GAN04736.1				CDS03083.1
								ORX62840.1											OAD07570.1				RCH79281.1
								ORX62840.1											EIE91884.1				GBB86583.1
								ORX62840.1											EPB84539.1				OAD05155.1
								PHZ08121.1											KAG2191171.1				PHZ14326.1
								PHZ08121.1											ORZ32486.1				ORE11977.1
								PHZ08121.1											RUP39403.1				XP_001393337.1
								ORE10447.1											RCH91186.1				GAN05736.1
								ORE10447.1											OBZ81799.1				EIE75383.1
								ORE10447.1											KNE66288.1				EPB86118.1
								CEP11530.1											KNE57539.1				RUP51103.1
								CEP11530.1											CEP18330.1				RIB00085.1
								CEP11530.1											EPB81119.1				RIB11482.1
								ORZ14534.1											KAG2187407.1				EIE86673.1
								ORZ14534.1											SAL98222.1				RCI03554.1
								ORZ14534.1											CEP11723.1				OAD78024.1
								ORE23142.1											KAG2208204.1				CDH58959.1
								ORE23142.1											KAG2187405.1				EPB86304.1
								ORE23142.1											KAG2187408.1				KAG2194428.1
								PKK77638.1											EPB87199.1				GAN02777.1
								PKK77638.1											KAG2197942.1				EPB89563.1
								PKK77638.1											SAL95245.1				OAD70656.1
								CEP13648.1											GAN11716.1				RUP50918.1
								CEP13648.1											CDS13497.1				POG70685.1
								CEP13648.1											KAG2176304.1				KAG2235796.1
								RCI00107.1											XP_001390547.2				EPB91121.1
								RCI00107.1											OAD05048.1				ORZ29165.1
								RCI00107.1											POG77690.1				OAD05975.1
								CDS09565.1											KAG2237200.1				KAG2218069.1
								CDS09565.1											EIE92419.1				POG59202.1
								CDS09565.1											ORZ20503.1				KNE72071.1
								OBZ83216.1											KAG2187406.1				KAG2235795.1
								OBZ83216.1											EPB87131.1				CDH53668.1
								OBZ83216.1											PKK68610.1				KNE62260.1
								KAG2218676.1											CDS06929.1				ORZ30200.1
								KAG2218676.1											PKK67327.1				KAG2220972.1
								KAG2218676.1											EIE79778.1				RGB41695.1
								OAD05466.1											OAQ32170.1				OAD75385.1
								OAD05466.1											CDH50402.1				GAN03531.1
								OAD05466.1											OAD03410.1				RCH89201.1
								ORY97460.1											RCI04532.1				KAG2187108.1
								ORY97460.1											XP_001398519.2				PKK72573.1
								ORY97460.1											OBZ91248.1				OAD70653.1
								CDH51896.1											KAG2202741.1				RIB24449.1
								CDH51896.1											KAG2196944.1				KAG2233654.1
								CDH51896.1											OBZ91307.1				POG78772.1
								PHZ15771.1											CDS13486.1				POG62714.1
								PHZ15771.1											KAG2199553.1				PKK66413.1
								PHZ15771.1											ORZ15247.1				KAG2212653.1
								KAG2217474.1											POG69068.1				ORZ04953.1
								KAG2217474.1											ORX59568.1				RGB28340.1
								KAG2217474.1											KAG2213934.1				RGB30836.1
								CDS03081.1											CEP17784.1				RUS13440.1
								EIE79586.1											ORZ30702.1				CDS02922.1
								EIE79586.1											POG73964.1				ORY98916.1
								KAG2237483.1											POG77165.1				PKK61903.1
								KAG2237483.1											KAG2223312.1				POG68982.1
								KAG2237483.1											GBB83744.1				POG80861.1
								RIA88545.1											GBB88722.1				KNE65790.1
								RIA88545.1											PKK69239.1				ORZ37625.1
								RIA88545.1											RGB43121.1				ORZ22050.1
								SAL95926.1											KAG2226154.1				KNE62522.1
								SAL95926.1											KAG2213933.1				ORZ37865.1
								SAL95926.1											CDS11098.1				ORZ30580.1
								POG77879.1											GBC02756.1				OAD69508.1
								POG77879.1											GBC04291.1				KAG2212638.1
								ORX52360.1											RCH97743.1				KAG2212636.1
								ORX52360.1											ORE21114.1				KAG2236761.1
								ORX52360.1											ORZ31456.1				RGB26298.1
								OAD67326.1											RIA86128.1				KAG2236760.1
								OAD67326.1											KAG2204792.1				KNE66338.1
								OAC98061.1											EIE92534.1				RIA94560.1
								OAC98061.1											RGB26998.1				EPB92059.1
								OAC98061.1											RCH94238.1				GAN01259.1
								OAD75876.1											RIA80038.1				KAG2214854.1
								OAD75876.1											CDH58592.1				CEP17561.1
								OAD75876.1											PHZ15552.1				OAD00987.1
								OAD75876.1											ORE06120.1				KAG2229866.1
								ORE20283.1											ORY96795.1				KAG2213184.1
								ORE20283.1											GBB83832.1				OBZ91274.1
								ORE20283.1											OZJ04584.1				RCI01631.1
								EIE85686.1											PKK67134.1				ORE21624.1
								EIE85686.1											POG62423.1				RCI00968.1
								EIE85686.1											RIA97839.1				ORE08818.1
								GBC06968.1											SAM07738.1				PHZ11048.1
								GBC06968.1											ORX52049.1				EIE81186.1
								GBC06968.1											EPB88090.1				RCH88672.1
								RIA98130.1											RIB16460.1				SAL96119.1
								RIA98130.1											XP_500188.1				SAM08384.1
								RIA98130.1											GBC02750.1				ORZ14181.1
								OAD70661.1											PKK65181.1				ORX47228.1
								OAD70661.1											POG77141.1				RCH81365.1
								OAD70661.1											RGB43109.1				ORZ21221.1
								KAG2184960.1											OBZ85113.1				KAG2227898.1
								KAG2184960.1											OAD01168.1				CDS07035.1
								KAG2184960.1											KAG2213932.1				CDH59747.1
								POG66751.1											GAN03094.1				OAD68695.1
								POG66751.1											KAG2211190.1				ORY96362.1
								POG66751.1											PKK77871.1				RUP50601.1
								RGB37123.1											RGB29013.1				KAG2183634.1
								RGB37123.1											RIB21083.1				KAG2185609.1
								RGB37123.1											GBB91254.1				RUS17453.1
								PKK75839.1											RGB40628.1				GBB90901.1
								PKK75839.1											RIB21093.1				RIA91057.1
								PKK75839.1											RIB16375.1				RGB40842.1
								OAD75857.1											RIB19591.1				ORZ09393.1
								OAD75857.1											RGB27805.1				RHZ63304.1
								OAD75857.1											XP_500097.1				KFH70742.1
								ORE17883.1											RIB14061.1				RGB41233.1
								ORE17883.1											POG73762.1				PKK77697.1
								ORE17883.1											PKK72006.1				POG81542.1
								PHZ08900.1											KAG2213931.1				GBB83703.1
								PHZ08900.1											RIB17335.1				POG65920.1
								PHZ08900.1											RGB39336.1				RIB12825.1
								ORE03496.1											GBB94361.1				OAQ33927.1
								ORE03496.1											KAG2190329.1				RIA91436.1
								ORE03496.1											XP_001394301.2				PKK78806.1
								PKK72946.1											RIB20329.1				OZJ03600.1
								PKK72946.1											RIB21088.1				XP_001388846.1
								PKK72946.1											GBB94344.1				XP_502898.1
								POG81036.1											RIB21091.1				KNE57734.1
								POG81036.1											RGB30118.1				ORZ32601.1
								POG81036.1											KNE61903.1				RIA96845.1
								RGB30438.1											RGB37986.1				PKK65016.1
								RGB30438.1											RIB20163.1				POG62686.1
								RGB30438.1											GBB88720.1				RGB35174.1
								CDH60109.1											RIB08315.1				GBC07396.1
								CDH60109.1											KAG2193832.1				RIB11411.1
								CDH60109.1											KAG2209910.1				ORZ16023.1
								ORZ01708.1											GBC03524.1				OAQ26446.1
								ORZ01708.1											GBB94347.1				KNE55964.1
								ORZ01708.1											RUS22954.1				RHZ45277.1
								ORE14588.1											RUS15839.1				CDH56994.1
								ORE14588.1											KNE62903.1				OBZ89905.1
								ORE14588.1											RIB21094.1				ORZ19134.1
								PHZ07333.1											PKK75438.1				ORZ08172.1
								PHZ07333.1											RIB00805.1				KAG2202645.1
								PHZ07333.1											POG73758.1				KFH65371.1
								ORE06881.1											POG73769.1				OAD09001.1
								ORE06881.1											KAG2175930.1				ORZ31495.1
								ORE06881.1											PKK77873.1				EPB86968.1
								OAC99045.1											RIB26340.1				KFH67939.1
								OAC99045.1											KAG2176989.1				KAG2176055.1
								OAC99045.1											GBB84433.1				GBC03237.1
								CEP13720.1											RUP46591.1				PHZ09651.1
								CEP13720.1											POG72750.1				RCH96304.1
								CEP13720.1											RGB39314.1				CDS10114.1
								KAG2229693.1											ORX53689.1				OAQ30223.1
								KAG2229693.1											RIB00172.1				OAD76122.1
								KAG2229693.1											KNE62904.1				GAN05760.1
								GBB96811.1											RIB27695.1				PHZ17732.1
								GBB96811.1											RIB03054.1				PKK76210.1
								GBB96811.1											POG73767.1				KAG2222374.1
								RIB19168.1											XP_001396151.2				ORE19485.1
								RIB19168.1											XP_001394224.1				ORZ24603.1
								RIB19168.1											NP_011871.1				KAG2221434.1
								KAG2216703.1											XP_500518.1				XP_001401690.1
								KAG2216703.1											RIA97085.1				KAG2176889.1
								KAG2216703.1											OAQ33971.1				RHZ46546.1
								EPB82299.1											GBB86104.1				NP_014724.1
								EPB82299.1											RGB30293.1				KAG2176676.1
								EPB82299.1											POG83234.1				KAG2232981.1
								RHZ44600.1											PKK66012.1				OBZ85185.1
								RHZ44600.1											ORZ05127.1				KAG2201450.1
								RHZ44600.1											RHZ45251.1				CDH56210.1
								RUS23189.1											KFH72352.1				OAD00709.1
								RUS23189.1											RCI01577.1				EPB88490.1
								RUS23189.1											PHZ17518.1				NP_013015.1
								ORZ19537.1											ORE08669.1				CDS02618.1
								ORZ19537.1											CDS07390.1				ORY94010.1
								ORZ19537.1											KAG2192300.1				OAD05220.1
								KAG2181757.1											RCI02715.1				XP_505230.1
								KAG2181757.1											ORZ03341.1				OAD68943.1
								KAG2181757.1											RCH90767.1				OAD69560.1
								OBZ85234.1											ORE16346.1				KAG2181058.1
								OBZ85234.1											OAD04032.1				KAG2237335.1
								OBZ85234.1											ORZ25999.1				RIB03783.1
								CDS13112.1											CDH60545.1				RCH87060.1
								CDS13112.1											EIE87079.1				KAG2206376.1
								CDS13112.1											SAM06979.1				CEP07616.1
								EPB82809.1											GAN01879.1				SAL96813.1
								EPB82809.1											EPB89264.1				CEP08151.1
								EPB82809.1											ORX62812.1				ORE04472.1
								KAG2197523.1											KNE68169.1				ORE21447.1
								KAG2197523.1											ORZ15804.1				KNE58764.1
								KAG2197523.1											KNE72323.1				POG74764.1
								GAN09217.1											KAG2185447.1				RIA99643.1
								GAN09217.1											KAG2183560.1				ORZ07582.1
								GAN09217.1											KAG2232154.1				XP_001392180.2
								GAN08401.1											KAG2215294.1				ORY94515.1
								GAN08401.1											RIB18452.1				ORZ40019.1
								GAN08401.1											SAM06781.1				KAG2193822.1
								KAG2194750.1											CEP17979.1				EIE90645.1
								KAG2194750.1											RUS17280.1				RGB29712.1
								KAG2194750.1											RUP51986.1				GAN02730.1
								SAM07167.1											OAD79672.1				RCH99564.1
								SAM07167.1											RCI00353.1				KAG2190705.1
								SAM07167.1											PHZ10343.1				ORE11913.1
								KAG2210334.1											ORE09611.1				KNE68203.1
								KAG2210334.1											KAG2235969.1				SAM07406.1
								KAG2210334.1											EPB84539.1				KAG2230098.1
								RCI06257.1											CEP20131.1				CEP18273.1
								RCI06257.1											RCH88469.1				RCH84078.1
								RCI06257.1											ORE14359.1				SAM08278.1
								ORZ05588.1											OAD07570.1				RUS18843.1
								ORZ05588.1											GAN04736.1				NP_014044.1
								ORZ05588.1											KAG2191171.1				KNE69669.1
								ORX48538.1											EIE91884.1
								ORX48538.1											KAG2202392.1
								ORX48538.1											OBZ88841.1
								ORZ23997.1											RCH91186.1
								ORZ23997.1											ORZ32486.1
								ORZ23997.1											RUP39403.1
								EIE75848.1											OBZ81799.1
								EIE75848.1											KAG2176304.1
								EIE75848.1											KAG2199553.1
								RIA88621.1											KAG2187405.1
								RIA88621.1											KAG2211190.1
								RIA88621.1											KAG2187408.1
								ORZ14030.1											KAG2187407.1
								ORZ14030.1											KAG2187406.1
								ORZ14030.1											CDS06922.1
								RCH99456.1											CEP11723.1
								RCH99456.1											EPB87131.1
								RCH99456.1											OAD00141.1
								OAD09156.1											OAD05048.1
								OAD09156.1											KAG2208204.1
								OAD09156.1											RCH80106.1
								OBZ88133.1											GAN11716.1
								OBZ88133.1											ORE19880.1
								OBZ88133.1											CDH53295.1
								RCH96788.1											EPB87199.1
								RCH96788.1											KAG2202741.1
								RCH96788.1											KAG2226154.1
								KAG2173548.1											CDS13497.1
								KAG2173548.1											RUP08316.1
								KAG2173548.1											EPB85486.1
								ORX63065.1											OAD03410.1
								ORX63065.1											PHZ16471.1
								ORX63065.1											ORE03154.1
								OZJ04780.1											KAG2235919.1
								OZJ04780.1											OAD71186.1
								CDH52519.1											ORY96795.1
								CDH52519.1											KAG2197942.1
								CDH52519.1											GAN11277.1
								CDS08546.1											KAG2237387.1
								CDS08546.1											SAL98222.1
								CDS08546.1											KAG2193832.1
								KAG2227488.1											EIE80208.1
								KAG2227488.1											KAG2177991.1
								KAG2227488.1											CDS06929.1
								SAM04497.1											OBZ85113.1
								SAM04497.1											OBZ91248.1
								SAM04497.1											RCH97743.1
								KNE72086.1											ORE21114.1
								KNE72086.1											EIE92419.1
								KNE72086.1											EIE92534.1
								KAG2215890.1											GAN05081.1
								KAG2215890.1											CEP17784.1
								KAG2215890.1											RIB11951.1
								ORY93035.1											SAL95245.1
								ORY93035.1											KAG2211207.1
								ORY93035.1											RCH94238.1
								XP_504124.1											CEP16686.1
								XP_504124.1											OBZ91307.1
								XP_504124.1											KAG2196944.1
								SAM08872.1											PHZ15552.1
								SAM08872.1											ORE06120.1
								SAM08872.1											ORZ20503.1
								OAD77209.1											GAN04956.1
								OAD77209.1											KNE66288.1
								OAD77209.1											KNE57539.1
								OAQ27554.1											ORY94519.1
								OAQ27554.1											RCI04111.1
								OAQ27554.1											KAG2204792.1
								XP_001395058.1											OAD71179.1
								XP_001395058.1											KAG2237200.1
								XP_001395058.1											ORX61290.1
								XP_001395058.1											EIE85788.1
								CEP10723.1											CDH55963.1
								CEP10723.1											OAD01553.1
								CEP10723.1											EPB91129.1
								SAM07374.1											ORZ27700.1
								SAM07374.1											OAQ31704.1
								KNE71302.1											PHZ09926.1
								KNE71302.1											RCH99088.1
								KNE71302.1											ORE02383.1
								ORE23023.1											KNE66938.1
								ORE23023.1											RCH90465.1
								KAG2178849.1											KAG2234944.1
								KAG2178849.1											EIE79778.1
								KAG2178849.1											ORZ03855.1
								KAG2178849.1											CDH50402.1
								KAG2208045.1											XP_001394031.1
								KAG2208045.1											KAG2172697.1
								KAG2208045.1											ORY99305.1
								OAD74703.1											CDH57424.1
								OAD74703.1											ORE13712.1
								ORZ04168.1											OBZ82963.1
								ORZ04168.1											RIB19591.1
								ORZ04168.1											KAG2223312.1
								PHZ17098.1											CDH57423.1
								PHZ17098.1											CEP10779.1
								PHZ17098.1											RCI04532.1
								ORE08645.1											EPB88294.1
								ORE08645.1											ORZ31456.1
								ORE08645.1											CDS03333.1
								RCH91052.1											PKK68610.1
								RCH91052.1											RGB27246.1
								RCH91052.1											RIB21083.1
								EIE77377.1											PKK67327.1
								EIE77377.1											RIA84907.1
								EIE77377.1											XP_001394325.1
								KAG2225811.1											GBB91254.1
								KAG2225811.1											POG77690.1
								OAD07527.1											KAG2174437.1
								OAD07527.1											OAQ32171.1
								KNE58807.1											RIB17335.1
								KNE58807.1											KAG2219147.1
								KFH70114.1											OBZ81110.1
								KFH70114.1											KAG2229954.1
								KFH70114.1											RUS21088.1
								XP_001391310.2											CDS13486.1
								XP_001391310.2											ORE19360.1
								XP_001391310.2											POG69068.1
								ORY96578.1											OAQ25314.1
								ORY96578.1											RIB16460.1
								ORY96578.1											RGB30118.1
								KAG2194003.1											KFH73511.1
								KAG2194003.1											ORZ04752.1
								KAG2194003.1											KAG2179491.1
								CEP20033.1											RIB27695.1
								CEP20033.1											KAG2201703.1
								CEP20033.1											GBB94333.1
								NP_012956.3											RIB07161.1
								NP_012956.3											EIE85412.1
								NP_012956.3											PKK77873.1
								OBZ84274.1											RGB26998.1
								OBZ84274.1											GAN08439.1
								OBZ84274.1											POG73769.1
								EPB86677.1											KFH68961.1
								EPB86677.1											RIB21094.1
								EPB86677.1											OAD80617.1
								ORZ23523.1											KAG2183321.1
								ORZ23523.1											RIB14061.1
								ORX45468.1											GBB83832.1
								ORX45468.1											KAG2219730.1
								SAM08721.1											RIB21087.1
								SAM08721.1											OAD00005.1
								GAN03679.1											POG77165.1
								GAN03679.1											GBC03524.1
								GAN03679.1											CDH53893.1
								KAG2234816.1											RIB21088.1
								KAG2234816.1											PKK77871.1
								KAG2234816.1											RIB20329.1
								KNE71700.1											KNE66939.1
								KNE71700.1											RCI02683.1
								KNE71700.1											RIB08401.1
								EIE79218.1											PKK77878.1
								EIE79218.1											OBZ85364.1
								ORZ34073.1											PKK67134.1
								ORZ34073.1											POG62423.1
								ORZ34073.1											EIE87784.1
								ORZ23108.1											KAG2213934.1
								ORZ23108.1											GBB99454.1
								ORZ23108.1											RCH79975.1
								SAM08834.1											RIB11563.1
								SAM08834.1											RUP01469.1
								SAM08834.1											PKK69239.1
								KAG2235547.1											KAG2173125.1
								KAG2235547.1											KAG2176989.1
								KAG2235547.1											RIA86128.1
								RIB09275.1											RIB16375.1
								RIB09275.1											KNE72907.1
								RIB09275.1											RGB39309.1
								RUP45335.1											OAQ29608.1
								RUP45335.1											POG69448.1
								RUP45335.1											POG73767.1
								RUP45335.1											CDH50444.1
								XP_001395058.1											POG73771.1
								KAG2173548.1											POG73764.1
								KAG2178849.1											PKK77875.1
								XP_504124.1											ORZ30702.1
								XP_504124.1											OAD03053.1
								XP_504124.1											EPB87628.1
								OZJ04780.1											RIB20163.1
								KAG2194003.1											PKK65181.1
								KAG2234816.1											POG77141.1
								KAG2208045.1											RCH83429.1
								OBZ84274.1											RIA80038.1
								GAN03679.1											KNE66966.1
								NP_012956.3											KAG2179289.1
								NP_012956.3											XP_001388474.2
								CEP20033.1											PKK75128.1
								EPB86677.1											RGB39313.1
								OAD07527.1											ORZ17601.1
								ORE23023.1											RGB29013.1
								PHZ17098.1											RIB24952.1
								ORE08645.1											XP_500188.1
								SAM07374.1											RIB25344.1
								KAG2225811.1											RUS15839.1
								SAM08721.1											KAG2183363.1
								ORY96578.1											RIB08633.1
								ORZ04168.1											POG72750.1
								ORZ04168.1											RGB43109.1
								KFH70114.1											GBB88722.1
								KFH70114.1											GBC04890.1
								EIE79218.1											KAG2187006.1
								ORX49426.1											KNE62903.1
								RGB30002.1											RCH90353.1
								GBC07134.1											KNE67491.1
								GBC07134.1											ORX47073.1
								GAN05332.1											POG73766.1
								PHZ08121.1											RIB26340.1
								PHZ08121.1											PKK69827.1
								ORE10447.1											GBB86326.1
								ORE10447.1											KAG2183246.1
								ORE23142.1											OAD75768.1
								ORE23142.1											KAG2227376.1
								OBZ84433.1											GBB88723.1
								OBZ84433.1											RGB40921.1
								CDH50883.1											RIB24953.1
								CDH50883.1											POG72901.1
								KAG2237803.1											RCI06274.1
								CDS13026.1											KAG2180063.1
								CDS13026.1											RIA97839.1
								RCI00107.1											CDH54241.1
								RCI00107.1											PKK78126.1
								OBZ88286.1											ORE15233.1
								CDH49059.1											EIE80372.1
								CDH50884.1											GBB94361.1
								OZJ05541.1											GBB94344.1
								CEP13648.1											KAG2172382.1
								CDH57997.1											POG58208.1
								CDH57997.1											RIB11298.1
								RCH87877.1											RIB08895.1
								RCH87877.1											EPB88090.1
								RCH97687.1											RIB06100.1
								RCH97687.1											ORE09716.1
								PHZ10190.1											RIB08315.1
								PHZ10190.1											OAD01168.1
								ORE06925.1											KAG2179846.1
								ORE06925.1											RGB32159.1
								ORZ19489.1											CDS11382.1
								ORZ19489.1											KFH69548.1
								EPB91544.1											GBC04536.1
								EIE83606.1											CEP08816.1
								EIE83606.1											PKK69485.1
								KAG2175385.1											POG76481.1
								KAG2175385.1											ORZ30436.1
								KAG2175385.1											GAN03094.1
								RCH91460.1											ORX53689.1
								RCH91460.1											RGB39307.1
								RGB38184.1											RIB10436.1
								RGB38184.1											GBB83834.1
								RGB38184.1											PKK62296.1
								RGB38184.1											RGB28620.1
								RIA88728.1											KNE64035.1
								RIA88728.1											KAG2213931.1
								PKK74920.1											OAQ32170.1
								PKK74920.1											GBC02756.1
								PKK74920.1											ORZ23676.1
								KFH69044.1											RIA87775.1
								KFH69044.1											OBZ89358.1
								KFH69044.1											KNE69020.1
								POG71351.1											RIB03602.1
								POG71351.1											SAM01872.1
								POG71351.1
								KAG2224026.1
								KAG2224026.1
								SAM02624.1
								SAM02624.1
								ORE05981.1
								ORE05981.1
								SAL98750.1
								SAL98750.1
								ORZ14730.1
								ORZ14730.1
								KAG2211668.1
								KAG2211668.1
								KAG2183933.1
								KAG2183933.1
								KAG2183933.1
								POG61074.1
								POG61074.1
								POG61074.1
								ORZ13838.1
								ORZ13838.1
								ORZ13838.1
								KAG2210594.1
								KAG2210594.1
								ORZ03263.1
								ORZ03263.1
								SAM08826.1
								SAM08826.1
								RHZ82653.1
								RHZ82653.1
								RHZ82653.1
								ORE23360.1
								ORE23360.1
								CDS07991.1
								CDS07991.1
								OAQ35214.1
								OAQ35214.1
								OAQ35214.1
								OAQ35214.1
								KAG2209339.1
								KAG2209339.1
								ORZ23136.1
								ORZ23136.1
								CEP06786.1
								CEP06786.1
								RUS17342.1
								RUS17342.1
								RUS17342.1
								EPB90888.1
								EPB90888.1
								EPB90888.1
								ORZ14534.1
								GAN10896.1
								GAN10896.1
								GAN10896.1
								KAG2183771.1
								KAG2183771.1
								KAG2183771.1
								KAG2218676.1
								KAG2218676.1
								GAN02171.1
								GAN02171.1
								KAG2199197.1
								KAG2199197.1
								KAG2199197.1
								EIE79586.1
								ORZ19848.1
								ORZ19848.1
								OAQ35737.1
								OAQ35737.1
								OAQ35737.1
								OAQ35737.1
								ORX62840.1
								ORX62840.1
								ORX62840.1
								CEP11530.1
								CEP11530.1
								CEP11530.1
								KFH62924.1
								KFH62924.1
								KFH62924.1
								KAG2212699.1
								KAG2212699.1
								KAG2212699.1
								KAG2212699.1
								OBZ83216.1
								OBZ83216.1
								OBZ83216.1
								PKK77638.1
								PKK77638.1
								PKK77638.1
								SAL97159.1
								SAL97159.1
								SAL97159.1
								EPB92406.1
								EPB92406.1
								EPB92406.1
								ORE20283.1
								ORE20283.1
								EIE85686.1
								EIE85686.1
								SAL95926.1
								SAL95926.1
								SAL95926.1
								KAG2237483.1
								KAG2237483.1
								KAG2237483.1
								XP_001391310.2
								OAD75857.1
								ORZ23997.1
								SAM07167.1
								EPB82809.1
								ORX48538.1
								KAG2194750.1
								OAC99045.1
								ORZ14030.1
								KAG2197523.1
								GAN09217.1
								PHZ07333.1
								ORE06881.1
								KAG2184960.1
								CEP13720.1
								KAG2210334.1
								RUS23189.1
								ORE17883.1
								ORE14588.1
								PHZ08900.1
								ORE03496.1
								CDS13112.1
								EIE75848.1
								KAG2216703.1
								CDH60109.1
								EPB82299.1
								RCI06257.1
								OBZ85234.1
								GAN08401.1
								ORZ01708.1
								OBZ88133.1
								KAG2229693.1
								RCH99456.1
								KAG2181757.1
								RCH96788.1
								GBB96192.1
								OAD09156.1
								ORZ05588.1
								ORZ19537.1
								PKK74920.1
								POG71351.1
								RGB38184.1
								KAG2215890.1
								RIA93447.1
								KAG2227488.1
								ORX63065.1
								CDH52519.1
								CEP10723.1
								OAD77209.1
								RUP33532.1
								PHZ15771.1
								CDS08546.1
								KAG2175385.1
								ORY93035.1
								OAC98061.1
								KAG2183933.1
								SAM08872.1
								EIE77377.1
								RCH91460.1
								RHZ82653.1
								RIB19168.1
								RGB30438.1
								GBB96811.1
								POG61074.1
								RGB30002.1
								ORX62840.1
								KAG2224026.1
								RHZ44600.1
								RGB28996.1
								KAG2211668.1
								CDH50883.1
								GBC05685.1
								ORY91277.1
								ORY97460.1
								RIA88621.1
								EPB90888.1
								RUS17342.1
								CDH49059.1
								OAD70661.1
								ORZ19848.1
								RIA88545.1
								SAM02624.1
								GAN10896.1
								ORX49426.1
								KAG2183771.1
								ORZ14730.1
								OBZ83216.1
								CEP06786.1
								OBZ88286.1
								KAG2217474.1
								KAG2212699.1
								EIE79023.1
								SAL97159.1
								ORZ23136.1
								KAG2199197.1
								CDH51896.1
								CEP11530.1
								KAG2209339.1
								ORE23360.1
								OAD67326.1
								RIA98130.1
								GBC07134.1
								RGB37123.1
								RIB00836.1
								CDS07991.1
								SAM08826.1
								SAM08826.1
								KAG2235547.1
								GAN02171.1
								ORZ03263.1
								ORZ03263.1
								OAD75876.1
								RIA88728.1
								KAG2210594.1
								KAG2210594.1
								CDS13026.1
								CDS09565.1
								PKK77638.1
								ORE05981.1
								KAG2218676.1
								KAG2218676.1
								CDH57997.1
								CDH57997.1
								GBC06968.1
								GBC06968.1
								EIE83606.1
								ORZ11679.1
								OZJ05541.1
								RCH91052.1
								ORZ14534.1
								PKK75839.1
								PKK75839.1
								SAM04497.1
								SAM04497.1
								POG66751.1
								POG66751.1
								SAL95926.1
								CDH50884.1
								KNE72086.1
								KFH62924.1
								KFH62924.1
								KFH62924.1
								POG77879.1
								POG77879.1
								OAQ35214.1
								OAQ35214.1
								OAQ35214.1
								KNE71302.1
								KFH69044.1
								KFH69044.1
								KFH69044.1
								PKK72946.1
								PKK72946.1
								POG81036.1
								POG81036.1
								EPB91544.1
								OBZ84433.1
								OBZ84433.1
								GAN05332.1
								GAN05332.1
								ORZ13838.1
								ORZ13838.1
								ORZ13838.1
								PKK71749.1
								PKK71749.1
								ORZ11014.1
								KAG2180333.1
								OAQ35737.1
								OAQ35737.1
								OAQ35737.1
								KAG2237803.1
								KAG2237803.1
								CDS03081.1
								SAL98750.1
								SAL98750.1
								SAL98750.1
								OAD74703.1
								OAD74703.1
								OZJ04780.1
								OZJ04780.1
								RCH87877.1
								RCH87877.1
								KNE58807.1
								RCI01794.1
								ORE23142.1
								ORE23142.1
								PHZ10190.1
								PHZ10190.1
								ORE06925.1
								ORE06925.1
								RCH97687.1
								RCH97687.1
								PHZ08121.1
								PHZ08121.1
								ORE10447.1
								ORE10447.1
								XP_001397231.1
								XP_001397231.1
								OAD05466.1
								OAD05466.1
								OAD04282.1
								KNE71700.1
								ORZ19489.1
								ORZ19489.1
								ORZ19489.1
								XP_504124.1
								XP_504124.1
								KAG2225811.1
								KAG2225811.1
								XP_001395058.1
								XP_001395058.1
								KAG2173548.1
								KAG2173548.1
								EPB92406.1
								EPB92406.1
								EPB86677.1
								EPB86677.1
								KAG2208045.1
								KAG2208045.1
								OBZ84274.1
								OBZ84274.1
								GAN03679.1
								GAN03679.1
								ORZ34073.1
								RCI00107.1
								RCI00107.1
								CEP20033.1
								CEP20033.1
								ORZ23523.1
								ORZ23523.1
								ORE23023.1
								ORE23023.1
								ORZ04168.1
								ORZ04168.1
								PHZ17098.1
								PHZ17098.1
								ORE08645.1
								ORE08645.1
								KAG2194003.1
								KAG2194003.1
								OAD07527.1
								OAD07527.1
								CEP13648.1
								CEP13648.1
								KAG2178849.1
								KAG2178849.1
								NP_012956.3
								NP_012956.3
								KFH70114.1
								KFH70114.1
								OAQ27554.1
								OAQ27554.1
								KAG2234816.1
								KAG2234816.1
								EIE79586.1
								EIE79586.1
								ORX45468.1
								ORX45468.1
								SAM07374.1
								SAM07374.1
								SAM07374.1
								EIE79218.1
								EIE79218.1
								SAM08721.1
								SAM08721.1
								ORY96578.1
								ORY96578.1
								RIB24998.1
								RIB24998.1
								SAM08834.1
								SAM08834.1
								RIB09275.1
								RIB09275.1
								ORZ23108.1
								ORZ23108.1
								RUP45335.1
								RUP45335.1
								RCH80061.1
								ORX52360.1
								ORX52360.1
								ORX52360.1
								ORE20283.1
								ORE20283.1
								KAG2237483.1
								KAG2237483.1
								EIE85686.1
								EIE85686.1
								EIE85686.1
								KAG2214049.1
								KAG2214049.1
								RCH83462.1
								RCH83462.1
								RCH82593.1
								RCH82593.1
								XP_001391310.2
								XP_001391310.2
								ORZ14030.1
								ORZ14030.1
								ORZ23997.1
								ORZ23997.1
								SAM07167.1
								SAM07167.1
								ORX48538.1
								ORX48538.1
								KAG2197523.1
								KAG2197523.1
								CDS13112.1
								CDS13112.1
								CDH60109.1
								CDH60109.1
								GBC06968.1
								GBC06968.1
								OBZ85234.1
								OBZ85234.1
								ORZ01708.1
								ORZ01708.1
								RCI01794.1
								RCI01794.1
								CEP10723.1
								CEP10723.1
								EPB82299.1
								EPB82299.1
								RUS23189.1
								RUS23189.1
								ORE17883.1
								ORE17883.1
								CDS08546.1
								CDS08546.1
								PHZ08900.1
								PHZ08900.1
								RIA98130.1
								RIA98130.1
								SAM08872.1
								SAM08872.1
								RGB37123.1
								RGB37123.1
								KAG2210334.1
								KAG2210334.1
								ORX63065.1
								ORX63065.1
								ORE03496.1
								ORE03496.1
								CDH52519.1
								CDH52519.1
								ORZ19537.1
								ORZ19537.1
								POG66751.1
								POG66751.1
								OAD75857.1
								OAD75857.1
								KAG2216703.1
								KAG2216703.1
								GAN09217.1
								GAN09217.1
								OBZ88133.1
								OBZ88133.1
								PKK75839.1
								PKK75839.1
								KAG2184960.1
								KAG2184960.1
								GAN08401.1
								GAN08401.1
								EIE79023.1
								EIE79023.1
								EPB82809.1
								EPB82809.1
								KAG2227488.1
								KAG2227488.1
								OAC99045.1
								OAC99045.1
								KAG2181757.1
								KAG2181757.1
								ORZ05588.1
								ORZ05588.1
								KAG2194750.1
								KAG2194750.1
								CEP13720.1
								CEP13720.1
								SAM04497.1
								SAM04497.1
								ORY93035.1
								ORY93035.1
								EIE75848.1
								EIE75848.1
								OAD09156.1
								OAD09156.1
								RCI06257.1
								RCI06257.1
								POG77879.1
								POG77879.1
								RCH96788.1
								RCH96788.1
								PHZ07333.1
								PHZ07333.1
								ORE06881.1
								ORE06881.1
								ORE14588.1
								ORE14588.1
								RCH99456.1
								RCH99456.1
								RIB19168.1
								RIB19168.1
								RIA88545.1
								RIA88545.1
								KAG2229693.1
								KAG2229693.1
								EIE77377.1
								EIE77377.1
								PKK71749.1
								PKK71749.1
								RUP33532.1
								RUP33532.1
								RIA93447.1
								RIA93447.1
								GBC07134.1
								GBC07134.1
								RGB30002.1
								RGB30002.1
								OAC98061.1
								OAC98061.1
								OAD77209.1
								OAD77209.1
								OAD70661.1
								OAD70661.1
								KAG2175385.1
								KAG2175385.1
								PHZ15771.1
								PHZ15771.1
								RGB38184.1
								RGB38184.1
								KAG2215890.1
								KAG2215890.1
								PKK74920.1
								PKK74920.1
								POG71351.1
								POG71351.1
								RIA88621.1
								RIA88621.1
								RUP45335.1
								RUP45335.1
								GBB96192.1
								GBB96192.1
								ORX62840.1
								ORX62840.1
								RGB30438.1
								RGB30438.1
								SAL95926.1
								SAL95926.1
								ORY97460.1
								ORY97460.1
								ORE23142.1
								ORE23142.1
								PHZ08121.1
								PHZ08121.1
								ORE10447.1
								ORE10447.1
								KAG2237803.1
								KAG2237803.1
								OBZ84433.1
								OBZ84433.1
								CEP13648.1
								CEP13648.1
								GBB96811.1
								GBB96811.1
								EPB90888.1
								EPB90888.1
								KAG2183771.1
								KAG2183771.1
								POG81036.1
								POG81036.1
								POG61074.1
								POG61074.1
								CDH50884.1
								CDH50884.1
								PKK72946.1
								PKK72946.1
								GAN10896.1
								GAN10896.1
								CDH50883.1
								CDH50883.1
								CDS13026.1
								CDS13026.1
								KFH69044.1
								KFH69044.1
								KFH69044.1
								KFH69044.1
								RCH91460.1
								RCH91460.1
								GBC05685.1
								GBC05685.1
								OAQ35214.1
								OAQ35214.1
								OAQ35214.1
								OAQ35214.1
								RHZ82653.1
								RHZ82653.1
								OBZ88286.1
								OBZ88286.1
								RGB28996.1
								RGB28996.1
								RCI00107.1
								RCI00107.1
								PHZ10190.1
								PHZ10190.1
								ORE06925.1
								ORE06925.1
								OAQ35737.1
								OAQ35737.1
								OAQ35737.1
								OAQ35737.1
								ORZ14534.1
								ORZ14534.1
								RCH97687.1
								RCH97687.1
								KAG2199197.1
								KAG2199197.1
								ORZ14730.1
								ORZ14730.1
								ORZ14730.1
								ORY91277.1
								ORY91277.1
								ORZ13838.1
								ORZ13838.1
								ORZ13838.1
								ORZ13838.1
								KAG2224026.1
								KAG2224026.1
								RCH87877.1
								RCH87877.1
								SAM08826.1
								SAM08826.1
								SAM08826.1
								ORZ19489.1
								ORZ19489.1
								ORZ19489.1
								CDH51896.1
								CDH51896.1
								SAL98750.1
								SAL98750.1
								SAL98750.1
								SAL98750.1
								RIB00836.1
								RIB00836.1
								KAG2210594.1
								KAG2210594.1
								KAG2210594.1
								RHZ44600.1
								RHZ44600.1
								OAD75876.1
								OAD75876.1
								EPB91544.1
								EPB91544.1
								KAG2212699.1
								KAG2212699.1
								KFH62924.1
								KFH62924.1
								KFH62924.1
								KFH62924.1
								GAN02171.1
								GAN02171.1
								KAG2209339.1
								KAG2209339.1
								GAN05332.1
								GAN05332.1
								OAD67326.1
								OAD67326.1
								KAG2183933.1
								KAG2183933.1
								OBZ83216.1
								OBZ83216.1
								CEP06786.1
								CEP06786.1
								KAG2211668.1
								KAG2211668.1
								RIA88728.1
								RIA88728.1
								ORX49426.1
								ORX49426.1
								EIE83606.1
								EIE83606.1
								CDS09565.1
								CDS09565.1
								CDS07991.1
								CDS07991.1
								OZJ05541.1
								OZJ05541.1
								SAM02624.1
								SAM02624.1
								SAM02624.1
								ORE05981.1
								ORE05981.1
								ORZ03263.1
								ORZ03263.1
								ORE23360.1
								ORE23360.1
								CDH49059.1
								CDH49059.1
								RIB09275.1
								RIB09275.1
								CDH57997.1
								CDH57997.1
								KAG2235547.1
								KAG2235547.1
								CEP11530.1
								CEP11530.1
								OZJ04780.1
								OZJ04780.1
								OZJ04780.1
								OZJ04780.1
								PKK77638.1
								PKK77638.1
								KAG2208045.1
								KAG2208045.1
								KAG2208045.1
								EPB86677.1
								EPB86677.1
								EPB86677.1
								KAG2218676.1
								KAG2218676.1
								KAG2218676.1
								CEP20033.1
								CEP20033.1
								CEP20033.1
								KAG2173548.1
								KAG2173548.1
								KAG2173548.1
								KAG2173548.1
								KNE72086.1
								KNE72086.1
								SAM07374.1
								SAM07374.1
								SAM07374.1
								KAG2194003.1
								KAG2194003.1
								KAG2194003.1
								GAN03679.1
								GAN03679.1
								GAN03679.1
								KNE58807.1
								KNE58807.1
								KAG2225811.1
								KAG2225811.1
								KAG2225811.1
								KAG2178849.1
								KAG2178849.1
								KAG2178849.1
								KAG2178849.1
								OBZ84274.1
								OBZ84274.1
								OBZ84274.1
								OBZ84274.1
								ORZ19848.1
								ORZ19848.1
								ORZ19848.1
								KNE71302.1
								KNE71302.1
								OAD05466.1
								OAD05466.1
								ORZ23136.1
								ORZ23136.1
								RUS17342.1
								RUS17342.1
								RUS17342.1
								SAM08721.1
								SAM08721.1
								SAM08721.1
								OAD74703.1
								OAD74703.1
								OAD74703.1
								KAG2217474.1
								KAG2217474.1
								KAG2217474.1
								KNE71700.1
								KNE71700.1
								OAD07527.1
								OAD07527.1
								OAD07527.1
								KAG2237483.1
								KAG2237483.1
								NP_012956.3
								NP_012956.3
								NP_012956.3
								ORY96578.1
								ORY96578.1
								ORY96578.1
								ORY96578.1
								ORX45468.1
								ORX45468.1
								ORX45468.1
								KAG2234816.1
								KAG2234816.1
								KAG2234816.1
								XP_504124.1
								XP_504124.1
								XP_504124.1
								EIE79586.1
								EIE79586.1
								XP_001395058.1
								XP_001395058.1
								XP_001395058.1
								PHZ17098.1
								PHZ17098.1
								PHZ17098.1
								ORE08645.1
								ORE08645.1
								ORE08645.1
								ORE23023.1
								ORE23023.1
								ORE23023.1
								CDS03081.1
								CDS03081.1
								EIE79218.1
								EIE79218.1
								EIE79218.1
								ORZ23108.1
								ORZ23108.1
								RCH91052.1
								RCH91052.1
								KFH70114.1
								KFH70114.1
								KFH70114.1
								SAM08834.1
								SAM08834.1
								SAL97159.1
								SAL97159.1
								SAL97159.1
								ORZ04168.1
								ORZ04168.1
								ORZ04168.1
								OAQ27554.1
								OAQ27554.1
								OAQ27554.1
								ORZ11014.1
								ORZ11014.1
								ORZ11014.1
								ORZ11679.1
								ORZ11679.1
								ORZ11679.1
								ORZ34073.1
								ORZ34073.1
								ORX52360.1
								ORX52360.1
								ORX52360.1
								ORX52360.1
[truncated: 162 more columns]
