# Supplementary material for: What can be lost? Genomic perspective on the lipid metabolism of Mucoromycota
Source: IMA Fungus. 2023 Nov 6;14:22. doi: 10.1186/s43008-023-00127-4 (PMC10629195; doi:10.1186/s43008-023-00127-4)
Supplement: Supplementary file 2 — Additional file 2: Phylogenetic trees of all proteins. [file 43008_2023_127_MOESM2_ESM.txt]

------
AMACR_AMACR
------
(Rhizopus_delemar_RA_99_880_RO3G_08313_EIE83608.1:0.1770599536,(((((Mucor_circinelloides_1006PhL_alpha_methylacyl_CoA_racemase_EPB91542.1:0.0490115731,(Mucor_plumbeus_INT46_009270_KAG2192375.1:0.0565749768,Parasitella_parasitica__CEP13646.1:0.0842376990)/1:0.0419737743)/1:0.0230626438,Mucor_ambiguus_alpha_methylacyl_CoA_racemase_isoform_X1_GAN05334.1:0.0627304132)/0.232:0.0070653883,Mucor_lusitanicus_CBS_277.49_MUCCIDRAFT_187608_OAC98059.1:0.0310327871)/1:0.1720444283,(((Thamnidium_elegans_INT48_002102_KAG2237801.1:0.0946107201,Mucor_saturninus_INT47_006934_KAG2196987.1:0.1481166396)/1:0.0622298367,(Rhizopus_stolonifer_CU098_010779_RCI04830.1:0.1784301045,Choanephora_cucurbitarum_putative_argininosuccinate_lyase_OBZ86699.1:0.2709092333)/1:0.0799804260)/0.991:0.0396472986,(((((Lichtheimia_corymbifera_JMRC_FSU_9682_alpha_methylacyl_racemase_CDH52475.1:0.0247108488,Lichtheimia_ramosa_LRAMOSA02265_CDS08317.1:0.0253274515)/1:0.1988889850,Mucor_circinatus_INT45_002202_KAG2227517.1:0.2699071765)/0.747:0.0426676301,Syncephalastrum_racemosum_CoA_transferase_family_III_domain_containing_protein_ORY92378.1:0.1195424003)/1:0.1418627600,(((Absidia_repens_CoA_transferase_family_III_domain_containing_protein_ORZ14536.1:0.0811125222,Absidia_glauca__SAM05623.1:0.1004551767)/1:0.1307877774,Hesseltinella_vesiculosa_CoA_transferase_family_III_ORX49427.1:0.2619344863)/1:0.1059972136,Phycomyces_blakesleeanus_NRRL_1555___PHYBLDRAFT_132050_OAD75880.1:0.4420448408)/0.987:0.0583638202)/0.349:0.0332957779,(((Umbelopsis_vinacea_INT44_008914_KAG2183903.1:0.0766019456,Umbelopsis_isabellina_INT43_001066_KAG2175419.1:0.1471885875)/1:0.2601805303,((Aspergillus_niger_CBS_513.88_alpha_methylacyl_CoA_racemase_XP_001393956.1:0.8038090259,((Allomyces_macrogynus_ATCC_38327_AMAG_04545_KNE57685.1:0.4351449471,Allomyces_macrogynus_ATCC_38327_AMAG_20377_KNE71514.1:0.0473215210)/1:0.5782038360,Catenaria_anguillulae_PL171_CoA_transferase_family_III_domain_containing_protein_ORZ41299.1:0.9968988278)/1:0.5957184559)/0.912:0.1908243543,Yarrowia_lipolytica_CLIB122_YALI0B00462p_XP_500346.1:1.8638148455)/0.929:0.1166027999)/0.936:0.0676391509,(((((Podila_verticillata_NRRL_6337_alpha_methylacyl_CoA_racemase_KFH64865.1:0.1448746892,Lobosporangium_transversale_CoA_transferase_family_III_domain_containing_protein_ORZ04329.1:0.1126419888)/0.914:0.0313266159,Linnemannia_elongata_AG_77_CoA_transferase_family_III_OAQ34510.1:0.0717193888)/1:0.3618475393,Bifiguratus_adelaidae_BZG36_02257_OZJ04499.1:0.5004549341)/0.945:0.0820935629,((((Rhizophagus_irregularis_DAOM_181602=DAOM_197198_alpha_methylacyl_CoA_racemase_POG74740.1:0.0028404749,Rhizophagus_irregularis_alpha_methylacyl_CoA_racemase_PKK70987.1:0.0066387984)/0.14:0.0002117576,Rhizophagus_diaphanus_alpha_methylacyl_CoA_racemase_like_protein_RGB42094.1:0.0030579547)/1:0.0479688838,Rhizophagus_clarus_RclHR1_01920022_GBB91818.1:0.0243390454)/0.63:0.0344737352,Glomus_cerebriforme_CoA_transferase_family_III_domain_containing_protein_RIA99621.1:0.0686206983)/1:0.5095194054)/0.938:0.0655601432,Jimgerdemannia_flammicorona_CoA_transferase_family_III_domain_containing_protein_RUP26754.1:0.6519866330)/1:0.1088010172)/1:0.1341657002)/1:0.1142815527)/0.836:0.0166665886)/1:0.1845620624,((Rhizopus_microsporus_CoA_transferase_family_III_ORE23365.1:0.0000020982,Rhizopus_azygosporus_CU097_001238_partial_RCH84545.1:0.0000023757)/1:0.0150269783,(Rhizopus_microsporus_var._microsporus_CoA_transferase_family_III_ORE04035.1:0.0000024902,Rhizopus_microsporus_ATCC_52813_alpha_methylacyl_CoA_racemase_PHZ12063.1:0.0000027600)/1:0.0156479991)/1:0.1141174383)/1:0.0762091600,Rhizopus_stolonifer_CU098_007397_RCI01763.1:0.2141251926);
------
AYR1_AYR1
------
(Rhizopus_delemar_RA_99_880_RO3G_10409_EIE85699.1:0.1557278858,Rhizopus_stolonifer_CU098_007301_RCH86237.1:0.1563870826,((((Rhizopus_microsporus_NAD_P_binding_protein_ORE15449.1:0.0504526717,Rhizopus_azygosporus_CU097_012945_RCH97097.1:0.0000021764)/1:0.0308646633,Rhizopus_microsporus_ATCC_52813_NAD_P_binding_protein_PHZ17789.1:0.0156164479)/0.87:0.0185436665,(Rhizopus_microsporus_var._microsporus_NAD_P_binding_protein_partial_ORE10218.1:0.0000024529,Rhizopus_microsporus_ATCC_52813_NAD_P_binding_protein_PHZ17793.1:0.0000022932)/0.487:0.0087184024)/1:0.1873282302,(((((Mucor_circinelloides_1006PhL_HMPREF1544_08303_EPB84944.1:0.0287537441,(Mucor_lusitanicus_CBS_277.49_MUCCIDRAFT_157425_partial_OAC98549.1:0.0117949043,Mucor_ambiguus_dehydrogenase_reductase_SDR_family_protein_7_like_protein_GAN07489.1:0.0499405362)/0.325:0.0035819667)/1:0.0334840218,Mucor_plumbeus_INT46_010386_KAG2201392.1:0.0830110507)/0.67:0.0052594307,Parasitella_parasitica__CEP09210.1:0.0690199304)/1:0.0696877609,Mucor_saturninus_INT47_003408_KAG2209972.1:0.1422663561)/1:0.0737044621,(Choanephora_cucurbitarum_NADPH_dependent_1_acyldihydroxyacetone_phosphate_reductase_OBZ86959.1:0.2718086186,(((((((Lichtheimia_corymbifera_JMRC_FSU_9682_uncharacterized_oxidoreductase_like_CDH50848.1:0.0291148219,Lichtheimia_ramosa_LRAMOSA05267_CDS13083.1:0.0194868930)/1:0.2080696700,(Syncephalastrum_racemosum_BCR43DRAFT_489644_ORY97353.1:0.1776704385,Mucor_circinatus_INT45_011724_KAG2226107.1:0.2060022377)/0.975:0.0378365035)/0.998:0.0479216829,(Syncephalastrum_racemosum_BCR43DRAFT_465846_ORZ02672.1:0.4003793366,Hesseltinella_vesiculosa_NAD_P_binding_protein_ORX61923.1:0.3467368179)/0.794:0.0390153329)/1:0.0501627296,((Absidia_repens_BCR42DRAFT_400647_ORZ25675.1:0.1637210044,Absidia_glauca__SAM06047.1:0.1679012012)/1:0.1181710847,Phycomyces_blakesleeanus_NRRL_1555___PHYBLDRAFT_58654_OAD79607.1:0.4287183336)/0.944:0.0470772700)/0.993:0.0504443909,(Hesseltinella_vesiculosa_NAD_P_binding_protein_ORX61924.1:0.4166880076,(Absidia_repens_BCR42DRAFT_479821_ORZ25676.1:0.1294200900,Absidia_glauca__SAM06048.1:0.1760418510)/1:0.1482560543)/1:0.1854477614)/0.887:0.0525669898,(Umbelopsis_vinacea_INT44_009307_KAG2184292.1:0.1557360439,Umbelopsis_isabellina_INT43_007908_KAG2177251.1:0.2052658370)/1:0.2614577334)/0.73:0.0132989595,((Jimgerdemannia_flammicorona_BC936DRAFT_140698_RUP00915.1:0.4694526693,Endogone_sp._FLAS_F59071_BC937DRAFT_94985_RUS20536.1:0.2621710941)/1:0.2651890598,(((Podila_verticillata_NRRL_6337_MVEG_05264_KFH68449.1:0.1206539988,Linnemannia_elongata_AG_77_oxidoreductase_OAQ31105.1:0.0373192152)/0.995:0.0806379560,(Lobosporangium_transversale_oxidoreductase_ORY88935.1:0.0000020230,Lobosporangium_transversale_oxidoreductase_ORZ28617.1:0.0278025523)/1:0.1275376235)/1:0.4341260637,((((Aspergillus_niger_CBS_513.88_oxidoreductase_short_chain_dehydrogenase_reductase_family_XP_001390696.1:0.5796017920,((Aspergillus_niger_CBS_513.88_oxidoreductase_short_chain_dehydrogenase_reductase_family_XP_001393386.2:0.2296400106,Aspergillus_niger_CBS_513.88_oxidoreductase_short_chain_dehydrogenase_reductase_family_XP_001396963.1:0.3074316905)/1:0.5128066876,Aspergillus_niger_CBS_513.88_short_chain_dehydrogenase_reductase_XP_001392649.2:0.9820896860)/0.97:0.1453295383)/1:0.2184442030,Aspergillus_niger_CBS_513.88_short_chain_dehydrogenase_reductase_XP_001398492.2:0.7510373604)/1:0.2902834606,(Aspergillus_niger_CBS_513.88_short_chain_dehydrogenase_reductase_Ayr1_XP_001400659.2:0.5712948568,Aspergillus_niger_CBS_513.88_ANI_1_938034_XP_001389946.2:1.2574646676)/0.372:0.1592362654)/0.699:0.1043272812,Saccharomyces_cerevisiae_S288C_acylglycerone_phosphate_reductase_NP_012142.3:1.1402836131)/1:0.5988550656)/0.993:0.1098364959)/0.99:0.0951658239)/1:0.1176949734)/1:0.0792711910)/1:0.1084906276)/1:0.0794809323);
------
C1645_423296_FAAL
------
(Rhizophagus_irregularis_DAOM_181602=DAOM_197198_GLOIN_2v417552_POG65592.1:0.0000026251,(Rhizophagus_diaphanus_putative_fatty_acid_CoA_ligase_partial_RGB38372.1:0.0000022011,Rhizophagus_irregularis_acetyl_CoA_synthetase_like_protein_PKK81012.1:0.0031498003)/0.136:0.0000020697,(Rhizophagus_clarus_RclHR1_02560012_GBB95552.1:0.0619223611,(Glomus_cerebriforme_C1645_423296_RIA84254.1:0.1305914694,(Gigaspora_rosea_putative_fatty_acid_CoA_ligase_partial_RIB29078.1:0.0836254997,Diversispora_epigaea_Glove_227g107_RHZ74080.1:0.2938157358)/1:0.1486421479)/1:0.0444775578)/1:0.0473049914);
------
CEM1_CEM1
------
(Rhizopus_delemar_RA_99_880_RO3G_05889_EIE81184.1:0.1018408588,((Rhizopus_microsporus_thiolase_like_protein_ORE21626.1:0.0000021036,Rhizopus_azygosporus_Mitochondrial_beta_keto_acyl_synthase_RCI01633.1:0.0000021588)/0.999:0.0115273751,((Rhizopus_microsporus_var._microsporus_thiolase_like_protein_ORE08820.1:0.0000028218,Rhizopus_microsporus_ATCC_52813_ketoacyl_synthase_domain_containing_protein_PHZ11046.1:0.0000021134)/1:0.0054509296,Rhizopus_azygosporus_Mitochondrial_beta_keto_acyl_synthase_RCI00970.1:0.0109592313)/0.484:0.0023254261)/1:0.1252839850,((((((acyl_carrier_protein_3_oxoacyl_EPB82703.1:0.0160489722,(Mucor_ambiguus_beta_ketoacyl_synthase_GAN05592.1:0.0108409654,Mucor_lusitanicus_CBS_277.49_MUCCIDRAFT_115269_OAC98353.1:0.0054310767)/0.993:0.0064194900)/1:0.0187451464,((Parasitella_parasitica__partial_partial_CEP07162.1:0.0000021974,Parasitella_parasitica__CEP07991.1:0.0000024029)/0.176:0.0095786352,Parasitella_parasitica__CEP15491.1:0.0144967045)/1:0.0420643687)/0.279:0.0020566347,Mucor_plumbeus_INT46_006393_KAG2206225.1:0.0152770038)/1:0.0395209098,(Mucor_saturninus_INT47_002065_KAG2202633.1:0.0815486218,Thamnidium_elegans_INT48_008004_KAG2230663.1:0.0955052311)/1:0.0421621888)/0.983:0.0225041231,(acyl_carrier_protein_3_oxoacyl_OBZ85579.1:0.0720467520,Rhizopus_stolonifer_Mitochondrial_beta_keto_acyl_synthase_RCI03956.1:0.0438156662)/0.997:0.0250850614)/1:0.0720074368,((((((((Umbelopsis_vinacea_INT44_002320_KAG2185527.1:0.1014846587,Umbelopsis_isabellina_INT43_006615_KAG2183607.1:0.0793092397)/1:0.0834056336,(((acyl_carrier_protein_3_oxoacyl_KFH72056.1:0.0509941633,Linnemannia_elongata_AG_77_putative_beta_ketoacyl_synthase_OAQ26774.1:0.0364032907)/0.409:0.0211823185,Lobosporangium_transversale_3_oxoacyl_synthase_like_protein_ORZ27889.1:0.0568015214)/1:0.1814725324,((((Rhizophagus_irregularis_DAOM_181602=DAOM_197198_thiolase_like_protein_POG62677.1:0.0000023164,Rhizophagus_diaphanus_thiolase_like_protein_RGB35165.1:0.0363268480)/0.132:0.0000020933,Rhizophagus_irregularis_thiolase_like_protein_PKK78546.1:0.0044589578)/1:0.0234927192,(Rhizophagus_clarus_putative_3_ketoacyl_synthase_KS__mitochondrial_GBC00522.1:0.0282231216,Glomus_cerebriforme_thiolase_like_protein_RIA96838.1:0.0860205697)/0.982:0.0128875563)/1:0.1207134229,(Diversispora_epigaea_Glove_124g15_RHZ81070.1:0.1609077520,Gigaspora_rosea_3_oxoacyl_synthase_2_RIB12084.1:0.1436669262)/1:0.0588382728)/1:0.1896371944)/1:0.0672692881)/1:0.0726770655,(Endogone_sp._FLAS_F59071_thiolase_like_protein_RUS18457.1:0.0762290880,Jimgerdemannia_flammicorona_BC936DRAFT_137176_RUP50897.1:0.1401940646)/1:0.1606830196)/0.59:0.0121089255,Bifiguratus_adelaidae_BZG36_04289_OZJ02324.1:0.7258196657)/0.995:0.0366941988,((acyl_carrier_protein_3_oxoacyl_XP_001400553.1:0.4053671642,Yarrowia_lipolytica_CLIB122_YALI0F30679p_XP_506061.1:0.7278273448)/1:0.1834172387,((Allomyces_macrogynus_ATCC_38327_beta_ketoacyl_acyl_carrier_protein_synthase_II_KNE59749.1:0.0379772927,Allomyces_macrogynus_ATCC_38327_beta_ketoacyl_acyl_carrier_protein_synthase_II_KNE71802.1:0.0237631039)/1:0.3537049545,Catenaria_anguillulae_PL171_thiolase_like_protein_ORZ36044.1:0.7000892086)/1:0.5850519083)/1:0.1185333755)/0.999:0.0432148843,((Mucor_circinatus_INT45_007833_KAG2218664.1:0.1059100917,(Lichtheimia_corymbifera_JMRC_FSU_9682_beta_ketoacyl_synthase_CDH56624.1:0.0045803141,Lichtheimia_ramosa_LRAMOSA10173_CDS08812.1:0.0199863786)/1:0.1354531434)/0.996:0.0410202240,Syncephalastrum_racemosum_thiolase_like_protein_ORZ02301.1:0.1778551955)/1:0.0521064719)/1:0.0255582345,Phycomyces_blakesleeanus_NRRL_1555___PHYBLDRAFT_111203_OAD74790.1:0.2025990862)/0.995:0.0246537448,((Absidia_repens_3_oxoacyl_synthase_ORZ10736.1:0.0837277710,Absidia_glauca__SAL99325.1:0.0570348943)/1:0.0812325327,Hesseltinella_vesiculosa_putative_beta_ketoacyl_synthase_ORX45258.1:0.2161676239)/1:0.0682924238)/0.996:0.0236773574)/0.999:0.0564466476);
------
CHO2_CHO2_OPI3
------
(Rhizopus_delemar_RA_99_880_RO3G_03288_EIE78584.1:0.0793100518,(((Rhizopus_microsporus_phospholipid_methyltransferase_ORE21252.1:0.0293887465,(Rhizopus_microsporus_var._microsporus_phospholipid_methyltransferase_ORE03519.1:0.0000025767,Rhizopus_microsporus_ATCC_52813_phospholipid_methyltransferase_PHZ17295.1:0.0000026014)/0.343:0.0036667433)/0.137:0.0004058000,Rhizopus_azygosporus_Phosphatidyl_N_methylethanolamine_N_methyltransferase_RCI00176.1:0.0107361647)/1:0.0648649907,((((((Mucor_circinelloides_1006PhL_methylene_fatty_acyl_phospholipid_synthase_EPB83258.1:0.0062535902,(Mucor_plumbeus_INT46_002707_KAG2205462.1:0.0447527048,Parasitella_parasitica__CEP19742.1:0.1130475027)/0.856:0.0083897697)/0.945:0.0063068102,Mucor_ambiguus_phosphatidylethanolamine_N_methyltransferase_GAN04506.1:0.0195185230)/0.995:0.0071487324,Mucor_lusitanicus_CBS_277.49_MUCCIDRAFT_154748_partial_OAD07745.1:0.0000020952)/1:0.0886802396,(Choanephora_cucurbitarum_Phosphatidyl_N_methylethanolamine_N_methyltransferase_OBZ89103.1:0.1011486582,Rhizopus_stolonifer_Phosphatidyl_N_methylethanolamine_N_methyltransferase_RCI04845.1:0.1717186715)/0.999:0.0371992579)/0.999:0.0290306423,(((Hesseltinella_vesiculosa_phospholipid_methyltransferase_ORX58948.1:0.2303050971,(((Absidia_repens_phospholipid_methyltransferase_domain_containing_protein_ORZ06932.1:0.0628991355,Absidia_glauca__SAM07559.1:0.2633479142)/1:0.0628298236,Absidia_glauca__SAM03161.1:0.0160336246)/0.895:0.0164622437,Absidia_repens_phospholipid_methyltransferase_domain_containing_protein_ORZ25134.1:0.0168087922)/1:0.1157112162)/1:0.1211945513,(((Bifiguratus_adelaidae_BZG36_02840_OZJ04141.1:0.4039256729,(Yarrowia_lipolytica_CLIB122_YALI0E12441p_XP_503863.2:0.3229368386,(Aspergillus_niger_CBS_513.88_methylene_fatty_acyl_phospholipid_synthase_XP_001392174.2:0.4384792642,(Saccharomyces_cerevisiae_S288C_bifunctional_phosphatidyl_N_methylethanolamine_N_methyltransferase_phosphatidyl_N_dimethylethanolamine_N_methyltransferase_NP_012607.1:0.0000021390,Saccharomyces_cerevisiae_S288C_phosphatidylethanolamine_N_methyltransferase_NP_011673.1:9.9999989725)/0.972:0.5701059653)/1:0.2238982103)/0.969:0.0902132180)/0.981:0.0595650273,((((((((Rhizophagus_irregularis_DAOM_181602=DAOM_197198_phospholipid_methyltransferase_domain_containing_protein_POG81226.1:0.0000026822,Rhizophagus_irregularis_phospholipid_methyltransferase_PKK72475.1:0.0000023263)/0.127:0.0000023011,Rhizophagus_diaphanus_phospholipid_methyltransferase_domain_containing_protein_RGB27876.1:0.0064295626)/1:0.0392040019,Rhizophagus_clarus_RclHR1_00240024_GBB94676.1:0.0414543132)/0.995:0.0655520866,Glomus_cerebriforme_phospholipid_methyltransferase_domain_containing_protein_RIA99274.1:0.0723504211)/1:0.2166244636,Gigaspora_rosea_phospholipid_methyltransferase_domain_containing_protein_RIB10188.1:0.1979366634)/0.955:0.0691237062,Diversispora_epigaea_Glove_303g63_RHZ67023.1:0.1332827605)/1:0.1871490577,(((Podila_verticillata_NRRL_6337_methylene_fatty_acyl_phospholipid_synthase_KFH71077.1:0.1888044579,Linnemannia_elongata_AG_77_phospholipid_methyltransferase_OAQ23670.1:0.1077787294)/0.783:0.0533170705,Lobosporangium_transversale_phosphatidylethanolamine_N_methyltransferase_ORZ05973.1:0.0764099788)/0.813:0.0983599014,Linnemannia_elongata_AG_77_phospholipid_methyltransferase_OAQ29638.1:0.9281517925)/1:0.5143443155)/0.956:0.1419450118,((Allomyces_macrogynus_ATCC_38327_AMAG_11137_KNE65519.1:0.0125898206,Allomyces_macrogynus_ATCC_38327_AMAG_16446_KNE72689.1:0.0379244172)/1:0.2564828783,Catenaria_anguillulae_PL171_phospholipid_methyltransferase_domain_containing_protein_partial_ORZ38454.1:0.3228328560)/1:0.3079880870)/1:0.1184304279)/0.996:0.0868832978,(Endogone_sp._FLAS_F59071_phospholipid_methyltransferase_domain_containing_protein_RUS19976.1:0.1498101964,Jimgerdemannia_flammicorona_LOW_QUALITY_PROTEIN_phospholipid_methyltransferase_domain_containing_protein_RUP47902.1:0.4256501360)/1:0.2153768044)/1:0.0775878135)/0.986:0.0345837963,((((Lichtheimia_corymbifera_JMRC_FSU_9682_phospholipid_methyltransferase_CDH50718.1:0.0216626701,Lichtheimia_ramosa_LRAMOSA03958_CDS11695.1:0.0000021712)/1:0.0751730787,Mucor_circinatus_INT45_011412_KAG2225744.1:0.2200633597)/1:0.0867611370,Syncephalastrum_racemosum_phospholipid_methyltransferase_domain_containing_protein_ORY90384.1:0.2436644476)/1:0.1100746323,(Phycomyces_blakesleeanus_NRRL_1555___PHYBLDRAFT_180191_OAD76687.1:0.2771758153,(Umbelopsis_isabellina_INT43_005761_KAG2174703.1:0.0883147486,Umbelopsis_vinacea_INT44_007578_KAG2175100.1:0.3573487013)/1:0.1512181175)/0.628:0.0981370840)/0.894:0.0419598692)/1:0.1958966989)/0.844:0.0144866876,(Mucor_saturninus_INT47_000493_KAG2201954.1:0.1374103213,Thamnidium_elegans_INT48_007555_KAG2231044.1:0.1178122308)/1:0.0804123535)/0.997:0.0403954944)/0.996:0.0449311793,Rhizopus_stolonifer_Phosphatidyl_N_methylethanolamine_N_methyltransferase_RCI07251.1:0.2082110763);
------
CHO2_phospholipid_methyltransferase
------
(Rhizopus_delemar_RA_99_880_RO3G_09136_EIE84426.1:0.0824375073,(Rhizopus_microsporus_BCV71DRAFT_230132_ORE12868.1:0.0063935929,((Rhizopus_microsporus_var._microsporus_phosphatidylethanolamine_N_methyltransferase_ORE02001.1:0.0000021484,Rhizopus_microsporus_ATCC_52813_phosphatidylethanolamine_N_methyltransferase_PHZ07463.1:0.0000025440)/1:0.0131053239,Rhizopus_azygosporus_phosphatidylethanolamine_N_methyltransferase_RCH88941.1:0.0015259815)/0.995:0.0067373926)/1:0.1224390921,((((((Mucor_circinelloides_1006PhL_HMPREF1544_05344_EPB87815.1:0.0075258984,(Mucor_ambiguus_phosphatidylethanolamine_N_methyltransferase_like_protein_GAN01037.1:0.0191039203,Mucor_lusitanicus_CBS_277.49_MUCCIDRAFT_37765_OAD02952.1:0.0082207893)/1:0.0112890157)/1:0.0335806372,Mucor_plumbeus_INT46_007616_KAG2193212.1:0.0314295691)/0.813:0.0058231489,Parasitella_parasitica__CEP14983.1:0.0774798153)/1:0.0701904773,Mucor_saturninus_INT47_008118_KAG2202146.1:0.0857884678)/1:0.0262049624,(Choanephora_cucurbitarum_Phosphatidylethanolamine_N_methyltransferase_OBZ84963.1:0.1298992605,Rhizopus_stolonifer_phosphatidylethanolamine_N_methyltransferase_RCI04162.1:0.0847298127)/1:0.0720215410)/1:0.0456895113,((Phycomyces_blakesleeanus_NRRL_1555___PHYBLDRAFT_77805_OAD73732.1:0.1575113455,(Hesseltinella_vesiculosa_DM01DRAFT_1404787_ORX60539.1:0.1858630962,((Absidia_repens_phospholipid_methyltransferase_domain_containing_protein_ORZ12271.1:0.0429259771,Absidia_glauca__SAM01490.1:0.0398903981)/1:0.0274452031,Absidia_glauca__SAM01277.1:0.1290403790)/1:0.0617085038)/1:0.1608767070)/0.739:0.0210560992,(((((Lichtheimia_corymbifera_JMRC_FSU_9682_phosphatidylethanolamine_n_methyltransferase_CDH60792.1:0.0130189536,Lichtheimia_ramosa_LRAMOSA04755_CDS12561.1:0.0151394108)/1:0.1489241897,Mucor_circinatus_INT45_012107_KAG2225635.1:0.1269310316)/1:0.0399847348,Syncephalastrum_racemosum_phospholipid_methyltransferase_domain_containing_protein_ORY96613.1:0.1138421954)/0.993:0.0265892586,(Lichtheimia_corymbifera_JMRC_FSU_9682_phosphatidylethanolamine_methyltransferase_CDH57147.1:0.0362054193,Lichtheimia_ramosa_LRAMOSA07065_CDS04110.1:0.0212294720)/1:0.2534374193)/1:0.0554979898,(((Umbelopsis_vinacea_INT44_005325_KAG2187635.1:0.1234733685,Umbelopsis_isabellina_INT43_005024_KAG2173606.1:0.0756378660)/1:0.2054608773,(((Jimgerdemannia_flammicorona_phospholipid_methyltransferase_domain_containing_protein_RUP49410.1:0.0000020521,Jimgerdemannia_flammicorona_phospholipid_methyltransferase_domain_containing_protein_RUP49411.1:0.0438914472)/1:0.3465212507,(((((((Rhizophagus_irregularis_DAOM_181602=DAOM_197198_phospholipid_methyltransferase_domain_containing_protein_POG66050.1:0.0000021379,Rhizophagus_diaphanus_phospholipid_methyltransferase_domain_containing_protein_RGB25862.1:0.0041318855)/0.937:0.0013503965,Rhizophagus_irregularis_RhiirC2_724044_PKK80633.1:0.0013862647)/1:0.0349483597,Rhizophagus_clarus_RclHR1_02150024_GBB93337.1:0.0428882194)/1:0.0331453755,Glomus_cerebriforme_phospholipid_methyltransferase_domain_containing_protein_RIA85143.1:0.0393533791)/1:0.0722909740,(Gigaspora_rosea_phospholipid_methyltransferase_domain_containing_protein_RIB28400.1:0.2299880498,Diversispora_epigaea_Glove_586g12_RHZ47253.1:0.2325715018)/0.985:0.0451663284)/1:0.2433798988,((Aspergillus_niger_CBS_513.88_phosphatidylethanolamine_N_methyltransferase_XP_001397159.2:0.4866653231,Yarrowia_lipolytica_CLIB122_YALI0E06061p_XP_503613.1:1.1009586476)/1:0.4507994512,((Allomyces_macrogynus_ATCC_38327_AMAG_19469_KNE65451.1:0.0534391923,Allomyces_macrogynus_ATCC_38327_AMAG_16389_KNE72624.1:0.0355732353)/1:0.5567703571,Catenaria_anguillulae_PL171_phospholipid_methyltransferase_domain_containing_protein_ORZ34465.1:0.4571017265)/1:0.7306891658)/1:0.1630040824)/0.839:0.0504292871,((((Podila_verticillata_NRRL_6337_MVEG_03474_KFH70624.1:0.0767262331,Lobosporangium_transversale_phospholipid_methyltransferase_domain_containing_protein_ORZ27509.1:0.0658070018)/0.983:0.0109500593,Linnemannia_elongata_AG_77_K457DRAFT_90980_OAQ32385.1:0.0578779873)/1:0.0411769235,(Linnemannia_elongata_AG_77_K457DRAFT_119286_OAQ22692.1:0.0874258592,Lobosporangium_transversale_phospholipid_methyltransferase_domain_containing_protein_ORZ04453.1:0.1585311888)/1:0.0236109651)/0.999:0.0352023315,Podila_verticillata_NRRL_6337_MVEG_00381_KFH73160.1:0.1014884516)/1:0.3673053707)/1:0.1000512278)/0.63:0.0528523012,Bifiguratus_adelaidae_BZG36_02229_OZJ05170.1:0.4800686209)/1:0.0761037097)/1:0.0965865147,((((((Mucor_circinelloides_1006PhL_HMPREF1544_00583_EPB92570.1:0.0277697558,(Mucor_ambiguus_phosphatidylethanolamine_N_methyltransferase_like_protein_GAN07276.1:0.0134165331,Mucor_lusitanicus_CBS_277.49_MUCCIDRAFT_44323_OAD00660.1:0.0203912056)/1:0.0155358671)/1:0.0449061276,Mucor_plumbeus_INT46_001335_KAG2202439.1:0.0268187916)/1:0.0251739978,Parasitella_parasitica__CEP18828.1:0.0922700160)/1:0.1303698517,Mucor_saturninus_INT47_007172_KAG2205387.1:0.2005614396)/0.999:0.0542919072,Choanephora_cucurbitarum_Phosphatidylethanolamine_N_methyltransferase_OBZ84144.1:0.3640862082)/1:0.1667249673,(Hesseltinella_vesiculosa_DM01DRAFT_1386670_ORX45080.1:0.5927496036,(Absidia_repens_phospholipid_methyltransferase_domain_containing_protein_ORZ13536.1:0.1488707716,Absidia_glauca__SAL95293.1:0.1814440392)/1:0.1444470188)/1:0.2940600329)/1:0.0481678230)/0.996:0.0441290089)/1:0.0361230820)/1:0.1242267035)/1:0.0923596670);
------
CPT1_CPT1_EPT1
------
(Rhizopus_delemar_RA_99_880_RO3G_13791_EIE89080.1:0.0992338977,((Rhizopus_microsporus_BCV71DRAFT_172779_ORE21920.1:0.0113257976,(Rhizopus_microsporus_var._microsporus_BCV72DRAFT_249993_ORE06486.1:0.0000020917,Rhizopus_microsporus_ATCC_52813_Choline_ethanolaminephosphotransferase_PHZ08091.1:0.0037497826)/0.132:0.0000023624)/1:0.1153057553,((((Mucor_circinelloides_1006PhL_HMPREF1544_07919_EPB85305.1:0.0051371059,((Mucor_ambiguus_choline_ethanolaminephosphotransferase_GAN08203.1:0.0078489733,Mucor_lusitanicus_CBS_277.49_MUCCIDRAFT_189135_OAD04915.1:0.0000020201)/1:0.0143905452,(Mucor_plumbeus_INT46_006125_partial_KAG2208819.1:0.0345608007,Parasitella_parasitica__CEP09571.1:0.0471582372)/0.993:0.0084107937)/0.609:0.0087724027)/1:0.0909646238,Mucor_saturninus_INT47_001793_partial_KAG2198654.1:0.1416889286)/1:0.0569206125,Choanephora_cucurbitarum_putative_CDP_alcohol_phosphatidyltransferase_class_I_family_protein_C22A12.10_OBZ90483.1:0.1311892116)/1:0.0700912533,(((((Lichtheimia_corymbifera_JMRC_FSU_9682_choline_ethanolaminephosphotransferase_CDH51703.1:0.0206666502,Lichtheimia_ramosa_LRAMOSA07427_CDS04897.1:0.0140476863)/1:0.1362213461,(Lichtheimia_corymbifera_JMRC_FSU_9682_choline_ethanolaminephosphotransferase_CDH53060.1:0.0145555638,Lichtheimia_ramosa_LRAMOSA06392_CDS14222.1:0.0229193586)/1:0.2537657287)/0.997:0.0638558996,(Phycomyces_blakesleeanus_NRRL_1555___PHYBLDRAFT_123953_OAD75587.1:0.4807282033,((((Podila_verticillata_NRRL_6337_MVEG_00924_KFH73710.1:0.0724891659,Lobosporangium_transversale_BCR41DRAFT_358154_ORZ10029.1:0.2226420184)/0.89:0.0330706379,Linnemannia_elongata_AG_77_Choline_ethanolaminephosphotransferase_OAQ30398.1:0.0673845998)/1:0.4707771087,(((Allomyces_macrogynus_ATCC_38327_AMAG_11290_KNE66799.1:0.0265608205,Allomyces_macrogynus_ATCC_38327_AMAG_15131_KNE70158.1:0.0178807231)/1:0.5091374829,(Catenaria_anguillulae_PL171_CDP_alcohol_phosphatidyltransferase_domain_containing_protein_ORZ32205.1:0.7039391001,((Allomyces_macrogynus_ATCC_38327__variant_KNE68236.1:0.0041243268,Allomyces_macrogynus_ATCC_38327_AMAG_12912_KNE68237.1:0.0000027111)/1:0.0685905420,Allomyces_macrogynus_ATCC_38327_AMAG_14191_KNE69636.1:0.0400420349)/1:0.4875620067)/0.997:0.1562155671)/1:0.4373804129,(Aspergillus_niger_CBS_513.88_aminoalcoholphosphotransferase_XP_001394924.1:1.1286718607,(Yarrowia_lipolytica_CLIB122_YALI0C10989p_XP_501703.1:0.9340508389,(Saccharomyces_cerevisiae_S288C_bifunctional_diacylglycerol_cholinephosphotransferase_ethanolaminephosphotransferase_NP_011991.1:0.5127233010,Saccharomyces_cerevisiae_S288C_diacylglycerol_cholinephosphotransferase_NP_014269.4:0.3814613640)/1:0.4215537726)/1:0.3942191713)/1:0.3459919975)/1:0.1992064077)/0.915:0.0524382811,(Bifiguratus_adelaidae_BZG36_01822_OZJ04731.1:0.3018366718,((Jimgerdemannia_flammicorona_choline_ethanolaminephosphotransferase_RUP48453.1:0.1240452811,Endogone_sp._FLAS_F59071_choline_ethanolaminephosphotransferase_RUS20467.1:0.2332160904)/1:0.3224739632,(Umbelopsis_vinacea_INT44_009321_KAG2184306.1:0.0363867089,Umbelopsis_isabellina_INT43_007894_partial_KAG2177237.1:0.1100291867)/1:0.2539128963)/1:0.1223430630)/0.992:0.0971629368)/1:0.4782358927)/0.128:0.0000025221)/0.993:0.0329711759,(Mucor_circinatus_INT45_011900_KAG2217464.1:0.1908967654,Syncephalastrum_racemosum_CDP_alcohol_phosphatidyltransferase_domain_containing_protein_ORY95711.1:0.1945770590)/0.999:0.0549474285)/1:0.0912130613,(Hesseltinella_vesiculosa_DM01DRAFT_1360695_ORX62538.1:0.1401529661,(Absidia_repens_BCR42DRAFT_321324_ORZ21512.1:0.0929792579,((Absidia_repens_BCR42DRAFT_462896_ORZ08337.1:0.1093694352,Absidia_glauca__SAM00046.1:0.1140320689)/1:0.0709166507,Absidia_glauca__SAM07925.1:0.1756981774)/0.999:0.0444322660)/1:0.0635126113)/1:0.1685825625)/1:0.1427822327)/1:0.1184601637)/0.736:0.0392251861,Rhizopus_stolonifer_CU098_013523_RCI05804.1:0.2104571733);
------
CPT1_Ethanolaminephosphotransferase
------
(Rhizopus_delemar_RA_99_880_RO3G_03076_EIE78372.1:0.0474285544,Rhizopus_stolonifer_CU098_007478_partial_RCI01041.1:0.0479254210,((Rhizopus_microsporus_Choline_ethanolaminephosphotransferase_ORE14636.1:0.0165570191,((Rhizopus_microsporus_var._microsporus_Choline_ethanolaminephosphotransferase_ORE01505.1:0.0000022907,Rhizopus_microsporus_ATCC_52813_Choline_ethanolaminephosphotransferase_PHZ13213.1:0.0000022907)/1:0.0129123755,Rhizopus_azygosporus_CU097_014489_RCH96059.1:0.0082347871)/0.79:0.0049211089)/1:0.0862870571,((((((Mucor_circinelloides_1006PhL_HMPREF1544_03246_EPB89863.1:0.0000027033,(Mucor_lusitanicus_CBS_277.49_MUCCIDRAFT_114522_OAC99336.1:0.0105518431,Mucor_ambiguus_ethanolaminephosphotransferase_1_GAN10295.1:0.0202307480)/1:0.0135731502)/1:0.0306150367,Mucor_plumbeus_INT46_009056_KAG2203059.1:0.0237665460)/0.999:0.0297786921,Parasitella_parasitica__CEP16509.1:0.0541040198)/1:0.0649065108,(Rhizopus_stolonifer_CU098_013317_RCI05140.1:0.1020222254,Choanephora_cucurbitarum_Cholinephosphotransferase_1_partial_OBZ80335.1:0.0986639093)/1:0.0604488346)/0.999:0.0467063886,(Thamnidium_elegans_INT48_005503_KAG2237470.1:0.1175093635,Mucor_saturninus_INT47_008553_KAG2206536.1:0.1440835532)/1:0.0744978281)/1:0.1209771448,((Phycomyces_blakesleeanus_NRRL_1555___PHYBLDRAFT_124920_OAD73153.1:0.2894848191,(((Absidia_repens_CDP_alcohol_phosphatidyltransferase_domain_containing_protein_ORZ25988.1:0.0823028366,(Absidia_glauca__SAM03402.1:0.0950147221,Absidia_glauca__SAM02830.1:0.1477934884)/0.48:0.0327246532)/1:0.2664467553,(((Lichtheimia_corymbifera_JMRC_FSU_9682_ethanolaminephosphotransferase_1_CDH50306.1:0.0324980197,Lichtheimia_ramosa_LRAMOSA05802_CDS13626.1:0.0144075606)/1:0.1313925531,Mucor_circinatus_INT45_003881_KAG2227151.1:0.2098347263)/0.934:0.0444803651,Syncephalastrum_racemosum_CDP_alcohol_phosphatidyltransferase_domain_containing_protein_ORZ03350.1:0.2400591196)/1:0.1182453439)/1:0.0704374925,((((Lichtheimia_corymbifera_JMRC_FSU_9682_sn_diacylglycerol_cholinephosphotransferase_CDH53542.1:0.0040083718,Lichtheimia_ramosa_LRAMOSA07701_CDS05172.1:0.0196732651)/1:0.1281800188,Mucor_circinatus_INT45_007274_KAG2223696.1:0.1324820824)/1:0.1131966802,Syncephalastrum_racemosum_CDP_alcohol_phosphatidyltransferase_domain_containing_protein_ORZ03161.1:0.1598789617)/1:0.0823714468,(Phycomyces_blakesleeanus_NRRL_1555___PHYBLDRAFT_128641_OAD66335.1:0.2657135276,(Hesseltinella_vesiculosa_sn_1_2_diacylglycerol_cholinephosphotransferase_ORX62447.1:0.2453264580,((Absidia_repens_BCR42DRAFT_400056_ORZ25390.1:0.0992372711,Absidia_glauca__SAL96744.1:0.0801605552)/0.993:0.0366440300,Absidia_glauca__SAL95858.1:0.0713525210)/1:0.0931918549)/1:0.1333865554)/0.838:0.0372411486)/1:0.1120909042)/0.994:0.0460319785)/1:0.0669226501,(((((((((((Rhizopus_delemar_RA_99_880_RO3G_05757_EIE81052.1:0.1399941978,Rhizopus_delemar_RA_99_880_RO3G_13819_EIE89108.1:0.2499458934)/0.647:0.0265515043,((Rhizopus_microsporus_Choline_ethanolaminephosphotransferase_ORE19492.1:0.0000022347,Rhizopus_azygosporus_CU097_010076_RCH88157.1:0.0000020052)/1:0.0120953966,(Rhizopus_microsporus_var._microsporus_Choline_ethanolaminephosphotransferase_ORE11906.1:0.0000028669,Rhizopus_microsporus_ATCC_52813_Choline_ethanolaminephosphotransferase_PHZ17726.1:0.0028034558)/0.996:0.0079300944)/1:0.0980797530)/1:0.0801020090,(Thamnidium_elegans_INT48_007686_KAG2233709.1:0.0982572600,Mucor_saturninus_INT47_009169_KAG2213495.1:0.0668190878)/0.995:0.0269339089)/1:0.0325218708,((((Mucor_circinelloides_1006PhL_HMPREF1544_04322_EPB88813.1:0.0102370117,(Mucor_ambiguus_sn_1_2_diacylglycerol_cholinephosphotransferase_GAN11559.1:0.0096467751,Mucor_lusitanicus_CBS_277.49_MUCCIDRAFT_150794_OAC98032.1:0.0138643229)/1:0.0351960036)/1:0.0159419264,Mucor_plumbeus_INT46_004364_KAG2192883.1:0.0342408838)/0.993:0.0180791151,Parasitella_parasitica__CEP17355.1:0.0803908716)/1:0.0436775528,(Choanephora_cucurbitarum_putative_CDP_alcohol_phosphatidyltransferase_class_I_family_protein_C22A12.10_OBZ85446.1:0.1153921433,Rhizopus_stolonifer_CU098_001076_partial_RCH77944.1:0.0649854520)/1:0.0813040086)/1:0.0341927784)/1:0.0993576255,Phycomyces_blakesleeanus_NRRL_1555___PHYBLDRAFT_176887_OAD78796.1:0.2961597995)/0.999:0.0456072122,(Umbelopsis_vinacea_INT44_008417_KAG2181602.1:0.1126160818,Umbelopsis_isabellina_INT43_003588_KAG2179805.1:0.1074253183)/1:0.2123470000)/0.933:0.0203801220,((((Lichtheimia_corymbifera_JMRC_FSU_9682_sn_diacylglycerol_cholinephosphotransferase_CDH53739.1:0.0196855529,Lichtheimia_ramosa_LRAMOSA00273_CDS02870.1:0.0262875126)/1:0.1050135199,Mucor_circinatus_INT45_007887_KAG2224642.1:0.1514894865)/0.999:0.0561775555,Syncephalastrum_racemosum_BCR43DRAFT_444620_ORY93296.1:0.1359896843)/1:0.1240584924,(Hesseltinella_vesiculosa_DM01DRAFT_1336283_ORX53092.1:0.1789898642,((Absidia_repens_CDP_alcohol_phosphatidyltransferase_domain_containing_protein_ORZ23094.1:0.0644183817,Absidia_repens_CDP_alcohol_phosphatidyltransferase_domain_containing_protein_ORZ23536.1:0.0900973226)/1:0.0358525336,Absidia_glauca__SAM02661.1:0.0576826139)/0.998:0.0356526392)/1:0.0837132244)/0.993:0.0382787929)/1:0.0790322200,Phycomyces_blakesleeanus_NRRL_1555___PHYBLDRAFT_57454_OAD69369.1:0.2153783805)/0.891:0.0354608743,((((Mucor_circinelloides_1006PhL_HMPREF1544_05311_EPB87904.1:0.0266424529,(Mucor_ambiguus_sn_1_2_diacylglycerol_cholinephosphotransferase_GAN00870.1:0.0131427430,Mucor_lusitanicus_CBS_277.49_MUCCIDRAFT_154342_OAC98962.1:0.0266409575)/1:0.0178642310)/0.996:0.0201479272,Mucor_plumbeus_INT46_005661_KAG2214644.1:0.0460926155)/0.616:0.0125814580,Parasitella_parasitica__CEP11214.1:0.0829360042)/1:0.0647668470,(Thamnidium_elegans_INT48_006767_KAG2229552.1:0.1121641708,Mucor_saturninus_INT47_007840_KAG2208741.1:0.1111400516)/1:0.0782292994)/1:0.3403255281)/1:0.1426239690,(((((((Rhizophagus_irregularis_DAOM_181602=DAOM_197198_GLOIN_2v1582734_POG73785.1:0.0000023131,Rhizophagus_diaphanus_CDP_alcohol_phosphatidyltransferase_domain_containing_protein_RGB25469.1:0.0338645596)/0.689:0.0029969554,Rhizophagus_irregularis_Choline_ethanolaminephosphotransferase_PKK77861.1:0.0000020562)/1:0.0564377262,Glomus_cerebriforme_CDP_alcohol_phosphatidyltransferase_domain_containing_protein_RIA81046.1:0.0705189452)/0.994:0.0324725520,Rhizophagus_clarus_RclHR1_00440001_GBC01935.1:0.0395447161)/1:0.1549011804,(Diversispora_epigaea_Glove_346g63_RHZ61702.1:0.2289074404,Gigaspora_rosea_CDP_alcohol_phosphatidyltransferase_domain_containing_protein_RIB04278.1:0.2860354065)/0.972:0.0418665139)/1:0.2642871740,((((Podila_verticillata_NRRL_6337_MVEG_06534_KFH67802.1:0.0547577359,Linnemannia_elongata_AG_77_Choline_ethanolaminephosphotransferase_OAQ32232.1:0.0646584459)/0.674:0.0248146091,Lobosporangium_transversale_ethanolaminephosphotransferase_1_ORZ28480.1:0.0442351917)/1:0.2478162776,((Allomyces_macrogynus_ATCC_38327_AMAG_03866_KNE59607.1:0.0033259210,Allomyces_macrogynus_ATCC_38327_AMAG_07027_KNE61286.1:0.0053511187)/1:0.1501347779,Catenaria_anguillulae_PL171_CDP_alcohol_phosphatidyltransferase_domain_containing_protein_ORZ37489.1:0.3833310911)/1:0.3224862728)/0.991:0.1006576870,(Bifiguratus_adelaidae_BZG36_04189_OZJ02581.1:0.1816918574,(Jimgerdemannia_flammicorona_BC936DRAFT_145516_RUP47626.1:0.1321000844,Endogone_sp._FLAS_F59071_BC937DRAFT_92316_RUS23102.1:0.0500859541)/1:0.2576540822)/1:0.1105850834)/0.999:0.0516449350)/0.865:0.0676265063,(Aspergillus_niger_CBS_513.88_sn_1_2_diacylglycerol_cholinephosphotransferase_XP_001398086.2:0.5681317749,Yarrowia_lipolytica_CLIB122_YALI0E26565p_XP_504430.1:0.9133199282)/1:0.4138241479)/1:0.1764889243)/0.996:0.0749131350,(Umbelopsis_vinacea_INT44_004877_KAG2187205.1:0.1338043384,Umbelopsis_isabellina_INT43_001423_KAG2171947.1:0.1339100633)/1:0.2386488146)/1:0.2169700878)/1:0.1405259671)/1:0.2181481387)/1:0.0774722574);
------
D6d_d6d
------
(Rhizopus_delemar_RA_99_880_RO3G_05747_EIE81042.1:0.0950040265,((((Rhizopus_microsporus_fatty_acid_sphingolipid_desaturase_ORE16259.1:0.0000020116,Rhizopus_azygosporus_CU097_004872_RCH87468.1:0.0000027642)/1:0.0095430039,Rhizopus_azygosporus_CU097_004005_RCH85397.1:0.0096371937)/1:0.0122475468,(Rhizopus_microsporus_var._microsporus_fatty_acid_sphingolipid_desaturase_ORE07051.1:0.0000020414,Rhizopus_microsporus_ATCC_52813_delta_6_fatty_acid_desaturase_PHZ16026.1:0.0000027403)/0.601:0.0024741088)/1:0.0578248445,(((((Mucor_circinelloides_1006PhL_HMPREF1544_07288_EPB85956.1:0.0074878372,(Mucor_lusitanicus_CBS_277.49_MUCCIDRAFT_105367_OAD08400.1:0.0132981619,Mucor_ambiguus_desaturase_like_protein_GAN01160.1:0.0290031410)/0.981:0.0094480198)/1:0.0381785297,Mucor_plumbeus_INT46_011066_KAG2189997.1:0.0306599059)/1:0.1002072104,Choanephora_cucurbitarum_Delta_8_fatty_acid_desaturase_OBZ90534.1:0.2766132892)/0.98:0.0379841967,(Thamnidium_elegans_INT48_003397_KAG2233526.1:0.0646879029,Mucor_saturninus_INT47_006873_KAG2207398.1:0.1038503717)/1:0.0619698515)/1:0.0388502272,(Phycomyces_blakesleeanus_NRRL_1555___PHYBLDRAFT_74346_OAD76113.1:0.2470662478,((((Lichtheimia_ramosa_LRAMOSA11165_CDS10679.1:0.0268238411,Lichtheimia_ramosa_LRAMOSA11211_CDS10725.1:0.0730650977)/1:0.1543804613,(Mucor_circinatus_INT45_002346_KAG2219155.1:0.1628830418,Syncephalastrum_racemosum_delta_6_fatty_acid_desaturase_ORY94011.1:0.2170894256)/0.853:0.0411702718)/0.987:0.0482852486,(Umbelopsis_vinacea_INT44_000485_KAG2176006.1:0.3330434019,((((((Rhizophagus_irregularis_DAOM_181602=DAOM_197198_delta_6_fatty_acid_desaturase_POG73524.1:0.0023376638,(Rhizophagus_irregularis_delta_6_fatty_acid_desaturase_PKK64218.1:0.0000020962,(Rhizophagus_diaphanus_delta_6_fatty_acid_desaturase_RGB23847.1:0.0065115089,(Glomus_cerebriforme_delta_6_fatty_acid_desaturase_RIA96947.1:0.0634290165,Rhizophagus_clarus_RclHR1_05860003_GBC04765.1:0.0464010076)/1:0.0438408009)/0.978:0.0030501366)/0.135:0.0000020513)/1:0.1525275376,(Diversispora_epigaea_Glove_209g106_RHZ75856.1:0.2429665865,Gigaspora_rosea_fatty_acid_desaturase_domain_containing_protein_RIB11681.1:0.2851392326)/0.898:0.0449635496)/1:0.2142711340,((Yarrowia_lipolytica_CLIB122_YALI0E21131p_XP_504218.1:0.6593764499,(Aspergillus_niger_CBS_513.88_fatty_acid_desaturase_XP_001391754.1:0.3222743136,Aspergillus_niger_CBS_513.88_fatty_acid_desaturase_XP_001397937.2:0.4740010214)/0.983:0.1329496325)/1:0.3989853066,((Allomyces_macrogynus_ATCC_38327_AMAG_04364_KNE58818.1:0.0041141933,Allomyces_macrogynus_ATCC_38327_AMAG_16244_KNE71692.1:0.0076131480)/1:0.4613155570,Catenaria_anguillulae_PL171_fatty_acid_desaturase_domain_containing_protein_ORZ39923.1:0.3001810540)/1:0.8702589135)/1:0.2288872888)/0.778:0.0733277313,((Podila_verticillata_NRRL_6337_MVEG_05590_KFH68785.1:0.0652561580,Linnemannia_elongata_AG_77_fatty_acid_sphingolipid_desaturase_OAQ33433.1:0.0442777271)/0.983:0.0249092240,Lobosporangium_transversale_delta_6_fatty_acid_desaturase_ORZ24844.1:0.0570572577)/1:0.5887510597)/0.997:0.0898553542,Bifiguratus_adelaidae_BZG36_04464_OZJ02432.1:0.5325368529)/0.666:0.0641178196,(Jimgerdemannia_flammicorona_fatty_acid_desaturase_domain_containing_protein_partial_RUP47414.1:0.1520337669,Endogone_sp._FLAS_F59071_fatty_acid_desaturase_domain_containing_protein_RUS14934.1:0.0543702027)/1:0.5032185380)/1:0.1451126497)/1:0.2236187304)/0.742:0.0364516207,(Hesseltinella_vesiculosa_fatty_acid_sphingolipid_desaturase_ORX61391.1:0.2173276125,(Absidia_repens_fatty_acid_desaturase_domain_containing_protein_ORZ14543.1:0.1690545200,Absidia_glauca__SAL95484.1:0.1411056458)/1:0.0950573158)/1:0.2122936898)/0.947:0.0403265227)/1:0.1223174471)/1:0.0564081411)/0.977:0.0288260230,Rhizopus_stolonifer_CU098_013496_RCI05574.1:0.1029842936);
------
Delta-5_desaturase_delta_5_desaturase
------
(Allomyces_macrogynus_ATCC_38327_AMAG_07439_KNE62196.1:0.0000026704,Allomyces_macrogynus_ATCC_38327_AMAG_08334_KNE63180.1:0.0139303448,((Catenaria_anguillulae_PL171_delta5_fatty_acid_desaturase_ORZ32396.1:0.3262631421,((((((Rhizophagus_irregularis_DAOM_181602=DAOM_197198_delta_5_desaturase_POG72637.1:0.0000020999,Rhizophagus_irregularis_delta_5_desaturase_PKK66931.1:0.0000024060)/1:0.0104294901,Rhizophagus_diaphanus_delta_5_desaturase_RGB27572.1:0.0053223819)/1:0.0142480301,Rhizophagus_clarus_RclHR1_06640012_GBC06134.1:0.0297590897)/1:0.0288463422,Glomus_cerebriforme_delta_5_fatty_acid_desaturase_RIA93075.1:0.0366034838)/1:0.1131191868,(Gigaspora_rosea_delta_5_fatty_acid_desaturase_RIB02087.1:0.1644492336,Diversispora_epigaea_Glove_423g15_RHZ54733.1:0.2066210447)/1:0.0482294454)/1:0.1574643907,((Podila_verticillata_NRRL_6337_Delta_5_fatty_acid_desaturase_KFH69043.1:0.0565919332,Linnemannia_elongata_AG_77_delta_5_desaturase_OAQ35213.1:0.1132861318)/0.998:0.0474435917,Lobosporangium_transversale_delta5_fatty_acid_desaturase_ORZ22819.1:0.0510976991)/1:0.2226741158)/1:0.3181908092)/0.823:0.1078341565,Catenaria_anguillulae_PL171_BCR44DRAFT_1457413_ORZ40904.1:2.9834909022)/0.999:0.2062109421);
------
DGA1_DGA1
------
(Rhizopus_delemar_RA_99_880_RO3G_01707_EIE77003.1:0.1267543233,Rhizopus_stolonifer_diacylglycerol_O_acyltransferase_1_RCI07103.1:0.0964667374,(((((Rhizopus_microsporus_diacylglycerol_acyltransferase_ORE14279.1:0.0000026768,Rhizopus_azygosporus_diacylglycerol_O_acyltransferase_1_RCH97431.1:0.0000032390)/1:0.0092749361,Rhizopus_azygosporus_diacylglycerol_O_acyltransferase_1_RCH87574.1:0.0030927707)/0.883:0.0032058537,(Rhizopus_microsporus_var._microsporus_diacylglycerol_acyltransferase_ORE05567.1:0.0000029081,Rhizopus_microsporus_ATCC_52813_diacylglycerol_acyltransferase_type_2B_PHZ16655.1:0.0000030471)/0.893:0.0029745472)/1:0.0861273068,(Rhizopus_stolonifer_diacylglycerol_O_acyltransferase_1_partial_RCH79227.1:0.2164998863,Rhizopus_delemar_RA_99_880_RO3G_04959_EIE80254.1:0.1693982313)/0.569:0.0121824737)/1:0.0424104100,((((((Mucor_circinelloides_1006PhL_HMPREF1544_06754_EPB86486.1:0.0081912997,(Mucor_ambiguus_diacylglycerol_o_acyltransferase_GAN09894.1:0.0101653502,Mucor_lusitanicus_CBS_277.49_MUCCIDRAFT_154801_partial_OAD07954.1:0.0048765483)/0.864:0.0182398179)/1:0.0880364483,Parasitella_parasitica__CEP18101.1:0.0834862841)/0.994:0.0311661629,Mucor_plumbeus_INT46_005047_KAG2203090.1:0.0517169697)/1:0.0570986149,(Choanephora_cucurbitarum_Diacylglycerol_O_acyltransferase_2B_OBZ84944.1:0.1362448929,Rhizopus_stolonifer_diacylglycerol_O_acyltransferase_1_RCH93851.1:0.0504781571)/1:0.0484257149)/1:0.0528261142,(Thamnidium_elegans_INT48_002265_KAG2233779.1:0.1243663447,Mucor_saturninus_INT47_005205_KAG2204414.1:0.0604102044)/1:0.0616299972)/0.998:0.0430160151,(((((Lichtheimia_corymbifera_JMRC_FSU_9682_diacylglycerol_acyltransferase_CDH50579.1:0.0455079896,Lichtheimia_ramosa_LRAMOSA03849_CDS11586.1:0.0031329967)/1:0.0488693187,(Syncephalastrum_racemosum_diacylglycerol_acyltransferase_ORZ01253.1:0.0838803630,Mucor_circinatus_INT45_004947_KAG2224066.1:0.0920379443)/0.966:0.0198481319)/1:0.0699328987,((Lichtheimia_corymbifera_JMRC_FSU_9682_diacylglycerol_acyltransferase_CDH54370.1:0.0262799244,Lichtheimia_ramosa_LRAMOSA06132_CDS13959.1:0.0266451678)/1:0.1813691838,Phycomyces_blakesleeanus_NRRL_1555___PHYBLDRAFT_181213_OAD74417.1:0.2762456465)/0.702:0.0679275993)/1:0.0605335690,(((Absidia_repens_diacylglycerol_acyltransferase_domain_containing_protein_ORZ12014.1:0.0851369713,Absidia_glauca__SAM05446.1:0.0831446747)/1:0.0635875045,Hesseltinella_vesiculosa_DAGAT_domain_containing_protein_ORX57392.1:0.1963185310)/1:0.0599596274,((((((Mucor_circinelloides_1006PhL_HMPREF1544_01075_EPB92012.1:0.0238457624,(Mucor_ambiguus_diacylglycerol_o_acyltransferase_GAN04081.1:0.0181169642,Mucor_lusitanicus_CBS_277.49_MUCCIDRAFT_187167_OAD00863.1:0.0097765503)/1:0.0220856937)/1:0.0729259048,(Parasitella_parasitica__CEP13495.1:0.0285969871,Mucor_plumbeus_INT46_000158_KAG2214860.1:0.0464889515)/1:0.0316572688)/0.869:0.0170787593,Mucor_saturninus_INT47_004020_KAG2205837.1:0.1494835863)/1:0.0569500113,Choanephora_cucurbitarum_Diacylglycerol_O_acyltransferase_2B_OBZ82411.1:0.1957901987)/1:0.0497843839,(((Rhizopus_microsporus_diacylglycerol_acyltransferase_ORE20814.1:0.0000033087,Rhizopus_azygosporus_diacylglycerol_O_acyltransferase_1_RCH89760.1:0.0000025362)/0.975:0.0106362914,(Rhizopus_azygosporus_diacylglycerol_O_acyltransferase_1_RCH93260.1:0.0195778513,(Rhizopus_microsporus_var._microsporus_diacylglycerol_acyltransferase_ORE05738.1:0.0000025115,Rhizopus_microsporus_ATCC_52813_diacylglycerol_acyltransferase_type_2B_partial_PHZ10977.1:0.0000023426)/1:0.0252719537)/0.964:0.0133480530)/1:0.2252194333,Rhizopus_stolonifer_diacylglycerol_O_acyltransferase_1_RCI03136.1:0.1976745506)/1:0.0690656897)/1:0.1113842134,((Umbelopsis_vinacea_INT44_002784_KAG2186560.1:0.0700703252,Umbelopsis_isabellina_INT43_001943_KAG2179093.1:0.0880779518)/1:0.2498055655,((((((((Rhizophagus_irregularis_DAOM_181602=DAOM_197198_diacylglycerol_acyltransferase_POG63117.1:0.0000031134,Rhizophagus_irregularis_diacylglycerol_acyltransferase_PKK63799.1:0.0000024843)/0.401:0.0018599085,Rhizophagus_diaphanus_diacylglycerol_acyltransferase_RGB31693.1:0.0042951631)/1:0.0365885069,(Rhizophagus_clarus_RclHR1_20720005_GBB92886.1:0.0000033110,Rhizophagus_clarus_RclHR1_04640025_GBC02482.1:0.0000025525)/1:0.0234135365)/0.958:0.0145655592,Glomus_cerebriforme_diacylglycerol_acyltransferase_RIA89176.1:0.0455012052)/1:0.0523860096,(Gigaspora_rosea_diacylglycerol_acyltransferase_RIB30503.1:0.1226097089,Diversispora_epigaea_Glove_402g103_RHZ56312.1:0.1585446261)/1:0.0417740303)/1:0.0752261229,Gigaspora_rosea_diacylglycerol_acyltransferase_type_2A_RIB16750.1:0.1846565247)/1:0.2244476158,Jimgerdemannia_flammicorona_diacylglycerol_acyltransferase_domain_containing_protein_RUP49379.1:0.2437722202)/1:0.0916723772,(((((Podila_verticillata_NRRL_6337_MVEG_09384_KFH64652.1:0.1635339283,Linnemannia_elongata_AG_77_diacylglycerol_acyltransferase_OAQ34098.1:0.1701276117)/1:0.0834130767,(Podila_verticillata_NRRL_6337_MVEG_03028_KFH72739.1:0.1035785110,(Linnemannia_elongata_AG_77_diacylglycerol_acyltransferase_OAQ22688.1:0.1520444499,Lobosporangium_transversale_diacylglycerol_acyltransferase_ORZ20104.1:0.1874160301)/1:0.0555636805)/0.964:0.0365159264)/0.999:0.0784957255,Lobosporangium_transversale_diacylglycerol_acyltransferase_ORZ13917.1:0.1281100420)/1:0.3568320658,(((((Allomyces_macrogynus_ATCC_38327_AMAG_02686_KNE56915.1:0.0204898159,(Allomyces_macrogynus_ATCC_38327__variant_KNE61520.1:0.0000022847,Allomyces_macrogynus_ATCC_38327_AMAG_06337_KNE61521.1:0.0000022847)/1:0.0980687880)/1:0.1063016188,(Allomyces_macrogynus_ATCC_38327__variant_KNE61518.1:0.0000026115,Allomyces_macrogynus_ATCC_38327_AMAG_06336_KNE61519.1:0.0000029703)/1:0.3805512502)/1:0.1276525877,(Catenaria_anguillulae_PL171_diacylglycerol_acyltransferase_domain_containing_protein_ORZ32265.1:0.0000027003,Catenaria_anguillulae_PL171_diacylglycerol_acyltransferase_domain_containing_protein_ORZ37158.1:0.0031285292)/1:0.3142852810)/1:0.2053009381,((Allomyces_macrogynus_ATCC_38327_AMAG_12883_KNE68204.1:0.0041669895,Allomyces_macrogynus_ATCC_38327_AMAG_14223_KNE69668.1:0.0077490708)/1:0.2898679700,Catenaria_anguillulae_PL171_diacylglycerol_acyltransferase_ORZ40020.1:0.2348701386)/0.587:0.1012914876)/1:0.4427939581,(((Aspergillus_niger_CBS_513.88_diacylglycerol_O_acyltransferase_2A_XP_001396146.1:0.2773552785,(Aspergillus_niger_CBS_513.88_diacylglycerol_acyltransferase_family_XP_001402195.2:0.5116205358,Aspergillus_niger_CBS_513.88_ANI_1_1392134_XP_001396914.2:0.7770695256)/1:0.7454200402)/1:0.2918271052,(Yarrowia_lipolytica_CLIB122_YALI0E32769p_XP_504700.1:0.4793756899,Saccharomyces_cerevisiae_S288C_diacylglycerol_O_acyltransferase_NP_014888.1:0.7942864364)/1:0.1704447245)/1:0.1219644620,((Allomyces_macrogynus_ATCC_38327_AMAG_03747_KNE59469.1:0.0000028070,Allomyces_macrogynus_ATCC_38327_AMAG_06894_KNE61142.1:0.2355454452)/1:1.1077558063,(Allomyces_macrogynus_ATCC_38327_AMAG_14150_KNE69594.1:0.5751105604,Catenaria_anguillulae_PL171_diacylglycerol_acyltransferase_domain_containing_protein_ORZ40027.1:0.6153209829)/1:0.2680997025)/1:0.5774018657)/1:0.0750433476)/0.449:0.0545673596)/0.865:0.0579492819,(((((Lichtheimia_corymbifera_JMRC_FSU_9682_diacylglycerol_acyltransferase_CDH60399.1:0.0349419517,Lichtheimia_ramosa_LRAMOSA08468_CDS05940.1:0.0000031719)/1:0.2410993286,Syncephalastrum_racemosum_diacylglycerol_acyltransferase_ORY96773.1:0.2339078531)/0.985:0.0447088322,(Hesseltinella_vesiculosa_diacylglycerol_acyltransferase_type_2A_ORX55195.1:0.3057895986,((Absidia_repens_diacylglycerol_acyltransferase_domain_containing_protein_ORZ23935.1:0.1515184829,Absidia_glauca__SAM06141.1:0.1575870531)/0.626:0.0275451433,Absidia_glauca__SAL96570.1:0.2260436213)/1:0.0955089463)/1:0.1635851046)/0.997:0.0806981201,Phycomyces_blakesleeanus_NRRL_1555___PHYBLDRAFT_120377_OAD80421.1:0.4561743917)/1:0.1520865088,(Umbelopsis_vinacea_INT44_001814_partial_KAG2178661.1:0.1275540569,Umbelopsis_isabellina_INT43_004407_partial_KAG2174384.1:0.1387540607)/1:0.2036058905)/1:0.1224865114)/1:0.0818332323)/1:0.1504749174)/0.991:0.0482678810)/0.995:0.0363681694)/1:0.0496909156)/1:0.0481642942,(Phycomyces_blakesleeanus_NRRL_1555___PHYBLDRAFT_179975_OAD77745.1:0.2645745922,(Hesseltinella_vesiculosa_diacylglycerol_acyltransferase_ORX61295.1:0.4366480335,((Absidia_repens_diacylglycerol_acyltransferase_ORZ18473.1:0.2047952486,Absidia_glauca__SAL99470.1:0.1960247234)/0.968:0.0671443679,(Absidia_repens_diacylglycerol_acyltransferase_type_2A_ORZ23976.1:0.2639633901,Absidia_glauca__SAL98462.1:0.2821661401)/0.979:0.0653636485)/1:0.2743696953)/1:0.4006071371)/1:0.0992609330)/0.999:0.0379124220)/1:0.0783000526)/1:0.0466799736);
------
DGA1_wax_ester_synthase
------
(Mucor_circinelloides_1006PhL_HMPREF1544_09738_EPB83517.1:0.0209912631,(Mucor_lusitanicus_CBS_277.49_MUCCIDRAFT_83520_OAD00113.1:0.0310595582,(Mucor_ambiguus_wax_ester_synthase_diacylglycerol_acyltransferase_GAN10728.1:0.0000027621,Mucor_ambiguus_wax_ester_synthase_diacylglycerol_acyltransferase_GAN10800.1:0.0000024912)/1:0.0385048881)/1:0.0201049831,((Mucor_plumbeus_INT46_009854_KAG2206618.1:0.0741183049,Parasitella_parasitica__CEP12110.1:0.0811601288)/1:0.0180739217,((Choanephora_cucurbitarum_A0J61_02823_OBZ89123.1:0.1368875386,Rhizopus_stolonifer_CU098_006045_RCH83105.1:0.1077329435)/1:0.1408293272,(Thamnidium_elegans_INT48_003251_KAG2236460.1:0.2896263240,(Mucor_saturninus_INT47_008925_KAG2202893.1:0.3835598667,((Phycomyces_blakesleeanus_NRRL_1555___PHYBLDRAFT_79489_OAD67545.1:0.6462630148,(Syncephalastrum_racemosum_BCR43DRAFT_514209_ORY97845.1:0.5657498278,(Mucor_circinatus_INT45_008328_KAG2217677.1:0.3184918642,(Lichtheimia_corymbifera_JMRC_FSU_9682_predicted_protein_CDH54469.1:0.0649448161,Lichtheimia_ramosa_LRAMOSA03005_CDS10329.1:0.0702116562)/1:0.8147060997)/0.925:0.0902655649)/1:0.2419941373)/0.971:0.0731942562,(((Jimgerdemannia_flammicorona_wax_ester_synthase_like_acyl_CoA_acyltransferase_domain_containing_protein_RUP52471.1:0.1815495947,Endogone_sp._FLAS_F59071_wax_ester_synthase_like_acyl_CoA_acyltransferase_domain_containing_protein_RUS13806.1:0.3455038138)/1:0.4723483874,(Umbelopsis_vinacea_INT44_006798_KAG2174535.1:0.1263846015,Umbelopsis_isabellina_INT43_004843_KAG2172301.1:0.1934696916)/1:0.5953380216)/1:0.3907898210,(Absidia_repens_BCR42DRAFT_423284_ORZ09898.1:0.1518343248,(Absidia_glauca__SAM04877.1:0.2770787697,(Absidia_glauca__SAL96405.1:0.4555457863,Absidia_repens_BCR42DRAFT_475954_ORZ20390.1:0.5031115799)/0.955:0.0563664531)/0.988:0.0786292816)/1:0.9204824077)/0.856:0.0858458303)/1:0.2416012960)/0.974:0.1082850953)/1:0.1024614578)/1:0.2164045494)/0.919:0.0091233345);
------
ECT1_ECT1
------
(Rhizopus_delemar_RA_99_880_RO3G_00839_EIE76135.1:0.0583916198,(((Rhizopus_microsporus_Nucleotidylyl_transferase_ORE18353.1:0.0000020058,Rhizopus_azygosporus_Ethanolamine_phosphate_cytidylyltransferase_RCH82956.1:0.0049434881)/0.989:0.0156968108,((Rhizopus_microsporus_var._microsporus_Nucleotidylyl_transferase_ORE08540.1:0.0000000000,Rhizopus_azygosporus_Ethanolamine_phosphate_cytidylyltransferase_RCH93213.1:0.0000000000):0.0000026066,Rhizopus_microsporus_ATCC_52813_phosphoethanolamine_cytidyltransferase_PHZ16996.1:0.0000026066)/0.171:0.0008355308)/1:0.0230302629,(((((Mucor_circinelloides_1006PhL_ethanolamine_phosphate_cytidylyltransferase_EPB91886.1:0.0057084006,(Mucor_plumbeus_INT46_002919_partial_KAG2215087.1:0.0231889727,Parasitella_parasitica__CEP18288.1:0.0680529407)/1:0.0200874347)/0.998:0.0177343633,(Mucor_ambiguus_phosphoethanolamine_cytidyltransferase_GAN05681.1:0.0000025189,Mucor_lusitanicus_CBS_277.49_MUCCIDRAFT_155655_partial_OAD04589.1:0.0000027641)/1:0.0196244264)/0.951:0.0288049355,Rhizopus_stolonifer_Ethanolamine_phosphate_cytidylyltransferase_partial_RCI05470.1:0.1729185698)/0.96:0.0349961244,(Thamnidium_elegans_INT48_005014_KAG2233176.1:0.0438086984,Mucor_saturninus_INT47_007149_partial_KAG2205364.1:0.0803195722)/1:0.0883213278)/0.991:0.0369975045,(((((((((Rhizopus_delemar_RA_99_880_RO3G_17000_EIE92478.1:0.0750900366,((Rhizopus_microsporus_Nucleotidylyl_transferase_ORE15068.1:0.0000029660,Rhizopus_azygosporus_Ethanolamine_phosphate_cytidylyltransferase_RCH88525.1:0.0000028952)/1:0.0109710373,(Rhizopus_azygosporus_Ethanolamine_phosphate_cytidylyltransferase_RCH94601.1:0.0036524588,(Rhizopus_microsporus_var._microsporus_Nucleotidylyl_transferase_ORE11333.1:0.0000025035,Rhizopus_microsporus_ATCC_52813_Nucleotidylyl_transferase_PHZ12221.1:0.0000021199)/1:0.0183203549)/0.13:0.0000028097)/1:0.0485132172)/1:0.0692000042,(Choanephora_cucurbitarum_Ethanolamine_phosphate_cytidylyltransferase_OBZ90376.1:0.0675900580,Rhizopus_stolonifer_Ethanolamine_phosphate_cytidylyltransferase_RCH87041.1:0.0834428332)/1:0.0547192859)/0.962:0.0176075260,(((Mucor_circinelloides_1006PhL_ethanolamine_phosphate_cytidylyltransferase_EPB89151.1:0.0461045751,Mucor_plumbeus_INT46_004640_KAG2209132.1:0.0386761086)/0.976:0.0075881425,Parasitella_parasitica__CEP15035.1:0.1088588888)/0.943:0.0042314670,(Mucor_ambiguus_phosphoethanolamine_cytidyltransferase_GAN03222.1:0.0358282916,Mucor_lusitanicus_CBS_277.49_MUCCIDRAFT_185867_OAC98102.1:0.0482905012)/1:0.0257000395)/1:0.0505592897)/0.971:0.0406171897,(Thamnidium_elegans_INT48_009887_KAG2230547.1:0.0649399766,Mucor_saturninus_INT47_004484_KAG2195376.1:0.0948239227)/1:0.0604261676)/1:0.1721910360,((((((((Podila_verticillata_NRRL_6337_ethanolamine_phosphate_cytidylyltransferase_KFH72676.1:0.0815583791,(Linnemannia_elongata_AG_77_Nucleotidylyl_transferase_OAQ23152.1:0.0316348515,Lobosporangium_transversale_BCR41DRAFT_380199_ORZ26392.1:0.0801015927)/1:0.0783693009)/0.975:0.0944587494,Linnemannia_elongata_AG_77_Nucleotidylyl_transferase_OAQ34093.1:1.6436366925)/0.986:0.0814480447,(Yarrowia_lipolytica_CLIB122_YALI0C06303p_XP_501512.1:1.6934287297,(Aspergillus_niger_CBS_513.88_phosphoethanolamine_XP_001401377.1:1.5539498944,Saccharomyces_cerevisiae_S288C_ethanolamine_phosphate_cytidylyltransferase_NP_011521.1:4.8509297590)/0.702:0.2849687963)/1:1.7086702343)/0.959:0.0937639626,(((((Rhizophagus_irregularis_DAOM_181602=DAOM_197198_GLOIN_2v1560741_POG75987.1:0.0000028054,Rhizophagus_irregularis_Nucleotidylyl_transferase_PKK78676.1:0.0000028662)/0.806:0.0044316788,Rhizophagus_diaphanus_C1646_698961_RGB35717.1:0.0036459477)/1:0.0755457623,Rhizophagus_clarus_RclHR1_06200001_GBC05396.1:0.0421150358)/0.982:0.0406362399,Glomus_cerebriforme_C1645_740595_RIA86788.1:0.0625768850)/1:0.1052616504,(Gigaspora_rosea_C2G38_2039239_RIB15610.1:0.1439391537,Diversispora_epigaea_Glove_273g21_RHZ70270.1:0.1973403389)/0.817:0.0328433076)/1:0.1064995555)/0.99:0.0696564510,((Allomyces_macrogynus_ATCC_38327_AMAG_06002_KNE60626.1:0.0259620555,Allomyces_macrogynus_ATCC_38327_AMAG_09378_KNE64352.1:0.0000028588)/1:0.1890392536,Catenaria_anguillulae_PL171_BCR44DRAFT_1436443_ORZ34316.1:0.2213206673)/1:0.4449910776)/0.992:0.0724220263,Bifiguratus_adelaidae_BZG36_02502_OZJ04905.1:0.4561586625)/1:0.0369786767,(Jimgerdemannia_flammicorona_BC936DRAFT_149831_RUP52262.1:0.0964136962,Endogone_sp._FLAS_F59071_BC937DRAFT_86778_RUS19873.1:0.0604854169)/1:0.0663969985)/0.557:0.0426468990,(Umbelopsis_vinacea_INT44_001164_KAG2188411.1:0.0717585345,Umbelopsis_isabellina_INT43_002709_KAG2186271.1:0.1165587326)/1:0.0921658730)/1:0.1499657185)/0.99:0.0271773190,((((Absidia_repens_BCR42DRAFT_405301_ORZ22002.1:0.0651492542,(Absidia_repens_BCR42DRAFT_405955_ORZ22328.1:0.0359654986,Absidia_glauca__SAM09159.1:0.0901939872)/0.995:0.0160603227)/0.982:0.0287895565,Absidia_glauca__SAM08504.1:0.1093488012)/0.993:0.0379787321,Hesseltinella_vesiculosa_Nucleotidylyl_transferase_ORX50844.1:0.4622232136)/1:0.0729866770,((Lichtheimia_corymbifera_JMRC_FSU_9682_ethanolamine_phosphate_cytidylyltransferase_like_CDH52899.1:0.0680345146,Lichtheimia_ramosa_LRAMOSA09772_CDS08409.1:0.0014121497)/1:0.1334617313,Mucor_circinatus_INT45_010591_KAG2216895.1:0.1620796207)/1:0.0854940020)/0.917:0.0263516885)/0.915:0.0206249629,(Phycomyces_blakesleeanus_NRRL_1555___PHYBLDRAFT_176504_OAD80492.1:0.0911913362,Phycomyces_blakesleeanus_NRRL_1555___PHYBLDRAFT_137017_OAD67384.1:0.2276946086)/1:0.0733175221)/0.921:0.0182490533,(((Lichtheimia_corymbifera_JMRC_FSU_9682_ethanolamine_phosphate_cytidylyltransferase_CDH58540.1:0.0080064701,Lichtheimia_corymbifera_JMRC_FSU_9682_ethanolamine_phosphate_cytidylyltransferase_like_CDH58541.1:0.0000025143)/0.985:0.0130960196,Lichtheimia_ramosa_Putative_Ethanolamine_phosphatecytidylyltransferase_CDS11051.1:0.0142109441)/1:0.0987929354,(Mucor_circinatus_INT45_006027_KAG2216551.1:0.0686135353,Syncephalastrum_racemosum_BCR43DRAFT_530230_ORY98790.1:0.2619054234)/0.79:0.0080230604)/1:0.0499551072)/1:0.0712092402,Choanephora_cucurbitarum_Ethanolamine_phosphate_cytidylyltransferase_OBZ82781.1:0.2485253268)/1:0.0660851855)/1:0.1550070956)/1:0.0344495562,Rhizopus_stolonifer_Ethanolamine_phosphate_cytidylyltransferase_RCI05262.1:0.0549541488);
------
ERG10_ERG10
------
(Rhizopus_delemar_RA_99_880_RO3G_14592_EIE89881.1:0.1405184929,(Rhizopus_delemar_RA_99_880_RO3G_14944_EIE90233.1:0.0401293745,((((((Mucor_circinelloides_1006PhL_acetyl_CoA_C_acetyltransferase_EPB89923.1:0.0056194372,(Mucor_ambiguus_acetyl_CoA_acetyltransferase_GAN09574.1:0.0024916385,Mucor_lusitanicus_CBS_277.49_MUCCIDRAFT_157202_OAC99394.1:0.0024801633)/0.588:0.0018560161)/1:0.0097855660,Mucor_plumbeus_INT46_008750_KAG2190052.1:0.0108784958)/0.985:0.0053931471,Parasitella_parasitica__CEP17093.1:0.0583777277)/1:0.0180477951,(Thamnidium_elegans_INT48_005329_KAG2228923.1:0.0303397136,Mucor_saturninus_INT47_009050_KAG2213377.1:0.0615387661)/1:0.0290699377)/0.999:0.0104335000,((Absidia_repens_Thiolase_N_terminal_domain_domain_containing_protein_ORZ22289.1:0.0194829673,Absidia_glauca__SAL95074.1:0.0064309804)/1:0.1077673421,((Phycomyces_blakesleeanus_NRRL_1555___PHYBLDRAFT_39747_OAD69138.1:0.1073413421,Hesseltinella_vesiculosa_thiolase_ORX55745.1:0.1290414299)/0.865:0.0151382832,(((((Lichtheimia_corymbifera_JMRC_FSU_9682_acetyl_cytosolic_1_like_CDH58208.1:0.0166698773,Lichtheimia_ramosa_Putative_Acetyl_CoA_C_acetyltransferase_CDS14271.1:0.0070084309)/1:0.0688959742,Mucor_circinatus_INT45_009145_KAG2228099.1:0.0724851250)/0.817:0.0250536448,(Lichtheimia_corymbifera_JMRC_FSU_9682_acetyl_acetyltransferase_CDH59162.1:0.0244844017,Lichtheimia_ramosa_LRAMOSA08693_CDS06165.1:0.0437720269)/1:0.2258671046)/0.72:0.0172840072,Syncephalastrum_racemosum_Thiolase_N_terminal_domain_domain_containing_protein_ORY98812.1:0.0637490177)/1:0.0598030212,((((Umbelopsis_vinacea_INT44_006630_partial_KAG2172457.1:0.0478866124,Umbelopsis_isabellina_INT43_008399_partial_KAG2180820.1:0.0497204428)/1:0.0568449136,(Bifiguratus_adelaidae_Acetyl_CoA_acetyltransferase_partial_OZJ01413.1:0.1755484978,(Jimgerdemannia_flammicorona_Thiolase_N_terminal_domain_containing_protein_RUP45090.1:0.1048676134,(Endogone_sp._FLAS_F59071_Thiolase_N_terminal_domain_containing_protein_RUS14593.1:0.0135436728,Endogone_sp._FLAS_F59071_thiolase_like_protein_RUS14342.1:0.2985791105)/1:0.0640360340)/1:0.0865948737)/1:0.0501768811)/1:0.0268847806,(((((((((Rhizophagus_irregularis_DAOM_181602=DAOM_197198_acetyl_CoA_acetyltransferase_POG68900.1:0.0000034211,Rhizophagus_irregularis_acetyl_CoA_acetyltransferase_PKK71575.1:0.0024595834)/1:0.0051018534,Rhizophagus_diaphanus_acetyl_CoA_acetyltransferase_RGB26793.1:0.0073054153)/1:0.0128795495,Rhizophagus_clarus_RclHR1_01210017_GBB85609.1:0.0355102527)/1:0.0304926318,Glomus_cerebriforme_acetyl_CoA_acetyltransferase_RIA95689.1:0.0509242156)/1:0.0863336420,Diversispora_epigaea_Glove_299g100_RHZ67762.1:0.1029352574)/0.944:0.0144735180,(Gigaspora_rosea_Thiolase_N_terminal_domain_containing_protein_RIB13574.1:0.0451584059,Gigaspora_rosea_Thiolase_N_terminal_domain_containing_protein_RIB17380.1:0.0096762546)/1:0.0746355378)/1:0.1192160696,((Yarrowia_lipolytica_CLIB122_YALI0B08536p_XP_500646.1:0.2584397823,Saccharomyces_cerevisiae_S288C_acetyl_CoA_C_acetyltransferase_NP_015297.1:0.3164422957)/1:0.1645457901,Aspergillus_niger_CBS_513.88_acetyl_CoA_acetyltransferase_IA_XP_001398216.1:0.2408173951)/1:0.1772166908)/0.866:0.0357612234,(((Podila_verticillata_NRRL_6337_acetyl_CoA_C_acetyltransferase_KFH73378.1:0.0558455393,Linnemannia_elongata_AG_77_thiolase_OAQ31904.1:0.0650558350)/0.993:0.0262944663,Lobosporangium_transversale_Thiolase_N_terminal_domain_domain_containing_protein_ORZ27255.1:0.0317589781)/1:0.1356524467,(((Allomyces_macrogynus_ATCC_38327_acetyl_CoA_C_acetyltransferase_KNE60267.1:0.0370813291,Allomyces_macrogynus_ATCC_38327_acetyl_CoA_C_acetyltransferase_KNE67297.1:0.0017022387)/1:0.1109734266,Allomyces_macrogynus_ATCC_38327_acetyl_CoA_C_acetyltransferase_KNE63406.1:0.2369003094)/0.833:0.0546862098,Catenaria_anguillulae_PL171_Thiolase_N_terminal_domain_domain_containing_protein_ORZ37186.1:0.2489997969)/1:0.4354221331)/1:0.0845506782)/1:0.1276972447,((Absidia_repens_Thiolase_N_terminal_domain_domain_containing_protein_ORZ14805.1:0.0000033781,Absidia_repens_Thiolase_N_terminal_domain_domain_containing_protein_ORZ23194.1:0.0000031101)/1:0.0768610603,Absidia_glauca__SAM07806.1:0.1095240510)/1:0.2772394970)/0.993:0.0587312954)/0.927:0.0134273111,((Mucor_circinelloides_1006PhL_acetyl_CoA_C_acetyltransferase_EPB83074.1:0.0085948593,(Mucor_lusitanicus_CBS_277.49_MUCCIDRAFT_169735_OAD06073.1:0.0052830399,Mucor_ambiguus_acetyl_acetyltransferase_protein_GAN11260.1:0.0172991978)/0.998:0.0082048858)/0.998:0.0149738666,Mucor_plumbeus_INT46_000278_KAG2211454.1:0.0278384321)/1:0.1345897270)/1:0.0215970776)/0.988:0.0199602696)/1:0.0262899491)/0.994:0.0205511757)/0.979:0.0145965717,Choanephora_cucurbitarum_Acetyl_CoA_acetyltransferase_OBZ88116.1:0.0428703282)/1:0.0382620009)/0.97:0.0133307898,((Rhizopus_microsporus_thiolase_ORE14109.1:0.0000036341,Rhizopus_azygosporus_erg10_acetyl_CoA_C_acetyltransferase_RCH85699.1:0.0000026032)/0.73:0.0026038426,((Rhizopus_microsporus_var._microsporus_thiolase_ORE02441.1:0.0000030022,Rhizopus_microsporus_ATCC_52813_cytosolic_acetoacetyl_coenzyme_A_thiolase_PHZ15325.1:0.0000034736)/0:0.0000031698,Rhizopus_azygosporus_erg10_acetyl_CoA_C_acetyltransferase_RCH90846.1:0.0025097079)/0.662:0.0024414067)/1:0.0388213123);
------
ERG20_BTS1
------
(Rhizopus_delemar_RA_99_880_RO3G_00440_EIE75736.1:0.0463481459,((Rhizopus_microsporus_terpenoid_synthase_ORE16898.1:0.0000021447,((Rhizopus_microsporus_var._microsporus_terpenoid_synthase_ORE07226.1:0.0000026041,Rhizopus_microsporus_ATCC_52813_geranylgeranyl_pyrophosphate_synthase_PHZ09944.1:0.0000024453)/0.999:0.0035646931,Rhizopus_azygosporus_geranylgeranyl_pyrophosphate_synthetase_RCH86819.1:0.0000023372)/0.981:0.0035741111)/1:0.0510477615,((((Mucor_circinelloides_1006PhL_farnesyltranstransferase_EPB92112.1:0.0034934113,Mucor_lusitanicus_CBS_277.49_MUCCIDRAFT_180692_OAD00255.1:0.0000025892)/0.941:0.0048500992,Parasitella_parasitica__CEP16990.1:0.0316895118)/0.933:0.0110084211,Mucor_plumbeus_INT46_009373_KAG2197386.1:0.0131301066)/1:0.0373611040,(Choanephora_cucurbitarum_Geranylgeranyl_pyrophosphate_synthase_OBZ88092.1:0.0857095937,((Mucor_saturninus_INT47_006318_KAG2211199.1:0.0000020423,Aspergillus_niger_CBS_513.88_ANI_1_1856184_XP_001401830.2:2.6807717819)/0.936:0.0635953429,Thamnidium_elegans_INT48_006535_KAG2235154.1:0.0496539472)/0.988:0.0280453347)/0.25:0.0033323098)/1:0.0352211628)/0.821:0.0119027329,((((((Lichtheimia_corymbifera_JMRC_FSU_9682_geranylgeranyl_pyrophosphate_synthetase_CDH53276.1:0.0136619537,Lichtheimia_ramosa_LRAMOSA08460_CDS05932.1:0.0174238414)/1:0.0662843568,Mucor_circinatus_INT45_000736_KAG2219849.1:0.1227019284)/1:0.0763958826,Syncephalastrum_racemosum_geranylgeranyl_pyrophosphate_synthase_ORZ00130.1:0.1139428233)/1:0.0468996092,Hesseltinella_vesiculosa_geranylgeranyl_pyrophosphate_synthase_ORX45679.1:0.0586492550)/1:0.0404704980,(((Absidia_repens_geranylgeranyl_pyrophosphate_synthase_ORZ09803.1:0.0164288775,Absidia_glauca__SAM04077.1:0.0447748547)/1:0.0963555174,Phycomyces_blakesleeanus_NRRL_1555__geranylgeranyl_pyrophosphate_synthetase_OAD66529.1:0.1288082301)/0.962:0.0367909701,(((((((Rhizopus_delemar_RA_99_880_geranylgeranyl_pyrophosphate_synthase_EIE80306.1:0.0631682235,Rhizopus_stolonifer_geranylgeranyl_pyrophosphate_synthetase_RCI07139.1:0.0721242456)/0.985:0.0330201097,((((Rhizopus_microsporus_geranylgeranyl_pyrophosphate_synthase_partial_ORE23118.1:0.0000000000,Rhizopus_microsporus_var._microsporus_geranylgeranyl_pyrophosphate_synthase_ORE10465.1:0.0000000000):0.0000000000,Rhizopus_microsporus_ATCC_52813_geranylgeranyl_pyrophosphate_synthase_PHZ08140.1:0.0000000000):0.0000023074,Rhizopus_azygosporus_geranylgeranyl_pyrophosphate_synthetase_RCH94314.1:0.0000020102)/0.897:0.0036858811,Rhizopus_azygosporus_geranylgeranyl_pyrophosphate_synthetase_RCH96575.1:0.0035342461)/1:0.1059723491)/0.995:0.0310569607,((((((Mucor_circinelloides_1006PhL_geranylgeranyl_pyrophosphate_synthase_EPB84486.1:0.0073641110,Mucor_ambiguus_geranylgeranyl_pyrophosphate_synthetase_GAN05118.1:0.0074108149)/0.63:0.0032520884,Mucor_lusitanicus_CBS_277.49_geranylgeranyl_pyrophosphate_synthetase_OAD08824.1:0.0041196598)/0.993:0.0173525990,Parasitella_parasitica__CEP17393.1:0.0422422615)/0.945:0.0332763285,Choanephora_cucurbitarum_Geranylgeranyl_pyrophosphate_synthase_OBZ85510.1:0.1372393776)/1:0.0665124792,(Thamnidium_elegans_INT48_006443_KAG2230202.1:0.0269858430,Mucor_saturninus_INT47_001299_KAG2192935.1:0.0415155546)/1:0.1142923791)/0.127:0.0000020573,Aspergillus_niger_CBS_513.88_geranylgeranyl_pyrophosphate_synthase_XP_001393187.2:2.8839311672)/0.711:0.0413481230)/1:0.0412719200,(Phycomyces_blakesleeanus_NRRL_1555__geranylgeranyl_pyrophosphate_synthetase_OAD69872.1:0.1689398120,(Hesseltinella_vesiculosa_geranylgeranyl_pyrophosphate_synthase_ORX58711.1:0.1331105850,((Absidia_repens_geranylgeranyl_pyrophosphate_synthase_ORZ14027.1:0.0654039575,Absidia_glauca__SAM07176.1:0.0303768679)/0.991:0.0205520179,Absidia_glauca__SAL95614.1:0.2203696203)/0.659:0.0259477165)/1:0.0885774136)/0.987:0.0262506592)/0.993:0.0410754076,(((Lichtheimia_corymbifera_JMRC_FSU_9682_geranylgeranyl_pyrophosphate_synthase_CDH55243.1:0.0153468364,Lichtheimia_ramosa_LRAMOSA08801_CDS06273.1:0.0144106688)/1:0.1030767581,Mucor_circinatus_INT45_003631_partial_KAG2218444.1:0.0943832138)/0.998:0.0506246674,Syncephalastrum_racemosum_geranylgeranyl_pyrophosphate_synthase_ORY98923.1:0.1487789287)/1:0.0633716674)/1:0.1746421479,((((((((Rhizophagus_irregularis_DAOM_181602=DAOM_197198_geranylgeranyl_pyrophosphate_synthase_POG60663.1:0.0000024705,Rhizophagus_irregularis_geranylgeranyl_pyrophosphate_synthase_PKK70223.1:0.0000026764)/0.468:0.0036585746,Rhizophagus_diaphanus_geranylgeranyl_pyrophosphate_synthase_RGB26191.1:0.0000026826)/0.999:0.0140980340,Rhizophagus_clarus_RclHR1_04350010_GBC01834.1:0.0207676304)/0.99:0.0222135455,Glomus_cerebriforme_geranylgeranyl_pyrophosphate_synthase_RIA98732.1:0.0204830993)/1:0.0752382351,((Diversispora_epigaea_Glove_321g22_RHZ64646.1:0.0326289835,Diversispora_epigaea_Glove_294g117_RHZ68631.1:0.0361346954)/1:0.1254155546,(Gigaspora_rosea_geranylgeranyl_pyrophosphate_synthase_RIB01871.1:0.0467201303,(Gigaspora_rosea_geranylgeranyl_pyrophosphate_synthase_RIB12427.1:0.0210889012,Gigaspora_rosea_geranylgeranyl_pyrophosphate_synthase_RIB14744.1:0.0281156395)/1:0.1700655980)/1:0.1245410653)/0.995:0.0518300676)/1:0.1138555999,(Bifiguratus_adelaidae_BZG36_02003_OZJ05414.1:0.2890077998,((Aspergillus_niger_CBS_513.88_farnesyltranstransferase_XP_001392731.1:0.3237949104,Aspergillus_niger_CBS_513.88_farnesyltranstransferase_XP_001389988.2:0.5061027404)/0.742:0.0580092939,(Yarrowia_lipolytica_CLIB122_YALI0D17050p_XP_502923.1:0.5078597629,Saccharomyces_cerevisiae_S288C_farnesyltranstransferase_NP_015256.1:1.1027627746)/1:0.2455350105)/1:0.1823145432)/0.999:0.0926011386)/0.999:0.0577353676,((Podila_verticillata_NRRL_6337_geranylgeranyl_diphosphate_synthase_type_III_KFH73490.1:0.1220854206,Linnemannia_elongata_AG_77_geranylgeranyl_pyrophosphate_synthase_partial_OAQ24686.1:0.0616863776)/0.995:0.0764585202,Lobosporangium_transversale_geranylgeranyl_pyrophosphate_synthase_ORZ01868.1:0.0413635623)/1:0.2753355115)/0.758:0.0292894625,((Umbelopsis_vinacea_INT44_001514_KAG2178362.1:0.1285754936,Umbelopsis_isabellina_INT43_003881_KAG2180093.1:0.1947398450)/1:0.1657809555,(((Allomyces_macrogynus_ATCC_38327_AMAG_11288_KNE66797.1:0.0164159027,(Allomyces_macrogynus_ATCC_38327__variant_KNE70155.1:0.0000023751,Allomyces_macrogynus_ATCC_38327_AMAG_15129_KNE70156.1:0.0000025234)/0.896:0.0186251616)/1:0.1990109635,((Catenaria_anguillulae_PL171_geranylgeranyl_pyrophosphate_synthase_ORZ31362.1:0.0000000000,Catenaria_anguillulae_PL171_geranylgeranyl_pyrophosphate_synthase_ORZ32029.1:0.0000000000):0.0000027695,Catenaria_anguillulae_PL171_isoprenoid_synthase_domain_containing_protein_ORZ31389.1:0.0000027695)/1:0.2446065336)/1:0.4315645534,(Bifiguratus_adelaidae_BZG36_04415_OZJ02656.1:0.7539441875,((Aspergillus_niger_CBS_513.88_ANI_1_1118034_XP_001390105.2:0.7369303428,Aspergillus_niger_CBS_513.88_ANI_1_558054_XP_001391030.2:1.3802776711)/1:0.4530636776,(Aspergillus_niger_CBS_513.88_geranylgeranyl_pyrophosphate_synthase_XP_001397340.2:0.7856981411,Aspergillus_niger_CBS_513.88_polyprenyl_synthetase_XP_001392584.2:1.1511355997)/0.853:0.1479673852)/1:0.5629149843)/0.968:0.1801358053)/1:0.1594062363)/1:0.1290414830)/0.764:0.0398533337)/0.996:0.0454516126,(Umbelopsis_vinacea_INT44_001160_KAG2188407.1:0.0871284801,Umbelopsis_isabellina_INT43_002705_KAG2186267.1:0.1074351629)/1:0.1763141033)/1:0.0749078334)/0.952:0.0282173373)/0.987:0.0294699634,Absidia_repens_geranylgeranyl_pyrophosphate_synthase_ORZ19709.1:0.0933484360)/1:0.0797899843);
------
ERG20_ERG20
------
(Rhizopus_delemar_RA_99_880_farnesyl_pyrophosphate_synthase_EIE89971.1:0.0110215841,((((Rhizopus_microsporus_farnesyl_pyrophosphate_synthase_ORE17266.1:0.0000025090,Rhizopus_azygosporus_Farnesyl_pyrophosphate_synthetase_partial_RCH83424.1:0.0000025279)/0.997:0.0028927174,(Rhizopus_microsporus_var._microsporus_farnesyl_pyrophosphate_synthase_ORE08396.1:0.0000025353,Rhizopus_microsporus_ATCC_52813_farnesyl_pyrophosphate_synthase_PHZ12712.1:0.0000026722)/0.999:0.0029130391)/0.454:0.0019842958,Rhizopus_azygosporus_Farnesyl_pyrophosphate_synthetase_RCH85904.1:0.0037747112)/1:0.0466789898,(((((((Mucor_circinelloides_1006PhL_farnesyl_pyrophosphate_synthase_EPB84273.1:0.0057222636,Mucor_lusitanicus_CBS_277.49_MUCCIDRAFT_156772_OAD01339.1:0.0028637108)/0.182:0.0005856207,Mucor_ambiguus_farnesyl_pyrophosphate_synthase_GAN06747.1:0.0083336886)/0.994:0.0103078893,Mucor_plumbeus_INT46_009125_KAG2212434.1:0.0066260654)/0.985:0.0105615091,Mucor_saturninus_INT47_012540_KAG2202546.1:0.0398213257)/1:0.0167667243,Parasitella_parasitica__CEP19466.1:0.0636692346)/0.806:0.0072442450,(Choanephora_cucurbitarum_Farnesyl_pyrophosphate_synthase_OBZ90897.1:0.0233333717,Rhizopus_stolonifer_Farnesyl_pyrophosphate_synthetase_RCI02902.1:0.0314442464)/0.936:0.0084961603)/1:0.0313905152,((((Lichtheimia_corymbifera_JMRC_FSU_9682_farnesyl_pyrophosphate_synthase_CDH56278.1:0.0099480195,Lichtheimia_ramosa_Putative_Farnesyl_pyrophosphate_synthase_CDS06678.1:0.0075205322)/1:0.0765788889,Syncephalastrum_racemosum_farnesyl_pyrophosphate_synthase_ORY93830.1:0.1062324934)/0.997:0.0208879688,(((Hesseltinella_vesiculosa_farnesyl_pyrophosphate_synthase_ORX62691.1:0.0784532302,((Absidia_repens_farnesyl_pyrophosphate_synthase_ORZ25217.1:0.0218132710,Absidia_glauca__SAL95605.1:0.0266468629)/1:0.0290251682,Absidia_glauca__SAL96311.1:0.1535674492)/0.855:0.0230709328)/1:0.0544166189,Mucor_circinatus_INT45_004920_KAG2217567.1:0.1223120091)/0.964:0.0113136147,((Umbelopsis_vinacea_INT44_007743_partial_KAG2175255.1:0.0428968726,Umbelopsis_isabellina_INT43_007758_KAG2177102.1:0.0424129075)/1:0.1101407023,((Bifiguratus_adelaidae_BZG36_00616_OZJ06456.1:0.2457122170,(((((((Rhizophagus_irregularis_DAOM_181602=DAOM_197198_farnesyl_pyrophosphate_synthase_POG83306.1:0.0000025270,Rhizophagus_irregularis_farnesyl_pyrophosphate_synthase_PKK61198.1:0.0000020384)/0.805:0.0034317183,Rhizophagus_diaphanus_farnesyl_pyrophosphate_synthase_RGB35981.1:0.0204281815)/1:0.0351687857,Rhizophagus_clarus_RclHR1_08270004_GBC08627.1:0.0285223806)/0.996:0.0210159434,Glomus_cerebriforme_farnesyl_pyrophosphate_synthase_RIA84110.1:0.0516124264)/1:0.0806206965,(Diversispora_epigaea_Glove_227g128_RHZ74195.1:0.1611864668,Gigaspora_rosea_farnesyl_pyrophosphate_synthase_RIB09102.1:0.2045436595)/1:0.0622773576)/1:0.1106141147,(((Podila_verticillata_NRRL_6337_farnesyl_diphosphate_synthase_KFH65198.1:0.0828636901,Linnemannia_elongata_AG_77_geranyltranstransferase_OAQ28024.1:0.0578609624)/1:0.0459345948,Lobosporangium_transversale_geranyltranstransferase_ORZ21741.1:0.0845192903)/1:0.2115244281,((Allomyces_macrogynus_ATCC_38327_AMAG_06815_KNE61060.1:0.0077627325,Allomyces_macrogynus_ATCC_38327_AMAG_15990_KNE72049.1:0.0186434278)/1:0.1005511504,Catenaria_anguillulae_PL171_geranyltranstransferase_ORZ35154.1:0.2118105343)/1:0.5102649029)/0.577:0.0169351434)/1:0.0856543246,((Aspergillus_niger_CBS_513.88_geranyltranstransferase_XP_001400163.1:0.1225768388,Aspergillus_niger_CBS_513.88_geranyltranstransferase_XP_001397480.1:1.4070723780)/1:0.3201449093,(Yarrowia_lipolytica_CLIB122_YALI0E05753p_XP_503599.1:0.2936180914,Saccharomyces_cerevisiae_S288C_bifunctional_2E_6E_farnesyl_diphosphate_synthase_dimethylallyltranstransferase_NP_012368.1:0.2923527554)/0.999:0.1263360557)/1:0.1738694317)/1:0.0809777080)/1:0.0459831484,(Jimgerdemannia_flammicorona_geranyltranstransferase_RUP44559.1:0.1162469580,Endogone_sp._FLAS_F59071_farnesyl_pyrophosphate_synthase_RUS16961.1:0.3545887944)/1:0.0895410703)/1:0.0460138925)/1:0.0484669889)/0.999:0.0112142475)/0.915:0.0096650998,Phycomyces_blakesleeanus_NRRL_1555__farnesyl_diphosphate_synthase_OAD76394.1:0.2245576548)/1:0.0539834919)/0.946:0.0113492107)/1:0.0260031282,Rhizopus_stolonifer_Farnesyl_pyrophosphate_synthetase_partial_RCH77869.1:0.0568062847);
------
ERG24_7_dehydrosterol_delta_7_reductase
------
(Allomyces_macrogynus_ATCC_38327_AMAG_18863_KNE62416.1:0.0000025582,Allomyces_macrogynus_ATCC_38327_AMAG_09871_KNE65906.1:0.0055615064,(Catenaria_anguillulae_PL171_7_dehydrosterol_delta_7_reductase_ORZ39814.1:0.2293179695,((((((((Rhizophagus_irregularis_DAOM_181602=DAOM_197198_7_dehydrosterol_delta_7_reductase_POG65093.1:0.0025135954,Rhizophagus_irregularis_7_dehydrosterol_delta_7_reductase_PKK74495.1:0.0000025581)/0.871:0.0025216446,Rhizophagus_diaphanus_7_dehydrosterol_delta_7_reductase_RGB35455.1:0.0000022431)/1:0.0366827281,Glomus_cerebriforme_7_dehydrosterol_delta_7_reductase_partial_RIA87066.1:0.0531636650)/0.642:0.0070474311,Rhizophagus_clarus_RclHR1_05700010_GBC04515.1:0.0445867315)/1:0.0338070716,((Gigaspora_rosea_7_dehydrosterol_delta_7_reductase_RIB21565.1:0.0161546151,Gigaspora_rosea_7_dehydrosterol_delta_7_reductase_RIB27542.1:0.0028125481)/1:0.0503639561,Diversispora_epigaea_Glove_26g287_RHZ88182.1:0.1688155584)/1:0.0349469617)/1:0.1154167525,(Podila_verticillata_NRRL_6337_7_dehydrocholesterol_reductase_KFH65691.1:0.0233084339,(Linnemannia_elongata_AG_77_7_dehydrosterol_delta_7_reductase_OAQ35151.1:0.0494733932,(Lobosporangium_transversale_7_dehydrosterol_delta_7_reductase_ORZ10942.1:0.0000022311,Lobosporangium_transversale_7_dehydrosterol_delta_7_reductase_ORZ11752.1:0.0000022311)/1:0.2144692669)/0.967:0.0294049074)/1:0.2928297561)/1:0.0769052151,((Jimgerdemannia_flammicorona_7_dehydrosterol_delta_7_reductase_RUP42777.1:0.0562812418,Jimgerdemannia_flammicorona_7_dehydrosterol_delta_7_reductase_RUP44641.1:0.0126188077)/1:0.0599381584,Endogone_sp._FLAS_F59071_7_dehydrosterol_delta_7_reductase_RUS14787.1:0.1450561027)/1:0.0645760650)/0.996:0.0854882847,Bifiguratus_adelaidae_BZG36_02480_OZJ04246.1:0.2520986135)/1:0.3694853619)/1:0.1913535600);
------
ERG24_ERG24
------
(Rhizopus_delemar_RA_99_880_RO3G_10169_EIE85459.1:0.3201541106,(Rhizopus_delemar_RA_99_880_RO3G_15373_EIE90662.1:0.0341020622,Rhizopus_stolonifer_CU098_012192_RCI05726.1:0.0447611997)/0.952:0.0458716830,(((((((Mucor_circinelloides_1006PhL_HMPREF1544_10690_EPB82567.1:0.0160225655,Mucor_ambiguus_ERG4_ERG24_ergosterol_biosynthesis_protein_GAN02953.1:0.0494979462)/0.129:0.0000020717,Mucor_lusitanicus_CBS_277.49_MUCCIDRAFT_157229_OAC99516.1:0.0145433271)/0.995:0.0372538102,(Mucor_plumbeus_INT46_002961_KAG2192145.1:0.0476533223,Parasitella_parasitica__CEP12217.1:0.0609800006)/1:0.0227449431)/1:0.0672732404,(Thamnidium_elegans_INT48_009197_KAG2233071.1:0.0864187662,Mucor_saturninus_INT47_001528_KAG2198130.1:0.1618234026)/1:0.0321053801)/1:0.0527477630,(Rhizopus_stolonifer_CU098_012391_RCI05043.1:0.0414186863,Choanephora_cucurbitarum_Delta_14_sterol_reductase_OBZ86449.1:0.1700550181)/1:0.0749191215)/1:0.0409380220,(((Hesseltinella_vesiculosa_ERG4_ERG24_ergosterol_biosynthesis_protein_ORX62955.1:0.1696131226,(Absidia_repens_ergosterol_biosynthesis_ERG4_ERG24_ORZ15084.1:0.0946839139,Absidia_glauca__SAM04609.1:0.0973466112)/1:0.0577199459)/1:0.0924660283,(((Lichtheimia_corymbifera_JMRC_FSU_9682_sterol_reductase_CDH59242.1:0.0284703897,Lichtheimia_ramosa_LRAMOSA10617_CDS09257.1:0.0110171067)/1:0.1117624734,Mucor_circinatus_INT45_012745_KAG2223872.1:0.1733937108)/1:0.0723183219,Syncephalastrum_racemosum_ergosterol_biosynthesis_ERG4_ERG24_ORY95830.1:0.2104345158)/1:0.1314142579)/0.811:0.0319355892,(Phycomyces_blakesleeanus_NRRL_1555___PHYBLDRAFT_128480_OAD66496.1:0.1912725178,((((Jimgerdemannia_flammicorona_ergosterol_biosynthesis_ERG4_ERG24_family_domain_containing_protein_RUP49886.1:0.3371096866,Bifiguratus_adelaidae_BZG36_01634_OZJ05442.1:0.5045777093)/0.881:0.0609675537,(((((((Rhizophagus_irregularis_DAOM_181602=DAOM_197198_ERG4_ERG24_ergosterol_biosynthesis_protein_POG83252.1:0.0000020700,Rhizophagus_irregularis_ERG4_ERG24_ergosterol_biosynthesis_protein_PKK72991.1:0.0000020700)/0.127:0.0000021974,Rhizophagus_diaphanus_ERG4_ERG24_ergosterol_biosynthesis_protein_RGB30308.1:0.0094704317)/0.998:0.0109144944,(Rhizophagus_clarus_RclHR1_01670014_GBB89863.1:0.0243046125,Glomus_cerebriforme_C_14_sterol_reductase_Erg24_RIA91312.1:0.0544255833)/0.999:0.0136416177)/1:0.1443495591,Diversispora_epigaea_Glove_238g14_RHZ72837.1:0.3060342238)/0.676:0.0411781590,Gigaspora_rosea_ERG4_ERG24_ergosterol_biosynthesis_protein_RIB06240.1:0.1926134991)/1:0.2606966639,((Allomyces_macrogynus_ATCC_38327_AMAG_00129_KNE54127.1:0.0156798050,Allomyces_macrogynus_ATCC_38327_AMAG_10717_KNE65053.1:0.0094056851)/1:0.7178037688,((Saccharomyces_cerevisiae_S288C_delta_14_sterol_reductase_NP_014119.1:0.8484702766,Yarrowia_lipolytica_CLIB122_YALI0B23298p_XP_501260.1:0.7382772730)/1:0.3791025029,(Aspergillus_niger_CBS_513.88_delta_14_sterol_reductase_XP_001389123.1:0.5859061582,Aspergillus_niger_CBS_513.88_delta_14_sterol_reductase_XP_001398810.1:0.4532150414)/1:0.4529677851)/0.937:0.0842832591)/1:0.1639923619)/1:0.0826708052,((Podila_verticillata_NRRL_6337_MVEG_11859_KFH62221.1:0.0553316901,Linnemannia_elongata_AG_77_ERG4_ERG24_ergosterol_biosynthesis_protein_OAQ32964.1:0.0906986168)/1:0.0629348603,Lobosporangium_transversale_ERG4_ERG24_ergosterol_biosynthesis_protein_ORZ05123.1:0.1430732600)/1:0.5367278522)/1:0.1308822258)/1:0.0826271508,((((((Rhizopus_delemar_RA_99_880_RO3G_13480_EIE88769.1:0.2029185500,Rhizopus_stolonifer_CU098_010426_RCI01773.1:0.2071333619)/1:0.2643272001,(Choanephora_cucurbitarum_Delta_14_sterol_reductase_OBZ91108.1:0.1032731439,Rhizopus_stolonifer_CU098_013953_RCI07221.1:0.1315595182)/0.966:0.0240757932)/1:0.0405994212,(((Mucor_circinelloides_1006PhL_HMPREF1544_03223_EPB89974.1:0.0097329746,(Mucor_ambiguus_lamin_B_receptor_like_GAN10240.1:0.0094506447,Mucor_lusitanicus_CBS_277.49_MUCCIDRAFT_88953_OAD00002.1:0.0284932349)/0.999:0.0089478968)/1:0.0315661400,Mucor_plumbeus_INT46_003311_KAG2204009.1:0.0576944240)/0.92:0.0172964140,Parasitella_parasitica__CEP11383.1:0.0665761039)/1:0.0776539261)/0.999:0.0449321691,(Mucor_saturninus_INT47_001022_KAG2193365.1:0.1319571854,Thamnidium_elegans_INT48_001368_KAG2236305.1:0.1490313203)/0.993:0.0456922256)/1:0.2138470353,((((Lichtheimia_ramosa_LRAMOSA08575_CDS06047.1:0.1697821871,Mucor_circinatus_INT45_013660_KAG2225549.1:0.1498658746)/0.994:0.0450809480,Syncephalastrum_racemosum_ergosterol_biosynthesis_ERG4_ERG24_ORY96442.1:0.2312807903)/1:0.0531965312,(Absidia_repens_ergosterol_biosynthesis_ERG4_ERG24_ORZ09233.1:0.1215282946,Absidia_glauca__SAL95089.1:0.1103437329)/1:0.2614791591)/0.946:0.0308481387,(Phycomyces_blakesleeanus_NRRL_1555___PHYBLDRAFT_178057_OAD69626.1:0.1573110820,Hesseltinella_vesiculosa_ERG4_ERG24_ergosterol_biosynthesis_protein_ORX47730.1:0.9444028162)/1:0.0846994078)/1:0.0617550632)/1:0.1480870346,(Umbelopsis_vinacea_INT44_005856_partial_KAG2182875.1:0.1110919395,Umbelopsis_isabellina_INT43_007045_KAG2182118.1:0.2148726495)/1:0.3237642740)/1:0.0814801140)/0.999:0.0864785683,(Umbelopsis_vinacea_INT44_003659_KAG2180652.1:0.2005986920,Umbelopsis_isabellina_INT43_004305_KAG2174282.1:0.1559176959)/1:0.2855341186)/1:0.1821203671)/1:0.0646106062)/1:0.1147024377)/1:0.0329370582,((Rhizopus_microsporus_ERG4_ERG24_ergosterol_biosynthesis_protein_ORE16949.1:0.0000021511,Rhizopus_azygosporus_CU097_005688_RCH83852.1:0.0049073125)/0.995:0.0110212167,(Rhizopus_microsporus_var._microsporus_ERG4_ERG24_ergosterol_biosynthesis_protein_ORE09083.1:0.0000028432,Rhizopus_microsporus_ATCC_52813_C_14_sterol_reductase_Erg24_PHZ09555.1:0.0000024387)/1:0.0143316851)/1:0.1139540493)/0.953:0.0221720005);
------
ERG4_ERG4
------
(Rhizopus_delemar_RA_99_880_RO3G_08866_EIE84156.1:0.1888498252,(((((((((((Rhizopus_delemar_RA_99_880_RO3G_10689_EIE85979.1:0.0015045899,Rhizopus_delemar_RA_99_880_RO3G_15495_EIE90784.1:0.0526030915)/1:0.0445031043,Rhizopus_stolonifer_C_24_28_sterol_reductase_RCH99047.1:0.1087702637)/1:0.0301599159,(((Rhizopus_microsporus_ERG4_ERG24_ergosterol_biosynthesis_protein_ORE19121.1:0.0000024547,Rhizopus_azygosporus_C_24_28_sterol_reductase_RCH83223.1:0.0000026450)/1:0.0108133925,Rhizopus_azygosporus_C_24_28_sterol_reductase_RCH88024.1:0.0079794752)/0.868:0.0105730783,(Rhizopus_microsporus_var._microsporus_ERG4_ERG24_ergosterol_biosynthesis_protein_ORE02309.1:0.0000022763,Rhizopus_microsporus_ATCC_52813_putative_delta_24_24_1__sterol_reductase_PHZ09152.1:0.0026128632)/0.132:0.0000022083)/1:0.0653672753)/1:0.1031380396,(Thamnidium_elegans_INT48_006623_KAG2237219.1:0.0378963705,Mucor_saturninus_INT47_001979_KAG2209830.1:0.0484955291)/1:0.0954450535)/0.993:0.0316342810,((((Mucor_circinelloides_1006PhL_HMPREF1544_08845_EPB84408.1:0.0110296214,(Mucor_ambiguus_ERG4_ERG24_ergosterol_biosynthesis_protein_GAN01833.1:0.0083315532,Mucor_lusitanicus_CBS_277.49_MUCCIDRAFT_155665_OAD04622.1:0.0000025373)/0.98:0.0054803084)/1:0.0220763773,Mucor_plumbeus_INT46_011542_KAG2210642.1:0.0545273760)/0.954:0.0093377321,Parasitella_parasitica__CEP08489.1:0.0273801554)/1:0.1231358526,Choanephora_cucurbitarum_Delta_24_24_1__sterol_reductase_OBZ86603.1:0.2016775457)/1:0.0567394553)/1:0.0659819733,(((Absidia_repens_ergosterol_biosynthesis_ERG4_ERG24_ORZ18061.1:0.1100174024,Absidia_glauca__SAL95125.1:0.0857290762)/1:0.0304321575,(Absidia_repens_ergosterol_biosynthesis_ERG4_ERG24_ORZ24702.1:0.0403963580,Absidia_glauca__SAM09637.1:0.0277276136)/0.726:0.0061868613)/0.987:0.0285469768,Hesseltinella_vesiculosa_ERG4_ERG24_ergosterol_biosynthesis_protein_ORX60389.1:0.2531448350)/1:0.0728217605)/1:0.0612759745,((((((((Rhizophagus_irregularis_DAOM_181602=DAOM_197198_ergosterol_biosynthesis_ERG4_ERG24_POG73594.1:0.0027026904,Rhizophagus_irregularis_ERG4_ERG24_ergosterol_biosynthesis_protein_PKK79973.1:0.0000026932)/1:0.0117172640,Rhizophagus_diaphanus_ergosterol_biosynthesis_ERG4_ERG24_RGB34830.1:0.0131356714)/1:0.0418673060,Rhizophagus_clarus_RclHR1_03940015_GBC00689.1:0.0495102428)/1:0.0301186681,Glomus_cerebriforme_ergosterol_biosynthesis_ERG4_ERG24_RIA93292.1:0.0331139629)/1:0.1078526421,Diversispora_epigaea_Glove_9g108_RHZ89873.1:0.1795277735)/0.969:0.0310677133,Gigaspora_rosea_ergosterol_biosynthesis_ERG4_ERG24_RIB23793.1:0.1027403101)/1:0.2305523428,((Yarrowia_lipolytica_CLIB122_YALI0D19206p_XP_503021.1:0.5245682645,Saccharomyces_cerevisiae_S288C_delta_24_24_1__sterol_reductase_NP_011503.1:0.5205284920)/0.979:0.1154515596,(Aspergillus_niger_CBS_513.88_delta_24_24_1__sterol_reductase_XP_001392043.1:0.1786093556,Aspergillus_niger_CBS_513.88_delta_24_24_1__sterol_reductase_XP_001401201.2:0.4340909892)/1:0.3611649481)/1:0.5667435265)/1:0.1372553658,(Jimgerdemannia_flammicorona_ergosterol_biosynthesis_ERG4_ERG24_family_domain_containing_protein_RUP24840.1:0.2325449330,Bifiguratus_adelaidae_BZG36_00988_OZJ06112.1:0.3326896527)/1:0.0776257292)/1:0.2289947058)/0.319:0.0056185874,(Umbelopsis_vinacea_INT44_003502_KAG2180498.1:0.1179894634,Umbelopsis_isabellina_INT43_009106_KAG2171445.1:0.0769100455)/1:0.1172862249)/0.997:0.0131463935,(((((Lichtheimia_corymbifera_JMRC_FSU_9682_delta_24_24_sterol_reductase_CDH49962.1:0.0162266936,Lichtheimia_ramosa_LRAMOSA07377_CDS04847.1:0.0039753033)/1:0.0449305837,(Lichtheimia_corymbifera_JMRC_FSU_9682_delta_24_24_sterol_reductase_CDH59770.1:0.0236346600,Lichtheimia_ramosa_LRAMOSA06705_CDS14536.1:0.0092831086)/1:0.0967197282)/1:0.0699999626,Mucor_circinatus_INT45_012927_partial_KAG2222949.1:0.1462585400)/0.855:0.0205583497,Phycomyces_blakesleeanus_NRRL_1555___PHYBLDRAFT_182384_OAD70431.1:0.1981053864)/1:0.0444675487,Syncephalastrum_racemosum_ergosterol_biosynthesis_ERG4_ERG24_ORY97406.1:0.0596477468)/0.995:0.0290857116)/1:0.0351064784,(Hesseltinella_vesiculosa_ERG4_ERG24_ergosterol_biosynthesis_protein_ORX49430.1:0.1716339904,(Absidia_repens_ergosterol_biosynthesis_ERG4_ERG24_ORZ08679.1:0.0884909710,Absidia_glauca__SAM00358.1:0.1071338265)/1:0.1139280784)/1:0.0683911897)/1:0.0502772506,((Mucor_circinelloides_1006PhL_delta24_24_1_sterol_reductase_EPB92630.1:0.0153948718,((Mucor_ambiguus_ERG4_ERG24_ergosterol_biosynthesis_protein_GAN06763.1:0.0579202471,(Mucor_plumbeus_INT46_011189_KAG2192198.1:0.0605523230,Parasitella_parasitica__CEP10087.1:0.0784464576)/1:0.0243922957)/0.455:0.0030875504,Mucor_lusitanicus_CBS_277.49_MUCCIDRAFT_113163_OAC99727.1:0.1171901947)/0.736:0.0138963301)/1:0.0978694283,(Mucor_saturninus_INT47_003019_KAG2198306.1:0.0667448433,Thamnidium_elegans_INT48_000218_KAG2229039.1:0.1196443455)/0.987:0.0270861309)/1:0.0510490535)/1:0.0934267182,(((Rhizopus_microsporus_ERG4_ERG24_ergosterol_biosynthesis_protein_ORE18280.1:0.0000028474,Rhizopus_azygosporus_CU097_010900_RCH95664.1:0.0027085802)/1:0.0138089156,Rhizopus_azygosporus_CU097_015810_RCI00618.1:0.0000020997)/1:0.0110882807,(Rhizopus_microsporus_var._microsporus_ERG4_ERG24_ergosterol_biosynthesis_protein_ORE08319.1:0.0000023817,Rhizopus_microsporus_ATCC_52813_delta_24_24_1__sterol_reductase_PHZ08368.1:0.0000021190)/0.868:0.0025806855)/1:0.0387273814);
------
ERG5_ERG5
------
(Rhizopus_delemar_RA_99_880_RO3G_04483_EIE79778.1:0.0544655876,Rhizopus_stolonifer_RNA_polymerase_C_22_sterol_desaturase_RCI04532.1:0.0841583319,(((Rhizopus_microsporus_cytochrome_P450_ORE15786.1:0.0088745961,Rhizopus_azygosporus_RNA_polymerase_C_22_sterol_desaturase_RCH93567.1:0.0030816499)/0.993:0.0071250994,(Rhizopus_microsporus_var._microsporus_cytochrome_P450_ORE03579.1:0.0029992738,Rhizopus_microsporus_ATCC_52813_C_22_sterol_desaturase_Erg5_PHZ15347.1:0.0000020554)/0.966:0.0077952885)/1:0.0620093147,(((Mucor_circinelloides_1006PhL_cytochrome_P450_oxidoreductase_EPB88294.1:0.0173419653,(Mucor_ambiguus_c_22_sterol_desaturase_Erg5_GAN08439.1:0.0134018587,Mucor_lusitanicus_CBS_277.49_cytochrome_P450_CYP61_OAD00005.1:0.0029264531)/1:0.0132966933)/1:0.0233317886,(Mucor_plumbeus_INT46_004332_KAG2201703.1:0.0397875183,Parasitella_parasitica__CEP10779.1:0.0717163449)/0.993:0.0217244116)/1:0.1180857851,((Choanephora_cucurbitarum_A0J61_10841_OBZ81110.1:0.1413721423,Rhizopus_stolonifer_RNA_polymerase_C_22_sterol_desaturase_partial_RCH86150.1:0.0623670727)/1:0.0640646590,((((((((Rhizopus_delemar_RA_99_880_RO3G_04913_EIE80208.1:0.0151951259,Rhizopus_delemar_RA_99_880_RO3G_16941_EIE92419.1:0.0482299638)/1:0.0247797914,Rhizopus_stolonifer_RNA_polymerase_C_22_sterol_desaturase_partial_RCI04111.1:0.0830827800)/1:0.0264972510,((Rhizopus_microsporus_cytochrome_P450_ORE19880.1:0.0000021738,Rhizopus_azygosporus_RNA_polymerase_C_22_sterol_desaturase_partial_RCH80106.1:0.0000021597)/0.996:0.0099840643,(Rhizopus_microsporus_var._microsporus_cytochrome_P450_ORE03154.1:0.0000020816,Rhizopus_microsporus_ATCC_52813_cytochrome_P450_PHZ16471.1:0.0000024494)/0.933:0.0052975937)/1:0.0607091830)/1:0.0587024076,((((Mucor_circinelloides_1006PhL_cytochrome_P450_oxidoreductase_EPB87131.1:0.0085812505,(Mucor_ambiguus_c_22_sterol_desaturase_Erg5_GAN11716.1:0.0025613200,Mucor_lusitanicus_CBS_277.49_cytochrome_P450_OAD03410.1:0.0024870009)/0.997:0.0088922251)/0.869:0.0042098215,(Mucor_plumbeus_INT46_000246_KAG2208204.1:0.0131858298,Parasitella_parasitica__CEP11723.1:0.0261049902)/1:0.0101959647)/1:0.0446842810,(Choanephora_cucurbitarum_A0J61_03903_OBZ88048.1:0.0348558218,Rhizopus_stolonifer_RNA_polymerase_C_22_sterol_desaturase_RCI05077.1:0.0379956746)/1:0.0923397178)/0.993:0.0242652813,(Thamnidium_elegans_INT48_006604_KAG2237200.1:0.0743369680,Mucor_saturninus_INT47_002969_KAG2197942.1:0.0253707718)/1:0.0492277266)/1:0.0372473508)/1:0.0445575328,Phycomyces_blakesleeanus_NRRL_1555__cytochrome_P450_CYP61_OAD77751.1:0.1749726374)/0.975:0.0194953425,(((Lichtheimia_corymbifera_JMRC_FSU_9682_c_22_sterol_desaturase_erg5_CDH58592.1:0.0068209255,Lichtheimia_ramosa_Putative_Cytochrome_P450_oxidoreductase_CDS11098.1:0.0145360482)/1:0.0643107410,Mucor_circinatus_INT45_008969_KAG2223312.1:0.0740513156)/1:0.0619504131,Syncephalastrum_racemosum_cytochrome_P450_ORY95466.1:0.1124817589)/1:0.0656083391)/0.936:0.0072204778,(Hesseltinella_vesiculosa_cytochrome_P450_ORX52049.1:0.1272531478,((Absidia_repens_cytochrome_P450_ORZ11101.1:0.0250861387,Absidia_repens_cytochrome_P450_ORZ15653.1:0.0368744515)/0.789:0.0126110992,(Absidia_glauca__SAM02211.1:0.0466268681,Absidia_glauca__SAM08294.1:0.0221768636)/0.759:0.0069908595)/1:0.0657360375)/1:0.0697625183)/1:0.0883273036,((Umbelopsis_vinacea_INT44_003227_KAG2186999.1:0.1580327936,Umbelopsis_isabellina_INT43_003244_partial_KAG2177991.1:0.0967558026)/1:0.1526760447,((Bifiguratus_adelaidae_BZG36_01546_OZJ05367.1:0.4307134491,(Jimgerdemannia_flammicorona_cytochrome_P450_RUP45787.1:0.2805880282,Endogone_sp._FLAS_F59071_cytochrome_P450_RUS21088.1:0.1637426405)/1:0.3666879254)/0.898:0.1304062424,((Yarrowia_lipolytica_CLIB122_YALI0A18062p_XP_500188.1:0.3702597561,Saccharomyces_cerevisiae_S288C_C_22_sterol_desaturase_NP_013728.1:0.4762303119)/1:0.2828130171,(Aspergillus_niger_CBS_513.88_cytochrome_P450_61_XP_001388715.1:0.3270002430,Aspergillus_niger_CBS_513.88_cytochrome_P450_61_XP_001394325.1:0.4708575362)/0.997:0.1224493380)/1:0.9710826336)/1:0.1523671224)/1:0.1130770235)/1:0.4547456043)/1:0.0459682407)/1:0.1199657989)/1:0.0605556572);
------
ERG6_ERG6
------
(Rhizopus_delemar_RA_99_880_RO3G_15767_EIE91056.1:0.0796172131,(Rhizopus_delemar_RA_99_880_sterol_24_C_methyltransferase_EIE91338.1:0.0576308650,((Rhizopus_microsporus_sterol_24_C_methyltransferase_ORE19243.1:0.0059871525,(Rhizopus_azygosporus_Delta_24_sterol_C_methyltransferase_RCH85999.1:0.0000029747,(Rhizopus_microsporus_var._microsporus_sterol_24_C_methyltransferase_ORE04821.1:0.0000021941,Rhizopus_microsporus_ATCC_52813_RHIMIDRAFT_203690_PHZ11659.1:0.0000025119)/1:0.0115691072)/0.776:0.0026874250)/1:0.0791716558,(((((Mucor_circinelloides_1006PhL_sterol_24_C_methyltransferase_EPB82417.1:0.0027081144,((Mucor_lusitanicus_CBS_277.49_MUCCIDRAFT_155859_OAD05326.1:0.0000022393,Mucor_ambiguus_ERG6_Delta_24_sterol_C_methyltransferase_GAN08883.1:0.0028614518)/0.973:0.0029933532,Parasitella_parasitica__CEP19393.1:0.0352952251)/0.966:0.0029211224)/0.925:0.0103577396,Mucor_plumbeus_INT46_009984_KAG2202258.1:0.0194304828)/1:0.0367903152,Mucor_saturninus_INT47_004090_KAG2204815.1:0.0283444824)/0.993:0.0182828998,(Choanephora_cucurbitarum_Sterol_24_C_methyltransferase_OBZ86793.1:0.0252180192,Rhizopus_stolonifer_Delta_24_sterol_C_methyltransferase_RCI01752.1:0.0526206263)/1:0.0395797331)/0.932:0.0168660851,((((Lichtheimia_corymbifera_JMRC_FSU_9682_sterol_24_c_methyltransferase_CDH49450.1:0.0186105125,Lichtheimia_ramosa_Putative_Sterol_24_C_methyltransferase_CDS03938.1:0.0087728709)/1:0.0499351331,Mucor_circinatus_INT45_007521_KAG2227495.1:0.1103978658)/0.999:0.0218855307,Syncephalastrum_racemosum_S_adenosyl_L_methionine_dependent_methyltransferase_ORY89862.1:0.0752145780)/1:0.0512574957,((Phycomyces_blakesleeanus_NRRL_1555___PHYBLDRAFT_128748_OAD65904.1:0.0608504922,((Mucor_circinelloides_1006PhL_sterol_24_C_methyltransferase_EPB83515.1:0.0161354389,((Mucor_ambiguus_conserved_GAN10730.1:0.0000028100,Mucor_ambiguus_conserved_GAN10798.1:0.0000028092)/1:0.0319691594,Mucor_lusitanicus_CBS_277.49_MUCCIDRAFT_74496_OAD00111.1:0.0386011266)/1:0.0195648192)/0.76:0.0118362094,Mucor_plumbeus_INT46_000725_KAG2198582.1:0.0566170920)/1:0.5106680116)/0.953:0.0387591398,((Absidia_repens_sterol_24_C_methyltransferase_ORZ09563.1:0.0338123998,(Absidia_glauca__SAL97573.1:0.0235177623,Absidia_glauca__SAM05444.1:0.0478361705)/0.802:0.0160440424)/1:0.0334637245,(Hesseltinella_vesiculosa_sterol_24_C_methyltransferase_ORX44417.1:0.0884189100,(((Umbelopsis_vinacea_INT44_003513_KAG2180509.1:0.0472284722,Umbelopsis_isabellina_INT43_004158_KAG2174138.1:0.0840274093)/1:0.1033604412,(Bifiguratus_adelaidae_BZG36_03454_OZJ03239.1:0.2384956290,(Jimgerdemannia_flammicorona_S_adenosyl_L_methionine_dependent_methyltransferase_RUP49678.1:0.0913904570,Endogone_sp._FLAS_F59071_sterol_24_C_methyltransferase_RUS22352.1:0.2174513401)/1:0.1308488176)/1:0.0654533366)/0.891:0.0303272172,(((((Podila_verticillata_NRRL_6337_sterol_24_C_methyltransferase_KFH63124.1:0.4017984483,Podila_verticillata_NRRL_6337_MVEG_05398_KFH68588.1:0.1864493297)/0.939:0.0271782863,((Podila_verticillata_NRRL_6337_MVEG_09967_KFH64142.1:0.1203494314,Lobosporangium_transversale_S_adenosyl_L_methionine_dependent_methyltransferase_ORZ27030.1:0.2153559047)/1:0.0492498041,(Linnemannia_elongata_AG_77_sterol_24_C_methyltransferase_OAQ36469.1:0.0803901732,Lobosporangium_transversale_S_adenosyl_L_methionine_dependent_methyltransferase_ORZ14376.1:0.0727656795)/0.487:0.0209122012)/1:0.0894600680)/1:0.2039781094,(Podila_verticillata_NRRL_6337_MVEG_00173_KFH72948.1:0.0421487447,Linnemannia_elongata_AG_77_CgERG6_2_protein_OAQ29351.1:0.0616991479)/1:0.5600680510)/1:0.2430083419,(((((Rhizophagus_irregularis_DAOM_181602=DAOM_197198_S_adenosyl_L_methionine_dependent_methyltransferase_POG80335.1:0.0000022194,Rhizophagus_irregularis_RhiirC2_741029_PKK73330.1:0.0000020343)/0.999:0.0058522654,Rhizophagus_diaphanus_S_adenosyl_L_methionine_dependent_methyltransferase_RGB34794.1:0.0118536958)/1:0.0331964415,Rhizophagus_clarus_RclHR1_00750043_GBC07509.1:0.0841373890)/0.997:0.0312519438,Glomus_cerebriforme_S_adenosyl_L_methionine_dependent_methyltransferase_RIA97313.1:0.0426993196)/1:0.1103305924,(Gigaspora_rosea_sterol_24_C_methyltransferase_RIB25296.1:0.1870473688,Diversispora_epigaea_Glove_279g30_RHZ69758.1:0.3158227721)/0.899:0.0396336866)/1:0.2568436777)/0.976:0.0909066235,((Yarrowia_lipolytica_CLIB122_YALI0F08701p_XP_505173.1:0.3118089766,Saccharomyces_cerevisiae_S288C_sterol_24_C_methyltransferase_NP_013706.1:0.4497005240)/1:0.1847474112,Aspergillus_niger_CBS_513.88_sterol_24_C_methyltransferase_XP_001400786.1:0.5029928284)/1:0.2861801315)/1:0.2271279789)/1:0.1305670996)/0.999:0.0298884982)/1:0.0280781986)/0.999:0.0273610505)/1:0.0901450462)/1:0.1232143187)/1:0.0394071117)/0.626:0.0131637808,Rhizopus_stolonifer_Delta_24_sterol_C_methyltransferase_RCH94340.1:0.1440232955);
------
FAT1_FAT1
------
(Rhizopus_delemar_RA_99_880_RO3G_01463_EIE76759.1:0.1309219923,(Rhizopus_microsporus_acetyl_CoA_synthetase_like_protein_ORE12992.1:0.0070680391,((Rhizopus_microsporus_var._microsporus_acetyl_CoA_synthetase_like_protein_ORE03011.1:0.0017539778,Rhizopus_microsporus_ATCC_52813_acetyl_CoA_synthetase_like_protein_PHZ09697.1:0.0000023493)/1:0.0052790128,Rhizopus_azygosporus_CU097_005596_RCH91211.1:0.0000023041)/0.748:0.0017407345)/1:0.1267991132,(((((((Mucor_circinelloides_1006PhL_HMPREF1544_07579_EPB85672.1:0.0126735306,(Mucor_ambiguus_acyl_CoA_synthetase_GAN03847.1:0.0170403253,Mucor_lusitanicus_CBS_277.49_MUCCIDRAFT_187057_OAD02009.1:0.0116959001)/0.996:0.0077677633)/1:0.0223818713,Mucor_plumbeus_INT46_006216_KAG2192229.1:0.0213062950)/0.986:0.0127791681,Parasitella_parasitica__CEP13847.1:0.0569401305)/1:0.1145120252,(((Hesseltinella_vesiculosa_acetyl_CoA_synthetase_like_protein_ORX59536.1:0.2375744321,(((Absidia_repens_BCR42DRAFT_373061_ORZ17731.1:0.0367524389,Absidia_glauca__SAL97001.1:0.0633920136)/0.987:0.0201286523,Absidia_repens_BCR42DRAFT_371977_ORZ18526.1:0.0403155681)/1:0.0595839279,Absidia_glauca__SAL95741.1:0.3878227583)/1:0.0722224272)/1:0.0520153632,(((Lichtheimia_corymbifera_JMRC_FSU_9682_probable_fat1_long_chain_fatty_acid_transporter_CDH52748.1:0.0202850482,Lichtheimia_ramosa_LRAMOSA02540_CDS09863.1:0.0100801474)/1:0.1472861323,Syncephalastrum_racemosum_BCR43DRAFT_461929_ORY93078.1:0.1678406597)/1:0.0621706913,(((((Umbelopsis_vinacea_INT44_006650_KAG2172477.1:0.1519732893,Umbelopsis_isabellina_INT43_008464_KAG2180884.1:0.0859948328)/1:0.3380745308,(Endogone_sp._FLAS_F59071_BC937DRAFT_91279_RUS16379.1:0.5146576278,(((Podila_verticillata_NRRL_6337_MVEG_09790_KFH63965.1:0.1297705443,(Linnemannia_elongata_AG_77_acetyl_CoA_synthetase_like_protein_OAQ34505.1:0.1480088886,(((Podila_verticillata_NRRL_6337_MVEG_06284_KFH67552.1:0.0473608141,Linnemannia_elongata_AG_77_AMP_dependent_synthetase_and_ligase_OAQ27359.1:0.0353480354)/1:0.0392170826,Lobosporangium_transversale_putative_FAT1_long_chain_fatty_acid_transporter_ORZ27381.1:0.1153169445)/1:0.1336091126,(Lobosporangium_transversale_BCR41DRAFT_340732_ORZ06549.1:0.0845295329,Lobosporangium_transversale_putative_FAT1_long_chain_fatty_acid_transporter_ORZ08835.1:0.0859494263)/1:0.2078516179)/0.997:0.0292110029)/1:0.0493237137)/1:0.4462722587,(((Podila_verticillata_NRRL_6337_MVEG_11271_KFH62744.1:0.1611695322,Linnemannia_elongata_AG_77_acetyl_CoA_synthetase_like_protein_partial_OAQ29029.1:0.1545929002)/1:0.0924197126,Lobosporangium_transversale_BCR41DRAFT_333531_ORZ24931.1:0.4092398477)/1:0.1542229892,((Podila_verticillata_NRRL_6337_MVEG_11019_KFH62981.1:0.1778754447,Linnemannia_elongata_AG_77_acetyl_CoA_synthetase_like_protein_OAQ24767.1:0.1484440379)/0.999:0.0575370347,Lobosporangium_transversale_BCR41DRAFT_297979_ORZ28795.1:0.3266532844)/1:0.1056777504)/1:0.5828973358)/1:0.1428883427,(((Aspergillus_niger_CBS_513.88_long_chain_fatty_acid_transporter_XP_001391993.1:0.6789637315,(Yarrowia_lipolytica_CLIB122_YALI0E16016p_XP_504004.1:0.4549053742,Saccharomyces_cerevisiae_S288C_long_chain_fatty_acid_transporter_FAT1_NP_009597.2:0.8667852258)/1:0.6192284144)/1:0.1977362015,Aspergillus_niger_CBS_513.88_very_long_chain_acyl_CoA_synthetase_family_protein_CefD1_XP_001396734.2:1.0519716613)/1:0.2106259235,((Umbelopsis_vinacea_INT44_008134_KAG2177620.1:0.1873935130,Umbelopsis_isabellina_INT43_004547_KAG2173173.1:0.1889151747)/1:0.8651436272,Aspergillus_niger_CBS_513.88_bifunctional_fatty_acid_transporter_and_acyl_CoA_synthetase_XP_001399469.1:1.4299749738)/1:0.4440466352)/1:0.1133984448)/1:0.1534361413)/1:0.2185031503)/1:0.1536276480,(Hesseltinella_vesiculosa_acetyl_CoA_synthetase_like_protein_ORX45313.1:0.4237252596,((Absidia_repens_BCR42DRAFT_366492_ORZ23047.1:0.1316114664,Absidia_glauca__SAM07583.1:0.1319048211)/1:0.1184984630,Absidia_glauca__SAM08616.1:0.5572994014)/1:0.0907789509)/1:0.2879354215)/0.743:0.0497675520,((((Lichtheimia_corymbifera_JMRC_FSU_9682_long_chain_fatty_acid_transporter_CDH50772.1:0.0440598328,Lichtheimia_ramosa_LRAMOSA04019_CDS11756.1:0.0536906890)/1:0.2922890599,(Mucor_circinatus_INT45_011361_partial_KAG2218339.1:0.2201333132,Mucor_circinatus_INT45_007881_partial_KAG2224636.1:0.4321529886)/0.99:0.0796089940)/1:0.1696216761,Syncephalastrum_racemosum_BCR43DRAFT_460625_ORY94818.1:0.4830485383)/0.955:0.0485359782,((((Lichtheimia_corymbifera_JMRC_FSU_9682_long_chain_fatty_acid_CDH53548.1:0.0784121424,Lichtheimia_ramosa_LRAMOSA07707_CDS05178.1:0.1435824721)/1:0.2662309352,((Lichtheimia_corymbifera_JMRC_FSU_9682_long_chain_fatty_acid_transporter_CDH56894.1:0.0277181025,Lichtheimia_ramosa_LRAMOSA02715_CDS10038.1:0.0407595350)/1:0.3310385039,Lichtheimia_corymbifera_JMRC_FSU_9682_predicted_protein_CDH53549.1:0.2242313350)/0.625:0.0719421064)/1:0.1799309945,Mucor_circinatus_INT45_002375_KAG2217038.1:0.4401536533)/0.952:0.0490674824,Syncephalastrum_racemosum_putative_very_long_chain_protein_ORY94819.1:0.5791239352)/1:0.0932552322)/1:0.1320869059)/1:0.0704216139,Phycomyces_blakesleeanus_NRRL_1555___PHYBLDRAFT_65949_OAD73341.1:0.6747878972)/1:0.0800193751)/1:0.0437580985)/1:0.0595664849,Phycomyces_blakesleeanus_NRRL_1555___PHYBLDRAFT_169064_OAD72805.1:0.3197055106)/1:0.0607088941)/0.994:0.0181631458,(Choanephora_cucurbitarum_Fatty_acid_transporter_protein_OBZ86331.1:0.0000026100,Choanephora_cucurbitarum_54S_ribosomal_protein_img2_mitochondrial_partial_OBZ81487.1:0.0339328943)/1:0.3013527763)/1:0.0282195089,(Thamnidium_elegans_INT48_006403_KAG2231292.1:0.2491272184,Mucor_saturninus_INT47_000203_KAG2203283.1:0.2466680985)/1:0.0511194530)/0.996:0.0339034339,(Rhizopus_delemar_RA_99_880_RO3G_02096_EIE77392.1:0.2428456430,Rhizopus_stolonifer_CU098_000328_partial_RCH79094.1:0.3146403617)/1:0.1314349142)/1:0.0404332672);
------
FAT1_FAT2
------
(Rhizopus_delemar_RA_99_880_RO3G_09111_EIE84401.1:0.1124068916,(((((Rhizopus_microsporus_acetyl_CoA_synthetase_like_protein_ORE19931.1:0.0000020526,Rhizopus_azygosporus_CU097_005848_RCH86889.1:0.0000023082)/1:0.0062574615,Rhizopus_azygosporus_CU097_014887_RCI01009.1:0.0060264079)/0.802:0.0036337619,(Rhizopus_microsporus_var._microsporus_acetyl_CoA_synthetase_like_protein_ORE07496.1:0.0000024209,Rhizopus_microsporus_ATCC_52813_4_coumarate_CoA_ligase_PHZ07505.1:0.0000021896)/1:0.0067735621)/1:0.0673086618,Rhizopus_stolonifer_CU098_013608_RCI07176.1:0.2091941139)/0.677:0.0149311799,Rhizopus_delemar_RA_99_880_RO3G_14417_EIE89706.1:0.1805899239)/0.993:0.0142562600,((((((Mucor_circinelloides_1006PhL_HMPREF1544_03618_EPB89534.1:0.0089127626,(Mucor_ambiguus_peroxisomal_coenzyme_A_synthetase_GAN05822.1:0.0093312491,Mucor_lusitanicus_CBS_277.49_MUCCIDRAFT_155197_OAD05945.1:0.0134478450)/1:0.0083650234)/0.999:0.0138281911,Mucor_plumbeus_INT46_010094_KAG2199260.1:0.0473475472)/0.985:0.0233110203,Parasitella_parasitica__CEP14036.1:0.0390044740)/1:0.0637362642,(Thamnidium_elegans_INT48_006006_KAG2234206.1:0.0637688425,Mucor_saturninus_INT47_006975_KAG2191965.1:0.0664769397)/1:0.0648744092)/0.942:0.0240563216,Choanephora_cucurbitarum_putative_peroxisomal_coenzyme_A_synthetase_OBZ89913.1:0.2175084627)/0.987:0.0517647858,((((Lichtheimia_corymbifera_JMRC_FSU_9682_peroxisomal_coenzyme_a_synthetase_CDH60219.1:0.0283244499,Lichtheimia_ramosa_LRAMOSA03247_CDS10983.1:0.0271175795)/1:0.0809138988,(Mucor_circinatus_INT45_010542_KAG2224476.1:0.1441470990,Syncephalastrum_racemosum_BCR43DRAFT_472276_ORY97233.1:0.2348518265)/0.848:0.0217821251)/1:0.1040395615,Phycomyces_blakesleeanus_NRRL_1555___PHYBLDRAFT_34261_OAD78171.1:0.2335696124)/1:0.0598308886,((Hesseltinella_vesiculosa_acetyl_CoA_synthetase_like_protein_ORX50607.1:0.3512140269,(Absidia_repens_BCR42DRAFT_490453_ORZ17752.1:0.0817665297,(Absidia_repens_BCR42DRAFT_482199_ORZ17942.1:0.0899295185,Absidia_glauca__SAL95734.1:0.1197413958)/0.961:0.0214006733)/1:0.0705676537)/1:0.1715282204,((Umbelopsis_vinacea_INT44_000249_KAG2175771.1:0.1009977097,Umbelopsis_isabellina_INT43_005127_KAG2173707.1:0.1282165541)/1:0.2739134463,((Jimgerdemannia_flammicorona_BC936DRAFT_149344_partial_RUP44523.1:0.1211692071,Endogone_sp._FLAS_F59071_BC937DRAFT_90432_partial_RUS22101.1:0.1335054412)/1:0.3364633986,(((((Rhizophagus_irregularis_DAOM_181602=DAOM_197198_GLOIN_2v1761758_POG82835.1:0.0000029082,Rhizophagus_irregularis_acetyl_CoA_synthetase_like_protein_PKK73955.1:0.0022015751)/1:0.0129409827,Rhizophagus_diaphanus_C1646_717067_RGB28081.1:0.0071897316)/1:0.0223079409,(Rhizophagus_clarus_RclHR1_01360024_GBB87153.1:0.0517833461,Glomus_cerebriforme_C1645_835926_RIA82079.1:0.0596216666)/1:0.0194363335)/1:0.1079506878,(Gigaspora_rosea_putative_peroxisomal_coenzyme_A_synthetase_RIB10809.1:0.2536104132,Diversispora_epigaea_Glove_242g78_RHZ72574.1:0.2836789678)/1:0.0943057336)/1:0.2492851645,((Yarrowia_lipolytica_CLIB122_YALI0E12859p_XP_503878.1:0.3780703303,Saccharomyces_cerevisiae_S288C_Pcs60p_NP_009781.3:1.0530632421)/1:0.1561241266,(Aspergillus_niger_CBS_513.88_peroxisomal_coenzyme_A_synthetase_XP_001401502.2:0.4230227335,Aspergillus_niger_CBS_513.88_peroxisomal_coenzyme_A_synthetase_XP_001389107.2:2.9783576568)/0.97:0.1603188505)/1:0.1962503488)/0.994:0.0765336319)/1:0.1283663060)/1:0.1471442355)/0.992:0.0522449237)/1:0.1540572816)/1:0.0499706512);
------
FAT1_fatty_acid_ligase
------
(Rhizopus_delemar_RA_99_880_RO3G_07512_EIE82807.1:0.1538246795,Rhizopus_stolonifer_CU098_004842_RCH82894.1:0.2309435259,(((Rhizopus_microsporus_acetyl_CoA_synthetase_like_protein_ORE16967.1:0.0000026125,Rhizopus_azygosporus_CU097_007592_RCH94914.1:0.0020330773)/1:0.0232195701,(Rhizopus_azygosporus_CU097_013169_RCH97911.1:0.0057102074,(Rhizopus_microsporus_var._microsporus_acetyl_CoA_synthetase_like_protein_ORE02125.1:0.0020275277,Rhizopus_microsporus_ATCC_52813_AMP_dependent_synthetase_and_ligase_PHZ08587.1:0.0000028173)/1:0.0529520487)/0.998:0.0215968128)/1:0.1877695522,(((((((Mucor_circinelloides_1006PhL_HMPREF1544_02698_EPB90489.1:0.0397656811,(Mucor_ambiguus_acyl_CoA_synthetase_GAN03018.1:0.0174401613,Mucor_lusitanicus_CBS_277.49_MUCCIDRAFT_163725_OAD01766.1:0.0117525425)/0.633:0.0066896588)/1:0.0373214729,Parasitella_parasitica__CEP10582.1:0.0688222023)/0.998:0.0250018515,Mucor_plumbeus_INT46_011348_partial_KAG2191625.1:0.0557830305)/1:0.0790493109,(Thamnidium_elegans_INT48_007232_KAG2234365.1:0.1832304810,Mucor_saturninus_INT47_000764_KAG2193976.1:0.0762305734)/1:0.0894853209)/1:0.0734459702,(Rhizopus_stolonifer_CU098_003146_partial_RCI05088.1:0.1678646348,Choanephora_cucurbitarum_putative_acyl_activating_enzyme_1_peroxisomal_OBZ85108.1:0.2769496110)/0.999:0.0512942354)/1:0.0842461835,(((((Lichtheimia_corymbifera_JMRC_FSU_9682_fatty_acid_ligase_CDH59838.1:0.0402473435,Lichtheimia_ramosa_LRAMOSA10981_CDS09621.1:0.0338578409)/1:0.2129063066,(Mucor_circinatus_INT45_013026_KAG2220897.1:0.2703926746,(Mucor_circinatus_INT45_007494_KAG2227469.1:0.1865604592,Mucor_circinatus_INT45_007113_partial_KAG2225869.1:0.3747350866)/1:0.0729777771)/0.999:0.0532381894)/1:0.0733090326,Syncephalastrum_racemosum_BCR43DRAFT_451192_ORZ03663.1:0.3315080799)/1:0.0731450683,Phycomyces_blakesleeanus_NRRL_1555___PHYBLDRAFT_130601_OAD78253.1:0.3847998619)/0.96:0.0373955497,((Hesseltinella_vesiculosa_AMP_dependent_synthetase_and_ligase_ORX56188.1:0.2833427514,Hesseltinella_vesiculosa_AMP_dependent_synthetase_and_ligase_ORX56268.1:0.2002738640)/1:0.0802627354,(Absidia_repens_BCR42DRAFT_370473_ORZ20629.1:0.1402152027,Absidia_glauca__SAM00543.1:0.1940470021)/1:0.1274601049)/1:0.1808250015)/0.999:0.0433672212)/0.966:0.0474487565,(Umbelopsis_vinacea_INT44_008109_KAG2177597.1:0.4947189776,((((Podila_verticillata_NRRL_6337_MVEG_06679_KFH67948.1:0.1002808880,Linnemannia_elongata_AG_77_AMP_dependent_synthetase_and_ligase_OAQ30182.1:0.1305452783)/1:0.0742282806,Lobosporangium_transversale_AMP_dependent_synthetase_and_ligase_ORZ19129.1:0.1688194450)/1:0.2634889879,((((Podila_verticillata_NRRL_6337_MVEG_03087_KFH70236.1:0.2431646681,(Linnemannia_elongata_AG_77_long_chain_fatty_acid_CoA_ligase_OAQ31522.1:0.2469480028,Lobosporangium_transversale_acyl_CoA_synthetase_ORZ05866.1:0.1671893530)/1:0.0856126587)/1:0.1293530964,Bifiguratus_adelaidae_BZG36_02031_OZJ04609.1:0.3296111880)/1:0.4085845391,(Aspergillus_niger_CBS_513.88_long_chain_fatty_acid_CoA_ligase_XP_001390954.1:0.7380927498,((Aspergillus_niger_CBS_513.88_ANI_1_1348064_XP_001391097.2:0.8726592768,Aspergillus_niger_CBS_513.88_AMP_binding_enzyme_XP_001391604.2:0.4232724094)/0.996:0.1242982818,Yarrowia_lipolytica_CLIB122_YALI0B05456p_XP_500530.1:0.8919427545)/0.985:0.0976727360)/0.994:0.1450581809)/1:0.8898000340,Bifiguratus_adelaidae_BZG36_03311_OZJ03719.1:2.0922921659)/1:1.0855446327)/0.322:0.1093202619,(Yarrowia_lipolytica_CLIB122_YALI0C09284p_XP_501636.1:0.6290720705,Aspergillus_niger_CBS_513.88_AMP_binding_domain_protein_XP_001398839.1:0.5591349638)/1:0.3623826564)/1:0.1529378600)/1:0.3431234966)/1:0.1192262154)/1:0.0846416133);
------
GDE1_GDE1
------
(Rhizopus_delemar_RA_99_880_RO3G_03133_EIE78429.1:0.1069989722,Rhizopus_stolonifer_Glycerophosphocholine_phosphodiesterase_partial_RCH98710.1:0.1487883504,((((Rhizopus_microsporus_GDPD_domain_containing_protein_ORE22765.1:0.0000028451,Rhizopus_azygosporus_Glycerophosphocholine_phosphodiesterase_partial_RCH90637.1:0.0000021215)/1:0.0213837871,Rhizopus_azygosporus_Glycerophosphocholine_phosphodiesterase_RCH96454.1:0.0127982517)/0.644:0.0054024933,(Rhizopus_microsporus_var._microsporus_GDPD_domain_containing_protein_ORE01743.1:0.0000028191,Rhizopus_microsporus_ATCC_52813_GDPD_domain_containing_protein_PHZ12847.1:0.0000028191)/1:0.0148686667)/1:0.1721329683,((((((Mucor_circinelloides_1006PhL_HMPREF1544_06691_EPB86524.1:0.0198070836,(Mucor_ambiguus_cyclin_dependent_kinase_GAN02496.1:0.0285292174,Mucor_lusitanicus_CBS_277.49_MUCCIDRAFT_167661_OAC98587.1:0.0353154047)/1:0.0169034181)/1:0.0391067653,Parasitella_parasitica__CEP15880.1:0.0704836100)/0.894:0.0119391030,Mucor_plumbeus_INT46_011567_KAG2192811.1:0.0528060610)/1:0.0621592092,(Choanephora_cucurbitarum_Glycerophosphodiester_phosphodiesterase_GDE1_OBZ90779.1:0.1458619483,Rhizopus_stolonifer_Glycerophosphocholine_phosphodiesterase_partial_RCI05925.1:0.0485893116)/1:0.0861905630)/0.875:0.0233490156,(Thamnidium_elegans_INT48_003278_KAG2236487.1:0.1122640875,Mucor_saturninus_INT47_008041_KAG2205684.1:0.1173156223)/1:0.0894128518)/1:0.0710959675,((((Lichtheimia_corymbifera_JMRC_FSU_9682_glycerophosphodiesterase_gde1_CDH52459.1:0.0331875540,Lichtheimia_ramosa_LRAMOSA02245_CDS08297.1:0.0304164396)/1:0.3791684654,((Lichtheimia_corymbifera_JMRC_FSU_9682_glycerophosphocholine_phosphodiesterase_CDH55026.1:0.0225897233,Lichtheimia_ramosa_LRAMOSA06161_CDS13990.1:0.0153377918)/1:0.2422259762,(Mucor_circinatus_INT45_010916_KAG2220854.1:0.2831499325,Syncephalastrum_racemosum_Glycerophosphoryl_diester_phosphodiesterase_family_domain_containing_protein_ORY98012.1:0.3023288796)/0.998:0.0536859765)/0.94:0.0443580422)/1:0.0892505586,(Hesseltinella_vesiculosa_GDPD_domain_containing_protein_ORX61366.1:0.2890504891,((Absidia_repens_Glycerophosphoryl_diester_phosphodiesterase_family_domain_containing_protein_ORZ14243.1:0.1498219609,Absidia_glauca__SAL98781.1:0.1118635053)/0.981:0.0273932290,Absidia_glauca__SAL95696.1:0.1230677874)/1:0.1217552384)/1:0.1700604491)/1:0.1508706744,((Umbelopsis_vinacea_INT44_004035_KAG2188895.1:0.1595731018,Umbelopsis_isabellina_INT43_007335_KAG2182405.1:0.1739279853)/1:0.4396782359,((((((((Rhizophagus_irregularis_DAOM_181602=DAOM_197198_glycerophosphodiesterase_POG72890.1:0.0121878914,Rhizophagus_diaphanus_Glycerophosphoryl_diester_phosphodiesterase_family_domain_containing_protein_RGB35260.1:0.0085705681)/1:0.0381974252,Rhizophagus_clarus_RclHR1_03740003_GBC00079.1:0.1369537567)/1:0.0932137479,Glomus_cerebriforme_Glycerophosphoryl_diester_phosphodiesterase_family_domain_containing_protein_RIA99322.1:0.1568693563)/1:0.2064882351,Diversispora_epigaea_Glove_393g44_RHZ57154.1:1.0386061980)/0.868:0.0807621547,Gigaspora_rosea_Glycerophosphoryl_diester_phosphodiesterase_family_domain_containing_protein_RIB04959.1:0.9282622593)/1:0.1870834449,(Podila_verticillata_NRRL_6337_MVEG_01108_partial_KFH73895.1:0.1726190240,Lobosporangium_transversale_Glycerophosphoryl_diester_phosphodiesterase_family_domain_containing_protein_ORZ14419.1:0.1901162086)/1:0.7206951023)/1:0.1064305614,((Aspergillus_niger_CBS_513.88_cyclin_dependent_kinase_Pho85_XP_001398777.1:0.7272532325,(Saccharomyces_cerevisiae_S288C_glycerophosphocholine_phosphodiesterase_NP_015215.1:1.2029119539,Yarrowia_lipolytica_CLIB122_YALI0E32791p_XP_504701.1:1.4600449945)/0.999:0.1918129666)/0.877:0.2181941900,Aspergillus_niger_CBS_513.88_ankyrin_repeat_containing_protein_XP_001397019.2:3.1931153870)/1:0.6638800625)/1:0.1263784688,(Endogone_sp._FLAS_F59071_BC937DRAFT_89769_RUS22296.1:0.2898780856,Jimgerdemannia_flammicorona_Glycerophosphoryl_diester_phosphodiesterase_family_domain_containing_protein_partial_RUP43569.1:0.3579193446)/1:0.2151055599)/1:0.4105326109)/1:0.3819052925)/1:0.2982993806)/1:0.0872374444)/1:0.0390992927);
------
GDE1_Pho81p
------
(Rhizopus_delemar_RA_99_880_RO3G_02792_EIE78088.1:0.0517315952,(((Rhizopus_microsporus_BCV71DRAFT_292801_ORE15578.1:0.0059870369,Rhizopus_azygosporus_phosphate_system_positive_regulatory_protein_pho81_RCH88950.1:0.0058560274)/0.997:0.0055291578,(Rhizopus_microsporus_var._microsporus_BCV72DRAFT_120044_ORE06689.1:0.0000026218,Rhizopus_microsporus_ATCC_52813_RHIMIDRAFT_248824_PHZ15700.1:0.0010226788)/0.861:0.0020981242)/1:0.0776050628,((((((Mucor_circinelloides_1006PhL_HMPREF1544_00110_EPB93036.1:0.0039795648,(Mucor_ambiguus_cyclin_dependent_protein_kinase_inhibitor_GAN08862.1:0.0000019528,Mucor_ambiguus_cyclin_dependent_protein_kinase_inhibitor_GAN10915.1:0.0000028736)/1:0.0057013183)/0.964:0.0012320654,Mucor_lusitanicus_CBS_277.49_MUCCIDRAFT_144012_partial_OAD01793.1:0.0098272120)/1:0.0047624945,(Mucor_plumbeus_INT46_001770_KAG2206469.1:0.0209264735,Parasitella_parasitica__CEP12043.1:0.0360468957)/0.863:0.0023758221)/1:0.0212411774,(Rhizopus_stolonifer_phosphate_system_positive_regulatory_protein_pho81_partial_RCI03033.1:0.0452535688,Choanephora_cucurbitarum_Ankyrin_repeat_protein_nuc_2_OBZ86897.1:0.0929881384)/1:0.0433339291)/0.947:0.0158782905,(Thamnidium_elegans_INT48_002659_KAG2236846.1:0.0394353887,Mucor_saturninus_INT47_004459_KAG2198472.1:0.0361721057)/1:0.0195993366)/1:0.0381758680,(((((Lichtheimia_corymbifera_JMRC_FSU_9682_ankyrin_repeat_protein_nuc_2_CDH58739.1:0.0061725004,Lichtheimia_ramosa_LRAMOSA01293_CDS07344.1:0.0133257729)/1:0.1007316924,Mucor_circinatus_INT45_005972_partial_KAG2226300.1:0.0778569258)/1:0.0748981981,Syncephalastrum_racemosum_Glycerophosphoryl_diester_phosphodiesterase_family_domain_containing_protein_ORY94394.1:0.4902278606)/0.986:0.0338446923,(Absidia_glauca__SAL97291.1:0.1234614816,Absidia_glauca__SAM02180.1:0.0423373399)/1:0.1470655575)/0.615:0.0208109170,(((Umbelopsis_vinacea_INT44_003777_KAG2180770.1:0.0727229552,Umbelopsis_isabellina_INT43_001595_partial_KAG2178749.1:0.0835258664)/1:0.2012776430,(((Jimgerdemannia_flammicorona_BC936DRAFT_141528_RUP49774.1:0.0939755160,Endogone_sp._FLAS_F59071_BC937DRAFT_92663_RUS21446.1:0.0849418948)/1:0.1532952117,((((((Rhizophagus_irregularis_DAOM_181602=DAOM_197198_GLOIN_2v1676302_POG64323.1:0.0000023240,Rhizophagus_irregularis_RhiirC2_433671_PKK71301.1:0.0399061148)/1:0.0310368880,Rhizophagus_clarus_RclHR1_15560002_GBB88938.1:0.0352273228)/1:0.0521090478,Glomus_cerebriforme_C1645_777448_RIA87384.1:0.0227293861)/1:0.1230465028,Diversispora_epigaea_Glove_112g42_RHZ82191.1:0.1853795787)/1:0.2168751169,(((Allomyces_macrogynus_ATCC_38327_AMAG_12701_KNE68532.1:0.0079749993,Allomyces_macrogynus_ATCC_38327_AMAG_14666_KNE70544.1:0.0216435503)/1:0.3823743249,Catenaria_anguillulae_PL171_BCR44DRAFT_33919_ORZ36065.1:0.6966102168)/1:0.6722875064,(Yarrowia_lipolytica_CLIB122_YALI0A00759p_XP_499627.1:0.6571033087,Saccharomyces_cerevisiae_S288C_Pho81p_NP_011749.3:1.6169710199)/1:0.8635285097)/1:0.1863731441)/0.949:0.0444131875,((Podila_verticillata_NRRL_6337_MVEG_03480_KFH70630.1:0.0415030200,Linnemannia_elongata_AG_77_K457DRAFT_305809_OAQ32387.1:0.0416492340)/0.992:0.0361592767,(Linnemannia_elongata_AG_77_K457DRAFT_418142_OAQ31019.1:0.1009030722,Lobosporangium_transversale_BCR41DRAFT_198189_ORZ04447.1:0.2187112837)/1:0.0591219510)/1:0.4410469398)/1:0.0813601516)/0.974:0.0563555138,Bifiguratus_adelaidae_BZG36_02387_OZJ04337.1:0.4905282402)/1:0.1464909250)/1:0.1592742490,Thamnidium_elegans_INT48_009480_partial_KAG2237352.1:0.6513584683)/1:0.0680086833)/1:0.1428385880)/1:0.0588569758)/1:0.0314403086,Rhizopus_stolonifer_phosphate_system_positive_regulatory_protein_pho81_RCI02203.1:0.1073827637);
------
GPP1_GPP1-2
------
(Mucor_circinelloides_1006PhL_HMPREF1544_10611_EPB82626.1:0.0599050796,(Mucor_ambiguus_HAD_family_hydrolase_GAN02034.1:0.0468306467,Mucor_lusitanicus_CBS_277.49_MUCCIDRAFT_106868_OAD06297.1:0.0213396309)/0.531:0.0063799045,(Mucor_plumbeus_INT46_010967_KAG2190319.1:0.0519743540,(Parasitella_parasitica__CEP19221.1:0.1436556764,(((Mucor_saturninus_INT47_004718_KAG2196192.1:0.1130894040,((((((((((((Mucor_circinelloides_1006PhL_HMPREF1544_06896_EPB86357.1:0.0295023478,Mucor_ambiguus_hydrolase_GAN10758.1:0.0257420254)/0.902:0.0067511815,Mucor_lusitanicus_CBS_277.49_MUCCIDRAFT_163262_OAD03707.1:0.0157115063)/0.763:0.0111122677,Parasitella_parasitica__CEP11823.1:0.1112307061)/0.998:0.0358682123,Mucor_plumbeus_INT46_003520_KAG2207634.1:0.0884823483)/1:0.0870884937,Mucor_saturninus_INT47_013189_KAG2193721.1:0.2027422961)/1:0.0811816874,Thamnidium_elegans_INT48_003029_KAG2230866.1:0.4061192919)/0.982:0.0486723502,Choanephora_cucurbitarum_Sugar_phosphatase_YfbT_OBZ82989.1:0.2771974551)/0.998:0.1252262523,Thamnidium_elegans_INT48_006958_partial_KAG2236774.1:0.5345672057)/1:0.1530021899,(((Lichtheimia_corymbifera_JMRC_FSU_9682_had_variant_3_family_protein_CDH53887.1:0.0159902886,Lichtheimia_ramosa_LRAMOSA01385_CDS07436.1:0.0874630793)/1:0.2606311766,Mucor_circinatus_INT45_006510_KAG2220977.1:0.2064990283)/0.997:0.0695434347,(Syncephalastrum_racemosum_putative_haloacid_dehalogenase_like_hydrolase_ORY94055.1:0.3235698767,(Syncephalastrum_racemosum_HAD_superfamily_hydrolase_subfamily_IA_variant_3_ORY96634.1:0.4037115971,Syncephalastrum_racemosum_HAD_like_domain_containing_protein_ORY96635.1:0.4167322655)/0.958:0.0962786020)/0.832:0.0449636250)/1:0.0550757431)/0.959:0.0521376131,((((((Jimgerdemannia_flammicorona_putative_glycerol_1_phosphatase_RUP24078.1:0.0000024763,Jimgerdemannia_flammicorona_BC936DRAFT_146945_RUP51618.1:0.2450838149)/0.482:0.0215000438,Jimgerdemannia_flammicorona_BC936DRAFT_146944_RUP51617.1:0.1346477773)/0.999:0.1661552431,Endogone_sp._FLAS_F59071_HAD_like_domain_containing_protein_RUS15777.1:0.3065469661)/1:0.1663637165,Bifiguratus_adelaidae_BZG36_04232_partial_OZJ04236.1:0.6773356903)/1:0.1432428129,((Umbelopsis_vinacea_INT44_001250_KAG2188496.1:0.1239434238,Umbelopsis_isabellina_INT43_000554_KAG2184641.1:0.0975084188)/0.999:0.1090246744,(Umbelopsis_vinacea_INT44_004172_KAG2189030.1:0.3694602829,Umbelopsis_isabellina_INT43_002793_KAG2186355.1:0.4015221415)/1:0.4530854749)/1:0.1774818060)/0.999:0.1504340914,(Bifiguratus_adelaidae_BZG36_00154_OZJ06900.1:1.1363847771,((Podila_verticillata_NRRL_6337_MVEG_05959_KFH69158.1:0.5177970700,(Podila_verticillata_NRRL_6337_MVEG_03105_KFH70254.1:0.1938495670,(Linnemannia_elongata_AG_77_HAD_like_protein_OAQ30918.1:0.1712200920,Lobosporangium_transversale_HAD_like_domain_containing_protein_ORZ12514.1:0.1854622272)/0.79:0.0410295265)/0.988:0.1452939542)/1:0.6395021279,(((Aspergillus_niger_CBS_513.88_2_deoxyglucose_6_phosphate_phosphatase_XP_001390913.2:0.6136577651,Aspergillus_niger_CBS_513.88_glycerol_3_phosphate_phosphatase_GppA_XP_001392369.1:0.4865209961)/1:0.3547203253,(Saccharomyces_cerevisiae_S288C_glycerol_1_phosphatase_HOR2_NP_010984.3:0.0351788845,Saccharomyces_cerevisiae_S288C_glycerol_1_phosphatase_RHR2_NP_012211.2:0.0655150595)/1:1.0808938138)/0.999:0.2624412096,(Saccharomyces_cerevisiae_S288C_2_deoxyglucose_6_phosphatase_NP_011909.1:0.0507063125,Saccharomyces_cerevisiae_S288C_2_deoxyglucose_6_phosphatase_NP_011910.1:0.0534533123)/1:1.2840146691)/1:0.3806748853)/0.997:0.1970731959)/0.959:0.0833290876)/1:0.1276871441)/1:0.0505196504,(Hesseltinella_vesiculosa_HAD_superfamily_hydrolase_subfamily_IA_variant_3_ORX50908.1:0.3734772195,(Absidia_repens_phosphatase_YfbT_ORZ18490.1:0.3205166665,(Absidia_repens_HAD_superfamily_hydrolase_subfamily_IA_variant_3_ORZ18741.1:0.1860776500,Absidia_glauca__SAL95790.1:0.1184741261)/0.943:0.0603626136)/0.996:0.1265174290)/1:0.1930953029)/1:0.1286540985,Phycomyces_blakesleeanus_NRRL_1555___PHYBLDRAFT_124245_OAD75017.1:0.2771502410)/1:0.4303121873)/1:0.0745304616,Rhizopus_stolonifer_CU098_010403_RCI03337.1:0.2096515296)/0.722:0.0152314411,(((Rhizopus_microsporus_HAD_like_protein_ORE13098.1:0.0000028019,(Rhizopus_azygosporus_CU097_011357_RCH95912.1:0.0000021631,(Rhizopus_microsporus_var._microsporus_HAD_like_protein_ORE01753.1:0.0000024222,Rhizopus_microsporus_ATCC_52813_HAD_like_protein_PHZ17546.1:0.0000023412)/1:0.0141973808)/0.957:0.0047034777)/1:0.1404871519,Rhizopus_stolonifer_CU098_013089_RCI05561.1:0.2003040583)/1:0.0685955695,Choanephora_cucurbitarum_Sugar_phosphatase_YfbT_OBZ81711.1:0.3545654129)/0.994:0.0417388209)/1:0.1189100554)/0.874:0.0332486158)/1:0.0588608140);
------
LCB2_LCB2
------
(Rhizopus_delemar_RA_99_880_RO3G_09773_EIE85063.1:0.0273760099,((((((Mucor_circinelloides_1006PhL_serine_palmitoyltransferase_EPB87588.1:0.0000033353,Mucor_ambiguus_serine_palmitoyltransferase_2_GAN08133.1:0.0019002390)/1:0.0038329472,Mucor_lusitanicus_CBS_277.49_MUCCIDRAFT_142178_OAD03750.1:0.0000034142)/1:0.0236623020,(Parasitella_parasitica__CEP14917.1:0.0224924452,Mucor_plumbeus_INT46_008697_KAG2197096.1:0.0143858138)/0.948:0.0052177414)/1:0.0119481238,(Mucor_saturninus_INT47_008585_KAG2206568.1:0.0241526636,Thamnidium_elegans_INT48_000749_KAG2234299.1:0.0295430642)/1:0.0198944178)/1:0.0212696421,((Choanephora_cucurbitarum_Serine_palmitoyltransferase_2_OBZ90659.1:0.0330899826,Rhizopus_stolonifer_serine_palmitoyltransferase_component_partial_RCH80856.1:0.0322020091)/0.465:0.0066949532,((Syncephalastrum_racemosum_pyridoxal_phosphate_dependent_transferase_ORY97673.1:0.0889709471,((((((Absidia_repens_pyridoxal_phosphate_dependent_transferase_ORZ12736.1:0.0080100852,Absidia_repens_pyridoxal_phosphate_dependent_transferase_ORZ24554.1:0.1163865392)/0.999:0.0122771726,Absidia_glauca__SAL96628.1:0.0736010311)/0.928:0.0126459860,Absidia_glauca__SAM05675.1:0.0457531028)/1:0.0353260009,Hesseltinella_vesiculosa_PLP_dependent_transferase_ORX49857.1:0.0984226195)/1:0.0375888517,Phycomyces_blakesleeanus_NRRL_1555___PHYBLDRAFT_134315_OAD72507.1:0.1328298816)/1:0.0270751100,((((Umbelopsis_vinacea_INT44_003713_KAG2180706.1:0.0486791484,Umbelopsis_isabellina_INT43_002892_KAG2171270.1:0.0792607457)/1:0.0926229650,(((Jimgerdemannia_flammicorona_pyridoxal_phosphate_dependent_transferase_RUP43953.1:0.0837700977,Endogone_sp._FLAS_F59071_pyridoxal_phosphate_dependent_transferase_partial_RUS18581.1:0.0366448391)/1:0.0592380445,(Bifiguratus_adelaidae_Serine_palmitoyltransferase_2_OZJ03943.1:0.2539622187,(((Allomyces_macrogynus_ATCC_38327_AMAG_01778_KNE55921.1:0.0062708299,Allomyces_macrogynus_ATCC_38327_AMAG_04277_KNE58725.1:0.0004114368)/1:0.1608104870,(Catenaria_anguillulae_PL171_pyridoxal_phosphate_dependent_transferase_ORZ36514.1:0.0074047841,Catenaria_anguillulae_PL171_pyridoxal_phosphate_dependent_transferase_ORZ36516.1:0.2080415510)/1:0.0727566789)/1:0.2339310086,(((((((Rhizophagus_irregularis_DAOM_181602=DAOM_197198_pyridoxal_phosphate_dependent_transferase_POG62736.1:0.0000025085,Rhizophagus_irregularis_PLP_dependent_transferase_PKK74422.1:0.0000028888)/1:0.0075715121,Rhizophagus_diaphanus_pyridoxal_phosphate_dependent_transferase_RGB34017.1:0.0000028735)/1:0.0166709918,(Rhizophagus_clarus_RclHR1_02430016_GBB94875.1:0.0169308822,Glomus_cerebriforme_pyridoxal_phosphate_dependent_transferase_RIA87038.1:0.0279276169)/0.867:0.0034708280)/1:0.0478647675,Diversispora_epigaea_Glove_750g30_RHZ44235.1:0.1024476659)/0.996:0.0251909842,Gigaspora_rosea_serine_palmitoyl_transferase_subunit_RIB04427.1:0.0629489912)/1:0.0932451554,(((Aspergillus_niger_CBS_513.88_serine_palmitoyltransferase_2_XP_001392526.1:0.1589715617,Aspergillus_niger_CBS_513.88_serine_palmitoyltransferase_2_XP_001398841.2:0.3789822760)/1:0.0911164758,(Yarrowia_lipolytica_CLIB122_YALI0F15345p_XP_505453.1:0.5044686074,Saccharomyces_cerevisiae_S288C_serine_C_palmitoyltransferase_LCB2_NP_010347.1:0.5042279803)/1:0.1939610054)/1:0.2153046230,(Bifiguratus_adelaidae_BZG36_04473_OZJ02355.1:0.3665983544,Endogone_sp._FLAS_F59071_serine_palmitoyltransferase_2_RUS18290.1:0.2510102938)/1:0.1717010243)/0.977:0.0292898089)/0.963:0.0573109025,((Podila_verticillata_NRRL_6337_serine_palmitoyltransferase_KFH65713.1:0.0334233884,(Podila_verticillata_NRRL_6337_serine_palmitoyltransferase_KFH71158.1:0.0248428376,Linnemannia_elongata_AG_77_PLP_dependent_transferase_OAQ23657.1:0.0344674571)/0.984:0.0134272782)/0.829:0.0199265539,Lobosporangium_transversale_pyridoxal_phosphate_dependent_transferase_ORZ21946.1:0.0164203849)/1:0.3383614493)/1:0.1494215421)/1:0.1613313097)/1:0.0486460257)/1:0.0436502586,(((((Rhizopus_delemar_RA_99_880_RO3G_13649_EIE88938.1:0.0416307081,((Rhizopus_microsporus_PLP_dependent_transferase_ORE13319.1:0.0064608697,(Rhizopus_microsporus_var._microsporus_PLP_dependent_transferase_ORE05032.1:0.0000025356,Rhizopus_microsporus_ATCC_52813_PLP_dependent_transferase_PHZ07555.1:0.0000024202)/1:0.0075404311)/0.948:0.0018564393,Rhizopus_azygosporus_serine_palmitoyltransferase_component_RCH97375.1:0.0000027465)/1:0.0919252883)/1:0.0593886835,(((((Mucor_circinelloides_1006PhL_serine_palmitoyltransferase_EPB82229.1:0.0000031501,Mucor_ambiguus_serine_palmitoyltransferase_protein_GAN03028.1:0.0000032505)/0:0.0000028244,Mucor_lusitanicus_CBS_277.49_MUCCIDRAFT_144545_OAD01761.1:0.0074852696)/1:0.0364675098,Mucor_plumbeus_INT46_004466_KAG2196967.1:0.0288849505)/0.657:0.0090380741,Parasitella_parasitica__CEP10201.1:0.0415110793)/1:0.0365586159,Mucor_saturninus_INT47_010325_KAG2193547.1:0.0541682099)/1:0.0474910668)/1:0.0296834700,(Choanephora_cucurbitarum_Serine_palmitoyltransferase_2_OBZ88127.1:0.0416022932,Rhizopus_stolonifer_serine_palmitoyltransferase_component_RCI06982.1:0.0394251896)/1:0.0339381815)/1:0.1009735256,((Phycomyces_blakesleeanus_NRRL_1555___PHYBLDRAFT_183983_OAD66076.1:0.0969657757,(Hesseltinella_vesiculosa_PLP_dependent_transferase_ORX46768.1:0.1237345453,(Absidia_repens_pyridoxal_phosphate_dependent_transferase_ORZ12379.1:0.0392477422,Absidia_glauca__SAM04629.1:0.0118943472)/1:0.0640301801)/1:0.0697153356)/1:0.0343380476,(((Lichtheimia_ramosa_LRAMOSA05640_CDS13464.1:0.0589518040,(Lichtheimia_corymbifera_JMRC_FSU_9682_serine_palmitoyltransferase_CDH48525.1:0.0116239822,Lichtheimia_ramosa_LRAMOSA00933_CDS03531.1:0.0098716106)/1:0.0901334085)/0.986:0.0199315330,Mucor_circinatus_INT45_001251_KAG2223503.1:0.0931589106)/0.998:0.0233176963,Syncephalastrum_racemosum_pyridoxal_phosphate_dependent_transferase_ORZ02942.1:0.0819631631)/1:0.0604385690)/0.862:0.0109801913)/1:0.0786863511,(Umbelopsis_vinacea_INT44_007341_KAG2176677.1:0.0695198947,Umbelopsis_isabellina_INT43_008210_KAG2171830.1:0.0702614366)/1:0.1511976647)/1:0.0835675959)/1:0.0452077150)/0.999:0.0275307642,(Mucor_saturninus_INT47_009384_KAG2204342.1:0.2097412043,Rhizopus_stolonifer_serine_palmitoyltransferase_long_chain_base_subunit_RCI04087.1:0.2030017521)/1:0.1053077015)/0.99:0.0274508847,(((Lichtheimia_corymbifera_JMRC_FSU_9682_serine_palmitoyltransferase_2_CDH53569.1:0.0197713708,Lichtheimia_ramosa_LRAMOSA07733_CDS05204.1:0.0147771486)/1:0.1270074324,Mucor_circinatus_INT45_007226_KAG2218063.1:0.1808921292)/1:0.0914580074,Syncephalastrum_racemosum_pyridoxal_phosphate_dependent_transferase_ORZ03347.1:0.3100138181)/1:0.0691790752)/0.994:0.0248318868)/1:0.0253521970)/0.98:0.0262620446,((Lichtheimia_corymbifera_JMRC_FSU_9682_serine_palmitoyltransferase_CDH52203.1:0.0071548080,Lichtheimia_ramosa_LRAMOSA07965_CDS05437.1:0.0064209256)/1:0.0801381322,Mucor_circinatus_INT45_010494_KAG2221970.1:0.1176976230)/1:0.0814422208)/1:0.0940977790)/0.673:0.0060637237)/1:0.0305896547,(((Rhizopus_microsporus_PLP_dependent_transferase_ORE16252.1:0.0000032425,Rhizopus_azygosporus_serine_palmitoyltransferase_component_RCH92210.1:0.0000033183)/1:0.0097573485,Rhizopus_azygosporus_serine_palmitoyltransferase_component_RCH90783.1:0.0056383972)/1:0.0079166903,(Rhizopus_microsporus_var._microsporus_PLP_dependent_transferase_ORE07045.1:0.0000034694,Rhizopus_microsporus_ATCC_52813_PLP_dependent_transferase_PHZ16021.1:0.0000034091)/1:0.0055254225)/1:0.0280891927)/1:0.0194322100,Rhizopus_stolonifer_serine_palmitoyltransferase_component_RCH98000.1:0.0493389418);
------
LDH1_LDH1_TGL2
------
(Allomyces_macrogynus_ATCC_38327_AMAG_05798_KNE60407.1:0.1245527319,Catenaria_anguillulae_PL171_Alpha_Beta_hydrolase_protein_ORZ31654.1:0.4543101783,(((((((((((((Mucor_circinelloides_1006PhL_HMPREF1544_07763_EPB85490.1:0.0143483802,(Mucor_ambiguus_triacylglycerol_lipase_GAN05085.1:0.0094896199,Mucor_lusitanicus_CBS_277.49_MUCCIDRAFT_146813_OAD00146.1:0.0049868004)/0.132:0.0000025931)/0.999:0.0142488283,Parasitella_parasitica__CEP19299.1:0.0093977269)/1:0.0100701005,Mucor_plumbeus_INT46_006360_KAG2193151.1:0.0042024736)/1:0.0502035074,Choanephora_cucurbitarum_EH_domain_containing_protein_4_OBZ84764.1:0.1286583566)/0.991:0.0322988833,((((Rhizopus_microsporus_alpha_beta_hydrolase_ORE18846.1:0.0000023022,Rhizopus_azygosporus_CU097_007164_RCH93230.1:0.0000022358)/1:0.0045090355,Rhizopus_azygosporus_CU097_011855_RCH98156.1:0.0000020311)/0.132:0.0000026568,(Rhizopus_microsporus_var._microsporus_alpha_beta_hydrolase_ORE02094.1:0.0000023034,Rhizopus_microsporus_ATCC_52813_alpha_beta_hydrolase_PHZ09201.1:0.0000021276)/0.996:0.0135045353)/1:0.0786286888,Rhizopus_stolonifer_CU098_007804_RCI05886.1:0.0711851480)/1:0.1148343896)/0.968:0.0302083197,Mucor_saturninus_INT47_003048_KAG2194105.1:0.0646232694)/1:0.0698282845,Phycomyces_blakesleeanus_NRRL_1555___PHYBLDRAFT_184587_OAD81339.1:0.1416278459)/1:0.0907061294,(Absidia_repens_Alpha_Beta_hydrolase_protein_ORZ13973.1:0.0147201794,(Absidia_glauca__SAL96777.1:0.0391771140,Absidia_repens_Alpha_Beta_hydrolase_protein_ORZ15677.1:0.0968696630)/0.983:0.0181823523)/1:0.1149150400)/0.973:0.0416540803,(((((Parasitella_parasitica__CEP18241.1:0.0126191133,Mucor_lusitanicus_CBS_277.49_MUCCIDRAFT_15035_partial_OAD00160.1:0.0327652159)/1:0.0717855429,((Rhizopus_microsporus_alpha_beta_hydrolase_ORE21203.1:0.0048151217,((Rhizopus_microsporus_var._microsporus_alpha_beta_hydrolase_ORE11955.1:0.0000000000,Rhizopus_azygosporus_CU097_003662_RCH93489.1:0.0000000000):0.0000023566,Rhizopus_microsporus_ATCC_52813_alpha_beta_hydrolase_PHZ17449.1:0.0000029241)/0.129:0.0000028264)/0.977:0.0300777133,Rhizopus_stolonifer_CU098_001457_RCI00839.1:0.1884505730)/1:0.0891308627)/0.985:0.0583268788,Choanephora_cucurbitarum_Lipase_2_OBZ85023.1:0.0840180712)/1:0.2144154893,Hesseltinella_vesiculosa_alpha_beta_hydrolase_ORX56964.1:0.5301935323)/0.993:0.0544655338,(((Lichtheimia_ramosa_LRAMOSA10773_CDS09413.1:0.0976590909,Lichtheimia_corymbifera_JMRC_FSU_9682_alpha_beta_hydrolase_CDH50291.1:0.1495812450)/0.87:0.0219982432,Mucor_circinatus_INT45_012385_KAG2221264.1:0.1062785652)/1:0.0564268127,Syncephalastrum_racemosum_Alpha_Beta_hydrolase_protein_ORZ00581.1:0.1775724513)/0.987:0.0367255184)/0.996:0.0386936070)/1:0.1153508556,Umbelopsis_isabellina_INT43_006246_KAG2183242.1:0.2140963258)/0.863:0.0528973822,Gigaspora_rosea_Alpha_Beta_hydrolase_protein_partial_RIB22854.1:0.4983277284)/0.996:0.1250220742,((Podila_verticillata_NRRL_6337_MVEG_10099_KFH64274.1:0.1207377334,Saccharomyces_cerevisiae_S288C_triacylglycerol_lipase_NP_009763.2:9.9999987841)/0.171:0.0092850675,Linnemannia_elongata_AG_77_alpha_beta_hydrolase_OAQ24267.1:0.1124340874)/0.981:0.0838091291)/0.989:0.1296070375,(((Podila_verticillata_NRRL_6337_MVEG_11176_KFH63139.1:0.1032375629,Linnemannia_elongata_AG_77_alpha_beta_hydrolase_OAQ22552.1:0.1254683235)/1:0.1503713937,Lobosporangium_transversale_Alpha_Beta_hydrolase_protein_ORZ28891.1:0.0994378617)/1:0.3502980245,(Aspergillus_niger_CBS_513.88_triacylglycerol_lipase_XP_001395151.2:0.7943624611,(Yarrowia_lipolytica_CLIB122_YALI0E31515p_XP_504639.1:0.6598498041,Saccharomyces_cerevisiae_S288C_triglyceride_lipase_NP_010343.1:0.8177780901)/0.976:0.2482184880)/0.966:0.1331177815)/1:0.4357852231)/1:0.4756706521);
------
LDH1_LIH1
------
(Rhizopus_delemar_RA_99_880_RO3G_08444_EIE83739.1:0.1729825593,(((((((((((((Mucor_circinelloides_1006PhL_HMPREF1544_06292_EPB86866.1:0.0147938115,Mucor_ambiguus_autophagy_associated_lipase_Atg15_GAN08900.1:0.0181771725)/0.989:0.0069621390,Mucor_plumbeus_INT46_011109_KAG2204097.1:0.0333719968)/0.999:0.0250248046,Mucor_lusitanicus_CBS_277.49_MUCCIDRAFT_39585_OAD01745.1:0.0127334501)/1:0.1205905442,((Thamnidium_elegans_INT48_002633_KAG2238066.1:0.0843612352,Mucor_saturninus_INT47_001623_partial_KAG2212264.1:0.2169975131)/1:0.0702039362,Choanephora_cucurbitarum_putative_lipase_atg15_OBZ82537.1:0.2435865826)/0.663:0.0253886919)/0.998:0.0748067616,(((Rhizopus_microsporus_alpha_beta_hydrolase_ORE13999.1:0.0000025307,Rhizopus_azygosporus_putative_lipase_atg15_RCH98421.1:0.0000024634)/1:0.0071269495,(Rhizopus_microsporus_var._microsporus_alpha_beta_hydrolase_ORE09899.1:0.0000027936,Rhizopus_microsporus_ATCC_52813_alpha_beta_hydrolase_partial_PHZ17373.1:0.0000023754)/1:0.0114318888)/0.793:0.0034776796,Rhizopus_azygosporus_putative_lipase_atg15_RCH89334.1:0.0000027349)/1:0.3402999245)/1:0.2297461915,(((Absidia_repens_Alpha_Beta_hydrolase_protein_ORZ24612.1:0.1922335717,Absidia_glauca__SAL99157.1:0.2870284335)/0.544:0.0220893188,Absidia_glauca__SAM06163.1:0.1352727094)/1:0.1374716051,Hesseltinella_vesiculosa_alpha_beta_hydrolase_ORX54562.1:0.4222310538)/1:0.1398637152)/0.987:0.0404938509,((Umbelopsis_vinacea_INT44_004792_KAG2187122.1:0.0977408668,Umbelopsis_isabellina_INT43_003487_KAG2178234.1:0.2663829184)/1:0.1137974146,((((((Podila_verticillata_NRRL_6337_MVEG_10122_KFH64297.1:0.1944297538,(Podila_verticillata_NRRL_6337_MVEG_02544_KFH72253.1:0.0743347738,(Linnemannia_elongata_AG_77_alpha_beta_hydrolase_OAQ36011.1:0.0810267017,Lobosporangium_transversale_Alpha_Beta_hydrolase_protein_ORZ07056.1:0.1397185258)/0.981:0.0224597290)/0.994:0.0219165466)/0.985:0.0226653186,Linnemannia_elongata_AG_77_alpha_beta_hydrolase_OAQ36608.1:0.0922711236)/0.997:0.0528933613,Lobosporangium_transversale_alpha_beta_hydrolase_ORZ08842.1:0.0824752434)/1:0.4254341145,(((((((Rhizophagus_irregularis_DAOM_181602=DAOM_197198_Alpha_Beta_hydrolase_protein_POG66985.1:0.0000025163,(Rhizophagus_irregularis_alpha_beta_hydrolase_PKK60187.1:0.0000025034,Rhizophagus_diaphanus_Alpha_Beta_hydrolase_protein_RGB34321.1:0.0220836494)/0.865:0.0036333119)/1:0.0668820649,Rhizophagus_clarus_RclHR1_00510017_GBC03386.1:0.0835786590)/1:0.0867496678,Glomus_cerebriforme_Alpha_Beta_hydrolase_protein_RIA95740.1:0.1224469670)/1:0.4037802311,Diversispora_epigaea_Glove_296g25_RHZ68266.1:0.2721871906)/0.849:0.0865245331,Gigaspora_rosea_alpha_beta_hydrolase_RIB00815.1:0.3661010267)/1:0.2411551047,((((((((Rhizophagus_irregularis_DAOM_181602=DAOM_197198_Alpha_Beta_hydrolase_protein_POG58856.1:0.0035040977,Rhizophagus_irregularis_alpha_beta_hydrolase_PKK68986.1:0.0035030936)/0.921:0.0048923787,Rhizophagus_diaphanus_Alpha_Beta_hydrolase_protein_RGB32458.1:0.0164341292)/1:0.0293693143,Rhizophagus_clarus_RclHR1_12000010_GBB85518.1:0.0455917551)/1:0.0955807248,Glomus_cerebriforme_Alpha_Beta_hydrolase_protein_RIA96439.1:0.0400088099)/1:0.3015869446,Gigaspora_rosea_Alpha_Beta_hydrolase_protein_RIB20486.1:0.4624940155)/1:0.2889796278,(Podila_verticillata_NRRL_6337_MVEG_01260_KFH74047.1:0.1272720425,Linnemannia_elongata_AG_77_alpha_beta_hydrolase_OAQ32951.1:0.1837479172)/1:0.5541964939)/1:0.2947699854,(Allomyces_macrogynus_ATCC_38327_AMAG_05119_KNE58311.1:0.3498378945,Catenaria_anguillulae_PL171_Alpha_Beta_hydrolase_protein_ORZ41579.1:0.3391965075)/1:0.5363065633)/0.988:0.1122280312,((((Yarrowia_lipolytica_CLIB122_YALI0A20350p_XP_500282.1:0.3339318642,Yarrowia_lipolytica_CLIB122_YALI0E34507p_XP_504776.1:1.4999386268)/0.942:0.2085395741,(Yarrowia_lipolytica_CLIB122_YALI0D09064p_XP_502602.2:0.2686902050,Yarrowia_lipolytica_CLIB122_YALI0D15906p_XP_502880.1:0.3402054952)/1:0.7416659759)/0.99:0.2297926675,Yarrowia_lipolytica_CLIB122_YALI0E02640p_XP_503467.1:1.0090548664)/0.362:0.1659402271,Yarrowia_lipolytica_CLIB122_YALI0D18480p_XP_502988.1:0.7283214206)/1:4.3020077877)/0.969:0.1068838591)/0.461:0.0367326102,((Yarrowia_lipolytica_CLIB122_YALI0F06358p_XP_505075.2:0.3061972430,Saccharomyces_cerevisiae_S288C_triglyceride_lipase_ATG15_NP_009994.2:0.3540310453)/1:0.2563514177,Aspergillus_niger_CBS_513.88_lipase_atg15_XP_001390178.1:0.5778101893)/1:0.3853528352)/0.88:0.0489751510)/1:0.1365117998,((Jimgerdemannia_flammicorona_putative_lipase_ATG15_RUP42810.1:0.2387206549,Endogone_sp._FLAS_F59071_Alpha_Beta_hydrolase_protein_RUS17822.1:0.2167686986)/0.748:0.0276603464,Endogone_sp._FLAS_F59071_Alpha_Beta_hydrolase_protein_RUS17469.1:0.4664594898)/1:0.1853096532)/0.962:0.0483536711,(Bifiguratus_adelaidae_BZG36_01019_OZJ06141.1:0.3906982977,(Umbelopsis_vinacea_INT44_002620_KAG2172605.1:0.1620126244,Umbelopsis_isabellina_INT43_008885_partial_KAG2181302.1:0.1584704752)/1:0.5258194780)/0.999:0.0795809782)/1:0.1074737654)/1:0.1462379972)/0.995:0.0446517866,(Hesseltinella_vesiculosa_alpha_beta_hydrolase_ORX53212.1:0.2300668195,((Absidia_repens_Alpha_Beta_hydrolase_protein_ORZ12861.1:0.1221402621,(Absidia_repens_Alpha_Beta_hydrolase_protein_ORZ17226.1:0.1466277581,Absidia_glauca__SAM06101.1:0.2295346711)/1:0.0779311602)/0.476:0.0246363581,Absidia_glauca__SAM04922.1:0.1229937608)/1:0.1337697296)/1:0.1497815312)/0.983:0.0427257094,((((Lichtheimia_corymbifera_JMRC_FSU_9682_autophagy_associated_lipase_atg15_CDH56901.1:0.0000021587,Lichtheimia_corymbifera_JMRC_FSU_9682_autophagy_associated_lipase_atg15_CDH56902.1:0.0000027275)/0.993:0.0122243295,Lichtheimia_ramosa_LRAMOSA02732_CDS10055.1:0.0216123029)/1:0.1503009995,Mucor_circinatus_INT45_001473_KAG2225250.1:0.2573507607)/1:0.0856181892,(Syncephalastrum_racemosum_Alpha_Beta_hydrolase_protein_ORY94077.1:0.0016470322,Saccharomyces_cerevisiae_S288C_putative_lipase_NP_012641.2:6.6253119100)/0.947:0.1814271524)/1:0.0912974340)/0.996:0.0233539577,((Syncephalastrum_racemosum_Alpha_Beta_hydrolase_protein_ORY95716.1:0.2377566936,Mucor_circinatus_INT45_000548_KAG2226380.1:0.2598456050)/1:0.0779658283,((Lichtheimia_corymbifera_JMRC_FSU_9682_atg15p_CDH57264.1:0.0092580766,Lichtheimia_corymbifera_JMRC_FSU_9682_atg15p_CDH57265.1:0.0049797444)/0.999:0.0694182846,Lichtheimia_ramosa_LRAMOSA04328_CDS12133.1:0.1011574754)/1:0.6451188824)/0.949:0.0293008931)/0.969:0.0352467062,Phycomyces_blakesleeanus_NRRL_1555__secreted_lipase_OAD77157.1:0.2907454253)/1:0.1131555140,((((Mucor_circinelloides_1006PhL_HMPREF1544_02836_EPB90311.1:0.0126813513,(Mucor_plumbeus_INT46_009130_KAG2212439.1:0.0391046034,Parasitella_parasitica__CEP19479.1:0.0832342777)/1:0.0258311036)/0.774:0.0102662034,Mucor_ambiguus_conserved_GAN05005.1:0.0219804603)/1:0.0209356425,Mucor_lusitanicus_CBS_277.49_MUCCIDRAFT_130354_partial_OAD01354.1:0.0417558451)/1:0.0686786176,(Rhizopus_stolonifer_putative_lipase_atg15_RCI05878.1:0.0586615747,Choanephora_cucurbitarum_putative_lipase_atg15_OBZ84646.1:0.1524783676)/1:0.1032845117)/0.999:0.0485831434)/0.576:0.0474885130,Mucor_saturninus_INT47_008985_KAG2198408.1:0.1585030942)/1:0.0958441113,((Rhizopus_microsporus_alpha_beta_hydrolase_ORE14154.1:0.0000023253,Rhizopus_azygosporus_putative_lipase_atg15_RCH82829.1:0.0000024589)/1:0.0178824953,(Rhizopus_microsporus_var._microsporus_alpha_beta_hydrolase_ORE02659.1:0.0000020896,Rhizopus_microsporus_ATCC_52813_alpha_beta_hydrolase_PHZ08789.1:0.0000022553)/0.126:0.0000024606)/1:0.1013749935);
------
Long-chain_Medium
------
(Rhizopus_delemar_RA_99_880_RO3G_02325_EIE77621.1:0.0669363434,Rhizopus_stolonifer_CU098_002024_partial_RCH95140.1:0.1048636829,((((Rhizopus_microsporus_acetyl_CoA_synthetase_like_protein_ORE12925.1:0.0000025833,Rhizopus_azygosporus_CU097_005603_RCH85027.1:0.0000026044)/0.962:0.0015852869,(Rhizopus_azygosporus_CU097_014361_RCH98973.1:0.0038587557,(Rhizopus_microsporus_var._microsporus_acetyl_CoA_synthetase_like_protein_ORE01300.1:0.0000027915,Rhizopus_microsporus_ATCC_52813_long_chain_fatty_acid_CoA_ligase_PHZ07825.1:0.0000027761)/1:0.0101248678)/0.978:0.0037941044)/1:0.0731498154,(((((Mucor_circinelloides_1006PhL_HMPREF1544_03820_EPB89311.1:0.0105045895,(Mucor_ambiguus_long_chain_fatty_acid__ligase_faa2_GAN03368.1:0.0103936576,Mucor_lusitanicus_CBS_277.49_MUCCIDRAFT_111525_OAD02164.1:0.0040457110)/1:0.0087283452)/1:0.0103767761,(Mucor_plumbeus_INT46_008235_KAG2206049.1:0.0189508837,Parasitella_parasitica__CEP11641.1:0.0406926517)/0.521:0.0056985162)/1:0.0489413085,(Thamnidium_elegans_INT48_009412_KAG2232064.1:0.0631930107,Mucor_saturninus_INT47_008707_KAG2211610.1:0.0878340238)/1:0.0334881432)/1:0.0390643384,(Choanephora_cucurbitarum_Long_chain_fatty_acid_CoA_ligase_6_OBZ83639.1:0.0785689897,Rhizopus_stolonifer_Long_chain_acyl_CoA_synthetase_7_peroxisomal_partial_RCI06779.1:0.0317207922)/1:0.0633025767)/0.999:0.0274216133,(((((Lichtheimia_ramosa_LRAMOSA02217_CDS08269.1:0.1538154428,Mucor_circinatus_INT45_014092_KAG2222195.1:0.1446009266)/1:0.0405951262,Syncephalastrum_racemosum_BCR43DRAFT_457153_ORY97924.1:0.1348436815)/1:0.0719557083,(((Umbelopsis_vinacea_INT44_007365_KAG2176701.1:0.0793335835,Umbelopsis_isabellina_INT43_000760_KAG2184847.1:0.0909980344)/1:0.1729857167,((Bifiguratus_adelaidae_BZG36_00465_OZJ06424.1:0.3255511280,(Jimgerdemannia_flammicorona_BC936DRAFT_141985_RUP49625.1:0.1613355368,Endogone_sp._FLAS_F59071_BC937DRAFT_94616_RUS20683.1:0.0968345105)/1:0.1893315141)/0.98:0.0646287602,(((((((Rhizophagus_irregularis_DAOM_181602=DAOM_197198_GLOIN_2v1604293_POG71611.1:0.0000029804,Rhizophagus_irregularis_acetyl_CoA_synthetase_like_protein_PKK75073.1:0.0015426221)/1:0.0122135696,Rhizophagus_diaphanus_C1646_722881_RGB25808.1:0.0114511632)/1:0.0392659238,Rhizophagus_clarus_RclHR1_09390011_GBC10155.1:0.0625729859)/1:0.0602060285,Glomus_cerebriforme_C1645_758188_RIA95101.1:0.1140406201)/1:0.0733198145,(Diversispora_epigaea_Glove_12g40_RHZ89697.1:0.2210217909,Gigaspora_rosea_C2G38_2296505_RIB01319.1:0.2641770165)/1:0.0505813266)/1:0.2138191071,(((Jimgerdemannia_flammicorona_BC936DRAFT_140812_RUO97224.1:0.0000028460,Jimgerdemannia_flammicorona_BC936DRAFT_140812_RUO97225.1:0.0000020503)/1:0.3609126763,Bifiguratus_adelaidae_BZG36_04104_OZJ02469.1:0.5625054167)/0.999:0.0864937781,(((((Rhizophagus_irregularis_DAOM_181602=DAOM_197198_GLOIN_2v1768036_POG77242.1:0.0068194798,Rhizophagus_irregularis_AMP_binding_enzyme_partial_PKK70433.1:0.0080106141)/1:0.0139578534,(Rhizophagus_diaphanus_C1646_793135_RGB41687.1:0.0031498482,((Rhizophagus_irregularis_DAOM_181602=DAOM_197198_GLOIN_2v1768039_POG77245.1:0.0015505763,Rhizophagus_irregularis_acetyl_CoA_synthetase_like_protein_PKK65975.1:0.0015468684)/1:0.0046518549,Rhizophagus_diaphanus_C1646_793139_RGB41690.1:0.0062561730)/1:0.0458589974)/1:0.0199372876)/1:0.0410664130,Rhizophagus_clarus_RclHR1_08610002_GBC09115.1:0.0926361295)/1:0.0733706619,Glomus_cerebriforme_C1645_828502_RIA86944.1:0.1111950941)/1:0.3796010297,((Gigaspora_rosea_C2G38_2224297_RIB03702.1:0.0333225861,Gigaspora_rosea_acetyl_CoA_synthetase_like_protein_RIB03703.1:0.0332259615)/1:0.0471669392,Gigaspora_rosea_C2G38_2242282_RIB24024.1:0.1094202386)/1:0.6607711049)/1:0.1833126142)/1:0.0987806172)/0.706:0.0625330838,(((((Podila_verticillata_NRRL_6337_MVEG_04776_KFH69973.1:0.1574518122,(Podila_verticillata_NRRL_6337_MVEG_01199_KFH73986.1:0.0694260898,Lobosporangium_transversale_BCR41DRAFT_423906_ORZ10366.1:0.0661862642)/1:0.0778310378)/0.997:0.0329183376,(Linnemannia_elongata_AG_77_acetyl_CoA_synthetase_like_protein_OAQ27696.1:0.1490673531,Lobosporangium_transversale_BCR41DRAFT_358800_ORZ09050.1:0.3113871778)/1:0.0538313159)/1:0.0896183591,Linnemannia_elongata_AG_77_acetyl_CoA_synthetase_like_protein_OAQ27697.1:0.2728985764)/1:0.2423150018,((Podila_verticillata_NRRL_6337_MVEG_07213_KFH66688.1:0.2101753842,Linnemannia_elongata_AG_77_acetyl_CoA_synthetase_like_protein_OAQ33556.1:0.1415299937)/0.991:0.0791434830,Lobosporangium_transversale_BCR41DRAFT_363627_ORZ00045.1:0.1356435883)/1:0.3934305012)/1:0.1088672586,(((((Allomyces_macrogynus_ATCC_38327_AMAG_19728_KNE68482.1:0.0059319314,Allomyces_macrogynus_ATCC_38327_AMAG_14624_KNE70500.1:0.0161522858)/1:0.1538027195,(Allomyces_macrogynus_ATCC_38327_AMAG_12668_KNE68492.1:0.0124291413,Allomyces_macrogynus_ATCC_38327_AMAG_14629_KNE70505.1:0.0147764583)/1:0.2399406526)/1:0.0506897592,(Allomyces_macrogynus_ATCC_38327_AMAG_12669_KNE68493.1:0.0429730485,Allomyces_macrogynus_ATCC_38327_AMAG_14630_KNE70506.1:0.0981617543)/1:0.3773612677)/1:0.0826248874,(Catenaria_anguillulae_PL171_long_chain_fatty_acid_CoA_ligase_ORZ30659.1:0.0000028145,Catenaria_anguillulae_PL171_long_chain_fatty_acid_CoA_ligase_ORZ33858.1:0.0015640986)/1:0.2876209713)/1:0.2608987463,(Aspergillus_niger_CBS_513.88_AMP_binding_enzyme_XP_001393989.1:0.7545769435,Saccharomyces_cerevisiae_S288C_medium_chain_fatty_acid_CoA_ligase_FAA2_NP_010931.3:1.2315733482)/1:0.3784141939)/1:0.0998166962)/0.846:0.0539749508)/1:0.1348372022)/1:0.1345432330)/1:0.0674203989,((((Lichtheimia_corymbifera_JMRC_FSU_9682_long_chain_fatty_acid_ligase_CDH56891.1:0.0630826391,Lichtheimia_ramosa_LRAMOSA06598_CDS14429.1:0.0441754979)/1:0.2888624456,(Lichtheimia_corymbifera_JMRC_FSU_9682_long_chain_acyl_synthetase_peroxisomal_like_CDH60409.1:0.0434637351,Lichtheimia_ramosa_LRAMOSA08709_CDS06181.1:0.0262730209)/1:0.2414970403)/1:0.0879406616,Mucor_circinatus_INT45_006640_KAG2225944.1:0.3816365737)/1:0.1660921587,(Phycomyces_blakesleeanus_NRRL_1555___PHYBLDRAFT_184589_OAD81348.1:0.5085050789,((((Parasitella_parasitica__CEP14131.1:0.1455926270,Mucor_plumbeus_INT46_009909_KAG2205192.1:0.0959277854)/1:0.0405930706,Mucor_ambiguus_long_chain_fatty_acid_CoA_ligase_5_GAN11164.1:0.0360534834)/0.942:0.0153010283,Mucor_lusitanicus_CBS_277.49_MUCCIDRAFT_114544_OAC99358.1:0.0265834411)/1:0.4839717225,(Hesseltinella_vesiculosa_acetyl_CoA_synthetase_like_protein_ORX52029.1:0.4176071264,((Absidia_repens_BCR42DRAFT_380417_ORZ10771.1:0.1711445643,Absidia_glauca__SAM01822.1:0.1859097473)/1:0.1158765582,Absidia_glauca__SAM05966.1:0.1957063237)/1:0.1544553039)/1:0.3119717754)/0.988:0.0831156309)/0.99:0.0874562202)/0.981:0.0558736818)/0.999:0.0445627743)/1:0.0416128811,(Hesseltinella_vesiculosa_acetyl_CoA_synthetase_like_protein_ORX59814.1:0.2322956556,((Absidia_repens_BCR42DRAFT_413031_ORZ18049.1:0.0868321952,(Absidia_glauca__SAM01048.1:0.0695644830,Absidia_glauca__SAL95311.1:0.1746237307)/1:0.0406061041)/0.644:0.0297240101,Absidia_repens_BCR42DRAFT_407896_ORZ21592.1:0.1085937190)/0.999:0.0261985152)/1:0.1055234112)/1:0.0406605554,Phycomyces_blakesleeanus_NRRL_1555___PHYBLDRAFT_185782_OAD76617.1:0.2326523802)/1:0.0672818084)/1:0.0622628976)/0.391:0.0187970798,(Rhizopus_delemar_RA_99_880_RO3G_14338_EIE89627.1:0.0909150199,Rhizopus_stolonifer_CU098_009164_RCI02754.1:0.1725836904)/1:0.0394693594)/1:0.0685683416);
------
MAM1_0007c00893_Sp_Sphingomyelin_phosphodiesterase
------
(Rhizopus_delemar_RA_99_880_RO3G_05742_EIE81037.1:0.1080602211,(((Rhizopus_microsporus_sphingomyelin_phosphodiesterase_ORE12883.1:0.0000032530,Rhizopus_azygosporus_CU097_012243_RCH93446.1:0.0000028423)/0.905:0.0022298278,(Rhizopus_azygosporus_CU097_015366_RCH99588.1:0.0040027325,(Rhizopus_microsporus_var._microsporus_sphingomyelin_phosphodiesterase_ORE07064.1:0.0000028749,Rhizopus_microsporus_ATCC_52813_sphingomyelin_phosphodiesterase_PHZ16039.1:0.0000030027)/1:0.0100541847)/0.959:0.0057986057)/1:0.1198187817,(((((Mucor_circinelloides_1006PhL_HMPREF1544_08480_EPB84758.1:0.0112738463,Mucor_lusitanicus_CBS_277.49_MUCCIDRAFT_128183_partial_OAD06095.1:0.0142737185)/0.958:0.0071459624,Mucor_ambiguus_acid_sphingomyelinase_GAN04256.1:0.0181666793)/1:0.0266962982,Mucor_plumbeus_INT46_009304_KAG2198930.1:0.0218359073)/1:0.0852269282,(Thamnidium_elegans_INT48_008548_KAG2235672.1:0.0804107521,Mucor_saturninus_INT47_010865_KAG2207881.1:0.1318616195)/1:0.0571519980)/1:0.0581796486,(((Phycomyces_blakesleeanus_NRRL_1555___PHYBLDRAFT_97384_partial_OAD71229.1:0.2698476477,(Phycomyces_blakesleeanus_NRRL_1555___PHYBLDRAFT_181498_OAD73334.1:0.2962098204,(((((Mucor_circinelloides_1006PhL_HMPREF1544_02033_EPB91153.1:0.0122608325,((Mucor_ambiguus_acid_sphingomyelinase_GAN01460.1:0.0155200675,Mucor_lusitanicus_CBS_277.49_MUCCIDRAFT_160014_OAD06342.1:0.0090073005)/1:0.0163458854,Mucor_plumbeus_INT46_003398_KAG2196219.1:0.0564175389)/0.871:0.0077242110)/1:0.0247137041,Parasitella_parasitica__CEP15672.1:0.0478380077)/1:0.0741061564,(Mucor_saturninus_INT47_013061_KAG2194686.1:0.1502853015,Thamnidium_elegans_INT48_000503_KAG2234840.1:0.1547193476)/1:0.1173247828)/0.964:0.0602145470,Choanephora_cucurbitarum_Sphingomyelin_phosphodiesterase_OBZ85038.1:0.1929426893)/1:0.2961423321,((Umbelopsis_vinacea_INT44_003403_KAG2180399.1:0.1687169601,Umbelopsis_isabellina_INT43_005834_partial_KAG2174772.1:0.1174960514)/1:0.2087538602,(Bifiguratus_adelaidae_BZG36_02736_OZJ03452.1:0.5516007516,((Jimgerdemannia_flammicorona_Metallo_dependent_phosphatase_like_protein_RUP47644.1:0.2038967359,Endogone_sp._FLAS_F59071_Metallo_dependent_phosphatase_like_protein_RUS23394.1:0.1375944035)/1:0.4890407237,(((((((Podila_verticillata_NRRL_6337_MVEG_09514_KFH64783.1:0.2672059970,Linnemannia_elongata_AG_77_sphingomyelin_phosphodiesterase_OAQ34229.1:0.1910897695)/0.991:0.0527711408,((Podila_verticillata_NRRL_6337_MVEG_07293_KFH66768.1:0.1202187858,Linnemannia_elongata_AG_77_sphingomyelin_phosphodiesterase_partial_OAQ33743.1:0.1700999100)/0.989:0.0348363106,Lobosporangium_transversale_Metallo_dependent_phosphatase_like_protein_partial_ORZ09754.1:0.1163165607)/1:0.0537019158)/0.994:0.0488543396,((Podila_verticillata_NRRL_6337_MVEG_07292_KFH66767.1:0.1090170435,Linnemannia_elongata_AG_77_sphingomyelin_phosphodiesterase_OAQ34228.1:0.1667943911)/0.991:0.0339558749,(Linnemannia_elongata_AG_77_sphingomyelin_phosphodiesterase_OAQ33615.1:0.1832620726,Linnemannia_elongata_AG_77_K457DRAFT_122099_OAQ33614.1:0.5009221584)/1:0.0542296309)/0.77:0.0234000727)/1:0.1172716394,Lobosporangium_transversale_Metallo_dependent_phosphatase_like_protein_ORZ09753.1:0.3024857307)/0.87:0.0602481876,(Podila_verticillata_NRRL_6337_MVEG_07246_KFH66721.1:0.4524762630,Linnemannia_elongata_AG_77_sphingomyelin_phosphodiesterase_OAQ33742.1:0.4961712386)/0.807:0.0614986137)/1:0.4183084863,((Jimgerdemannia_flammicorona_Metallo_dependent_phosphatase_like_protein_RUP40662.1:0.1843264213,Endogone_sp._FLAS_F59071_Metallo_dependent_phosphatase_like_protein_RUS13114.1:0.3203822107)/1:0.5960755825,(Aspergillus_niger_CBS_513.88_sphingomyelin_phosphodiesterase_XP_001394071.1:0.9663692120,((Podila_verticillata_NRRL_6337_MVEG_08724_KFH65243.1:0.1703092831,(Linnemannia_elongata_AG_77_sphingomyelin_phosphodiesterase_OAQ26923.1:0.1886870708,Lobosporangium_transversale_Metallo_dependent_phosphatase_like_protein_ORZ16157.1:0.1617693639)/0.963:0.0425039430)/1:0.7684613976,(((((((Yarrowia_lipolytica_CLIB122_YALI0A13563p_XP_500041.1:0.0759540985,Yarrowia_lipolytica_CLIB122_YALI0F12595p_XP_505335.1:0.1094064803)/1:0.0619582262,Yarrowia_lipolytica_CLIB122_YALI0C00979p_XP_501309.1:0.1168534050)/1:0.2881768527,Yarrowia_lipolytica_CLIB122_YALI0E28446p_XP_504507.1:0.2680214356)/1:0.1127049554,(Yarrowia_lipolytica_CLIB122_YALI0A16610p_XP_500137.1:0.4302478419,(Yarrowia_lipolytica_CLIB122_YALI0E34463p_XP_504774.1:0.2017119874,Yarrowia_lipolytica_CLIB122_YALI0E34485p_XP_504775.1:0.1643987178)/1:0.4596669574)/0.997:0.0613711678)/1:0.2073196346,(Yarrowia_lipolytica_CLIB122_YALI0B12298p_XP_500794.2:0.1739948276,Yarrowia_lipolytica_CLIB122_YALI0E20845p_XP_504205.1:0.1269645967)/1:0.2090354755)/0.999:0.1228968880,Yarrowia_lipolytica_CLIB122_YALI0C08393p_XP_501597.1:0.3732890835)/1:0.2276263453,Yarrowia_lipolytica_CLIB122_YALI0E31581p_XP_504644.1:0.8673496020)/1:0.7735335230)/1:0.3449850826)/0.975:0.1323468925)/0.729:0.0320738724)/0.748:0.0738948132,((((((Rhizophagus_irregularis_DAOM_181602=DAOM_197198_GLOIN_2v1781171_POG65906.1:0.0022702602,Rhizophagus_irregularis_sphingomyelin_phosphodiesterase_PKK76935.1:0.0021158485)/1:0.0103485875,Rhizophagus_diaphanus_Metallo_dependent_phosphatase_like_protein_RGB41250.1:0.0033080221)/1:0.0245949382,Rhizophagus_clarus_RclHR1_10060003_GBB83330.1:0.0666676317)/1:0.0491618951,Glomus_cerebriforme_Metallo_dependent_phosphatase_like_protein_RIA98368.1:0.1019575054)/1:0.1309803479,Gigaspora_rosea_Metallo_dependent_phosphatase_like_protein_RIB25143.1:0.2078488663)/1:0.5781448020,Jimgerdemannia_flammicorona_Metallo_dependent_phosphatase_like_protein_RUP52332.1:0.4862564467)/1:0.9274745794)/0.83:0.0941563817)/0.82:0.0886141579)/1:0.1739577101)/1:0.0642310977)/1:0.0708039426)/0.991:0.0542066148)/0.961:0.0311210005,(Syncephalastrum_racemosum_Metallo_dependent_phosphatase_like_protein_ORZ01161.1:0.1603476676,((Lichtheimia_corymbifera_JMRC_FSU_9682_sphingomyelin_phosphodiesterase_CDH60147.1:0.0447854469,Lichtheimia_ramosa_LRAMOSA00650_CDS03248.1:0.0329919099)/1:0.1937157416,Mucor_circinatus_INT45_013129_KAG2222765.1:0.2097138623)/1:0.0745491090)/1:0.0628442198)/1:0.0437874494,(((Absidia_repens_Metallo_dependent_phosphatase_like_protein_ORZ09835.1:0.2047095911,Absidia_glauca__SAM01881.1:0.1004669735)/1:0.0454663033,Absidia_repens_Metallo_dependent_phosphatase_like_protein_ORZ20773.1:0.1354648838)/1:0.1146109042,Hesseltinella_vesiculosa_sphingomyelin_phosphodiesterase_ORX59557.1:0.2693614365)/1:0.1135473844)/1:0.1190956435)/1:0.0946558806)/0.999:0.0481593403,Rhizopus_delemar_RA_99_880_RO3G_13829_EIE89118.1:0.3504782707);
------
MCD4_GPI13
------
(Rhizopus_delemar_RA_99_880_RO3G_12638_EIE87927.1:0.3144878371,Rhizopus_stolonifer_CU098_006391_RCI02217.1:0.2971121208,((((((Mucor_circinelloides_1006PhL_HMPREF1544_08264_EPB84986.1:0.0694970961,(Mucor_ambiguus_GPI_ethanolamine_phosphate_transferase_GAN07316.1:0.0355461146,Mucor_lusitanicus_CBS_277.49_GPI13_MPC1_protein_OAC98290.1:0.1349178500)/1:0.0327728471)/1:0.0831087431,(Mucor_plumbeus_INT46_008795_KAG2201616.1:0.0991541528,Parasitella_parasitica__CEP06825.1:0.1636857463)/0.618:0.0220081536)/1:0.3236904843,(Thamnidium_elegans_INT48_000532_KAG2234869.1:0.2654330065,Mucor_saturninus_INT47_004528_KAG2211841.1:0.3108945433)/1:0.1113858052)/1:0.0691889803,Choanephora_cucurbitarum_GPI_ethanolamine_phosphate_transferase_3_OBZ88818.1:0.5215346087)/0.998:0.0684920358,((Phycomyces_blakesleeanus_NRRL_1555___PHYBLDRAFT_89734_partial_OAD69593.1:0.4442947448,((Absidia_repens_alkaline_phosphatase_like_protein_partial_ORZ25958.1:0.2709442425,Absidia_glauca__SAM00044.1:0.3950084166)/1:0.4572781107,(((Jimgerdemannia_flammicorona_BC936DRAFT_139000_RUP23452.1:0.1555420605,Endogone_sp._FLAS_F59071_BC937DRAFT_89622_RUS22349.1:0.2734936571)/1:0.7155510693,(Umbelopsis_vinacea_INT44_008251_KAG2181438.1:0.3438680027,Umbelopsis_isabellina_INT43_003954_KAG2180165.1:0.3708786671)/1:0.4605789038)/0.826:0.0653930376,(((Podila_verticillata_NRRL_6337_MVEG_10394_KFH63701.1:0.0749292873,(Linnemannia_elongata_AG_77_K457DRAFT_139934_OAQ26973.1:0.0913522220,Lobosporangium_transversale_BCR41DRAFT_419578_ORZ26578.1:0.1040005204)/1:0.0592042363)/1:0.8135947796,(((((Rhizophagus_irregularis_alkaline_phosphatase_like_protein_PKK74712.1:0.0060958846,Rhizophagus_diaphanus_C1646_724671_RGB25068.1:0.0195604644)/1:0.0380628584,Rhizophagus_clarus_RclHR1_10810001_GBB84186.1:0.0613314807)/1:0.0719644666,Glomus_cerebriforme_C1645_700940_RIA81289.1:0.0750757827)/1:0.2015141779,Diversispora_epigaea_Glove_543g52_RHZ48692.1:0.3131136866)/0.999:0.0667437520,Gigaspora_rosea_C2G38_1993048_RIB01364.1:0.2357518449)/1:0.4212429513)/1:0.4355586134,(Allomyces_macrogynus_ATCC_38327_AMAG_14068_KNE69503.1:0.8501691421,Catenaria_anguillulae_PL171_alkaline_phosphatase_like_protein_partial_ORZ32071.1:1.4457798406)/1:1.0853630197)/1:1.1018286699)/1:0.3673936346)/0.67:0.0625316710)/0.953:0.0374849257,((Mucor_circinatus_INT45_013833_KAG2216722.1:0.4254168594,Syncephalastrum_racemosum_alkaline_phosphatase_like_protein_partial_ORY95890.1:0.7583822872)/0.782:0.0543988916,Lichtheimia_ramosa_LRAMOSA00866_CDS03464.1:0.5087053351)/1:0.1545555091)/1:0.1524763782)/1:0.2168122861,((Rhizopus_microsporus_alkaline_phosphatase_like_protein_partial_ORE23253.1:0.0000024523,Rhizopus_azygosporus_CU097_005140_RCH86158.1:0.0000023630)/1:0.0301087498,(Rhizopus_microsporus_var._microsporus_alkaline_phosphatase_like_protein_partial_ORE07783.1:0.0000020785,Rhizopus_microsporus_ATCC_52813_alkaline_phosphatase_like_protein_PHZ16733.1:0.0000022435)/1:0.0291643557)/1:0.3182551183)/1:0.1426264291);
------
MCD4_LAS21
------
(Rhizopus_delemar_RA_99_880_RO3G_08166_EIE83461.1:0.3253561801,((Rhizopus_microsporus_alkaline_phosphatase_like_protein_ORE18256.1:0.0159739000,Rhizopus_azygosporus_major_facilitator_super_transporter_protein_partial_RCH90030.1:0.0129751897)/0.998:0.0171978811,(Rhizopus_microsporus_var._microsporus_alkaline_phosphatase_like_protein_ORE08676.1:0.0014717882,Rhizopus_microsporus_ATCC_52813_alkaline_phosphatase_like_protein_PHZ17512.1:0.0523587630)/0.992:0.0146079111)/1:0.2958062923,(((((Mucor_circinelloides_1006PhL_HMPREF1544_06432_EPB86816.1:0.1216961462,Mucor_plumbeus_INT46_002267_KAG2213561.1:0.1018403325)/0.592:0.0281202392,Parasitella_parasitica__CEP09661.1:0.2153852036)/1:0.3343277235,(Thamnidium_elegans_INT48_006042_KAG2232168.1:0.2598750488,Mucor_saturninus_INT47_007709_KAG2200064.1:0.3127965156)/1:0.1031615564)/0.64:0.0533883221,Choanephora_cucurbitarum_GPI_ethanolamine_phosphate_transferase_2_OBZ86005.1:0.5024624026)/1:0.0885051531,((((Umbelopsis_vinacea_INT44_005164_partial_KAG2187475.1:0.3629053811,Umbelopsis_isabellina_INT43_005469_partial_KAG2176235.1:0.2924982211)/1:0.4548778002,(((((((Rhizophagus_irregularis_DAOM_181602=DAOM_197198_alkaline_phosphatase_like_protein_POG65618.1:0.1799482729,Rhizophagus_irregularis_alkaline_phosphatase_like_protein_PKK72019.1:0.0000022776)/0.992:0.0042922410,Rhizophagus_diaphanus_alkaline_phosphatase_like_protein_partial_RGB28828.1:0.0027896797)/1:0.0449797876,Rhizophagus_clarus_RclHR1_00540007_GBC03897.1:0.0415847521)/1:0.0519153089,Glomus_cerebriforme_alkaline_phosphatase_like_protein_RIA98610.1:0.0818215102)/1:0.3039801814,(Diversispora_epigaea_Glove_461g70_RHZ52439.1:0.4895472468,Gigaspora_rosea_alkaline_phosphatase_like_protein_RIB01304.1:0.3706164017)/1:0.1216835471)/1:0.4792542209,(((Podila_verticillata_NRRL_6337_MVEG_08064_KFH65962.1:0.0000022110,Podila_verticillata_NRRL_6337_MVEG_08068_KFH65966.1:0.0000030001)/1:0.2281637693,Linnemannia_elongata_AG_77_K457DRAFT_116010_OAQ25958.1:0.2033663772)/0.932:0.0765092293,Lobosporangium_transversale_BCR41DRAFT_400510_ORZ05497.1:0.1867767491)/1:0.8173341994)/0.997:0.2022252126,(Aspergillus_niger_CBS_513.88_GPI_ethanolamine_phosphate_transferase_2_XP_001396542.2:1.2671462482,(Yarrowia_lipolytica_CLIB122_YALI0D26235p_XP_503306.1:1.1417141117,Saccharomyces_cerevisiae_S288C_mannose_ethanolamine_phosphotransferase_LAS21_NP_012473.1:2.1027664119)/0.997:0.2720353295)/1:0.6215543623)/1:0.3741914794)/1:0.2422697460,((Absidia_repens_BCR42DRAFT_497058_ORZ04372.1:0.2557847799,Absidia_glauca__SAM03829.1:0.3557629115)/1:0.2525493503,Hesseltinella_vesiculosa_alkaline_phosphatase_like_protein_ORX47161.1:0.6634976149)/1:0.1608747006)/1:0.1185904994,(((Mucor_circinatus_INT45_002454_KAG2225988.1:0.4674683067,((Lichtheimia_corymbifera_JMRC_FSU_9682_transferase_CDH55899.1:0.0000024061,Lichtheimia_corymbifera_JMRC_FSU_9682_transferase_CDH61331.1:0.0000022140)/1:0.0741391121,Lichtheimia_ramosa_LRAMOSA09295_CDS06769.1:0.0595042788)/1:0.4451162766)/0.986:0.0837385813,Syncephalastrum_racemosum_alkaline_phosphatase_like_protein_ORZ00867.1:0.6514621823)/1:0.0890035178,Phycomyces_blakesleeanus_NRRL_1555___PHYBLDRAFT_96729_partial_OAD72598.1:0.6748660102)/0.811:0.0474815116)/1:0.1338164001)/1:0.2594922492);
------
MCD4_MCD4
------
(Rhizopus_delemar_RA_99_880_RO3G_02427_EIE77723.1:0.0958708140,((Rhizopus_microsporus_alkaline_phosphatase_like_protein_ORE20819.1:0.0466867451,Rhizopus_azygosporus_Glycosyl_phosphatidyl_inositol_anchor_synthesis_partial_RCH82144.1:0.0070064522)/1:0.0147355005,(Rhizopus_microsporus_var._microsporus_alkaline_phosphatase_like_protein_ORE05733.1:0.0252155020,Rhizopus_microsporus_ATCC_52813_PigN_domain_containing_protein_PHZ10980.1:0.0000020938)/1:0.0139567798)/1:0.1339666670,(((((((Mucor_circinelloides_1006PhL_HMPREF1544_11900_EPB81387.1:0.0445115381,(Mucor_lusitanicus_CBS_277.49_MCD4_FSR2_SSU21_ZRG16_protein_OAD04344.1:0.0328347043,Mucor_ambiguus_phosphatidylinositolglycan_class_N_GAN03399.1:0.0364101881)/1:0.0209946277)/1:0.0438502155,Mucor_plumbeus_INT46_008004_KAG2212467.1:0.0503014790)/0.994:0.0186126005,Parasitella_parasitica__CEP18123.1:0.1412890557)/1:0.0809135192,(Mucor_saturninus_INT47_003296_KAG2210311.1:0.1288782112,Thamnidium_elegans_INT48_003172_KAG2233466.1:0.1250615832)/1:0.1198930649)/1:0.0471600967,(Choanephora_cucurbitarum_GPI_ethanolamine_phosphate_transferase_1_OBZ90632.1:0.1562693507,Rhizopus_stolonifer_Glycosyl_phosphatidyl_inositol_anchor_synthesis_partial_RCI06768.1:0.1129357240)/1:0.1077862686)/1:0.0588366843,((((Mucor_circinatus_INT45_003859_KAG2227129.1:0.2463493941,(Lichtheimia_corymbifera_JMRC_FSU_9682_gpi_anchor_biosynthetic_protein_CDH50308.1:0.0539221250,Lichtheimia_ramosa_Putative_GPI_ethanolamine_phosphatetransferase_CDS13624.1:0.0156125317)/1:0.2560979639)/1:0.1006658936,Syncephalastrum_racemosum_putative_GPI_anchor_ORY94434.1:0.5344550898)/0.999:0.0567444180,((Hesseltinella_vesiculosa_PigN_domain_containing_protein_ORX61618.1:0.2762984091,((Absidia_repens_Phosphatidylinositolglycan_class_N_domain_containing_protein_ORZ24376.1:0.1379953713,Absidia_glauca__SAM03886.1:0.1256321824)/0.989:0.0267625283,Absidia_repens_Phosphatidylinositolglycan_class_N_domain_containing_protein_ORZ23222.1:0.3410233232)/1:0.1391661160)/1:0.2306491628,Phycomyces_blakesleeanus_NRRL_1555__MCD4_FSR2_SSU21_ZRG16_protein_OAD73885.1:0.3188531554)/0.969:0.0443061092)/0.63:0.0568206778,((Umbelopsis_vinacea_INT44_006388_KAG2179541.1:0.1758110713,Umbelopsis_isabellina_INT43_002235_partial_KAG2185798.1:0.1724161550)/1:0.2683180476,(Bifiguratus_adelaidae_BZG36_02247_OZJ04522.1:0.5101582979,((Jimgerdemannia_flammicorona_alkaline_phosphatase_like_protein_RUP42936.1:0.2372586954,Endogone_sp._FLAS_F59071_LOW_QUALITY_PROTEIN_phosphatidylinositolglycan_class_N_RUS15550.1:0.2667462594)/1:0.2750608563,((((Podila_verticillata_NRRL_6337_MVEG_08800_KFH65321.1:0.0985291188,Linnemannia_elongata_AG_77_PigN_domain_containing_protein_OAQ33280.1:0.1027281473)/1:0.0517351560,Lobosporangium_transversale_Phosphatidylinositolglycan_class_N_domain_containing_protein_ORZ23770.1:0.0860576824)/1:0.4347779026,((((((Rhizophagus_irregularis_DAOM_181602=DAOM_197198_putative_GPI_ethanolamine_phosphate_transferase_1_POG69591.1:0.0000022357,Rhizophagus_irregularis_PigN_domain_containing_protein_PKK70916.1:0.0000020932)/1:0.0093893492,Rhizophagus_diaphanus_Phosphatidylinositolglycan_class_N_domain_containing_protein_RGB27165.1:0.0029581541)/1:0.0392886303,Rhizophagus_clarus_RclHR1_12390004_GBB85942.1:0.0360483071)/0.125:0.0000029602,Glomus_cerebriforme_C1645_821181_RIA92100.1:3.1844554643)/0.436:0.0270329067,Glomus_cerebriforme_Phosphatidylinositolglycan_class_N_domain_containing_protein_RIA92102.1:0.0736918893)/1:0.1899667421,(Gigaspora_rosea_putative_GPI_anchor_RIB11379.1:0.2321987552,Diversispora_epigaea_Glove_227g81_RHZ74179.1:0.3277009685)/0.994:0.0557823661)/1:0.2512220248)/1:0.0630182582,((Aspergillus_niger_CBS_513.88_GPI_ethanolamine_phosphate_transferase_1_XP_001400719.1:0.5546216928,(Yarrowia_lipolytica_CLIB122_YALI0F20570p_XP_505669.1:0.4993974706,Saccharomyces_cerevisiae_S288C_mannose_ethanolamine_phosphotransferase_MCD4_NP_012756.1:0.9919611784)/1:0.5413098626)/1:0.5349053887,Catenaria_anguillulae_PL171_Phosphatidylinositolglycan_class_N_domain_containing_protein_ORZ37061.1:1.9403819033)/0.991:0.1226812887)/1:0.1039598530)/0.995:0.0648628336)/1:0.0851694463)/1:0.2807378446)/1:0.0891767697)/1:0.1438955491,Rhizopus_stolonifer_Glycosyl_phosphatidyl_inositol_anchor_synthesis_partial_RCH80602.1:0.1196655030)/0.688:0.0224931641);
------
OAR1_OAR1
------
(Rhizopus_delemar_RA_99_880_RO3G_05167_EIE80462.1:0.1045420359,Rhizopus_delemar_RA_99_880_RO3G_05204_EIE80499.1:0.1284346973,(Rhizopus_delemar_RA_99_880_RO3G_11092_EIE86381.1:0.3323820375,(Mucor_lusitanicus_CBS_277.49_MUCCIDRAFT_79258_OAD04123.1:0.2861546119,((Mucor_saturninus_INT47_008348_KAG2209504.1:0.0680141465,Mucor_saturninus_INT47_008349_KAG2209505.1:0.0872303513)/1:0.2059767244,(Mucor_plumbeus_INT46_002824_KAG2209574.1:0.4174202715,(((((Mucor_circinelloides_1006PhL_sepiapterin_reductase_EPB85896.1:0.0161412379,(Mucor_ambiguus_sepiapterin_reductase_GAN02659.1:0.0197877528,Mucor_lusitanicus_CBS_277.49_MUCCIDRAFT_158386_OAD08160.1:0.0075244752)/0.987:0.0286737455)/1:0.3943528030,(Lichtheimia_corymbifera_JMRC_FSU_9682_sepiapterin_reductase_CDH54693.1:0.0070920221,Lichtheimia_ramosa_LRAMOSA05895_CDS13721.1:0.0764392798)/1:0.4630662203)/0.975:0.1168719337,Umbelopsis_vinacea_INT44_005758_KAG2182778.1:0.4739566536)/0.305:0.0277051417,Bifiguratus_adelaidae_BZG36_01714_OZJ05565.1:0.4430344614)/1:1.4569875428,(((((((((((Rhizophagus_irregularis_DAOM_181602=DAOM_197198_GLOIN_2v1525507_POG79723.1:0.0000020309,(Rhizophagus_irregularis_NAD_P_binding_protein_PKK77299.1:0.0000022422,Rhizophagus_diaphanus_C1646_757478_RGB36987.1:0.0128800547)/0.568:0.0042429241)/1:0.3059019181,Lobosporangium_transversale_BCR41DRAFT_361291_ORZ06145.1:0.2561471802)/1:0.1172096033,(Umbelopsis_vinacea_INT44_008516_KAG2181701.1:0.0662406081,Umbelopsis_isabellina_INT43_007826_KAG2177169.1:0.0790492010)/1:0.0927292179)/0.807:0.0460866251,Bifiguratus_adelaidae_BZG36_01947_OZJ05259.1:0.2345343694)/1:0.0947434171,Phycomyces_blakesleeanus_NRRL_1555___PHYBLDRAFT_125105_OAD73491.1:0.0918771849)/0.995:0.0600799294,((Hesseltinella_vesiculosa_NAD_P_binding_protein_ORX48011.1:0.1878706257,(Absidia_repens_BCR42DRAFT_385514_ORY99550.1:0.0469596100,Absidia_glauca__SAL94750.1:0.0617346561)/0.997:0.0439389072)/1:0.0639862171,(Choanephora_cucurbitarum_Very_long_chain_3_oxoacyl_CoA_reductase_OBZ89860.1:0.1552561086,Rhizopus_azygosporus_CU097_002308_RCH85932.1:0.1986616034)/1:0.0950366416)/1:0.0717252230)/0.999:0.0446992187,Syncephalastrum_racemosum_BCR43DRAFT_525298_ORY95589.1:0.2004566968)/1:0.0538817804,(Lichtheimia_corymbifera_JMRC_FSU_9682_3_ketoacyl_reductase_CDH49913.1:0.0387310524,Lichtheimia_ramosa_LRAMOSA10980_CDS09620.1:0.0052085405)/0.849:0.0234143909)/0.964:0.1043941870,Mucor_circinatus_INT45_002730_KAG2221692.1:0.0412093648)/1:1.1834344163,acyl_carrier_protein_3_oxoacyl_NP_012868.1:1.4049792132)/0.933:0.2928221200,Catenaria_anguillulae_PL171_BCR44DRAFT_1487434_ORZ31984.1:1.9592971892)/0.858:0.2321827655)/1:0.9623041503)/0.968:0.1462385652)/0.955:0.0911471897)/1:0.2465100261)/1:0.1888087275);
------
PAH1_PAH1
------
(Rhizopus_delemar_RA_99_880_RO3G_14224_EIE89513.1:0.1607860317,Rhizopus_stolonifer_CU098_006721_RCH93826.1:0.1076002578,(((Rhizopus_microsporus_LNS2_domain_containing_protein_ORE15427.1:0.0415827622,Rhizopus_azygosporus_CU097_014166_RCH96395.1:0.0065006741)/0.486:0.0031166778,(Rhizopus_microsporus_var._microsporus_LNS2_domain_containing_protein_ORE10082.1:0.0000023960,Rhizopus_microsporus_ATCC_52813_LNS2_domain_containing_protein_PHZ11908.1:0.0000025950)/1:0.0140971509)/1:0.2006774303,((((((Mucor_circinelloides_1006PhL_HMPREF1544_09902_EPB83369.1:0.0329333907,(Mucor_ambiguus_MAM1_0050d03347_GAN03891.1:0.0252637889,Mucor_lusitanicus_CBS_277.49_MUCCIDRAFT_127936_partial_OAD06707.1:0.0289267112)/1:0.0256472144)/1:0.0468308168,Mucor_plumbeus_INT46_008807_KAG2199265.1:0.0549408851)/0.984:0.0116539900,Parasitella_parasitica__CEP14551.1:0.0819677533)/1:0.1549065497,Mucor_saturninus_INT47_011255_KAG2213106.1:0.2375741064)/0.999:0.0549861109,(Choanephora_cucurbitarum_Nuclear_elongation_and_deformation_protein_1_OBZ84058.1:0.1335381934,Rhizopus_stolonifer_CU098_007307_RCH96827.1:0.1624250646)/1:0.1210419309)/1:0.0745996993,((((((((Lichtheimia_corymbifera_JMRC_FSU_9682_lns2_domain_containing_protein_CDH49213.1:0.0415762839,Lichtheimia_ramosa_LRAMOSA09643_CDS07120.1:0.0377319897)/1:0.2278182796,Mucor_circinatus_INT45_012649_KAG2221398.1:0.3334399913)/1:0.0620084659,Syncephalastrum_racemosum_Lipin_Ned1_Smp2_domain_containing_protein_ORZ00337.1:0.2904310130)/1:0.1005549581,(Hesseltinella_vesiculosa_LNS2_domain_containing_protein_ORX50152.1:0.5452980793,((Absidia_repens_Lipin_Ned1_Smp2_domain_containing_protein_ORZ17010.1:0.2730235824,Absidia_glauca__SAM00013.1:0.2625173550)/0.992:0.0639315932,Absidia_glauca__SAM08245.1:0.2128939944)/1:0.1730690376)/1:0.5113577527)/0.586:0.0500387252,((Umbelopsis_vinacea_INT44_006038_KAG2183057.1:0.1320862941,Umbelopsis_isabellina_INT43_007209_KAG2182282.1:0.1974266135)/1:0.3394324425,(((((((((Rhizophagus_irregularis_DAOM_181602=DAOM_197198_GLOIN_2v1763459_POG81225.1:0.0012946263,Rhizophagus_irregularis_LNS2_domain_containing_protein_PKK72476.1:0.0012834758)/0.969:0.0024856950,Rhizophagus_diaphanus_Lipin_Ned1_Smp2_domain_containing_protein_RGB27875.1:0.0066155665)/1:0.0286513529,Rhizophagus_clarus_RclHR1_00240023_GBB94675.1:0.0568169783)/1:0.0602548320,Glomus_cerebriforme_Lipin_Ned1_Smp2_domain_containing_protein_RIA99275.1:0.0831353341)/1:0.2847312869,Diversispora_epigaea_Glove_180g112_RHZ77412.1:0.4067252697)/1:0.1156763593,Gigaspora_rosea_Lipin_Ned1_Smp2_domain_containing_protein_RIB18789.1:0.4577401550)/1:0.4653216990,((((Podila_verticillata_NRRL_6337_MVEG_10481_KFH63788.1:0.1708748060,Lobosporangium_transversale_Lipin_Ned1_Smp2_domain_containing_protein_ORY99704.1:0.3040533351)/0.83:0.0467545823,Linnemannia_elongata_AG_77_LNS2_domain_containing_protein_OAQ27515.1:0.1551731959)/1:0.7108541982,(Podila_verticillata_NRRL_6337_MVEG_08924_KFH65446.1:0.3704821668,Linnemannia_elongata_AG_77_LNS2_domain_containing_protein_OAQ26393.1:0.1749316763)/1:0.4358638330)/1:0.2921401702,((Allomyces_macrogynus_ATCC_38327_AMAG_13071_KNE68416.1:0.0440559435,Allomyces_macrogynus_ATCC_38327_AMAG_17205_KNE72988.1:0.0623910614)/1:0.3923775636,Catenaria_anguillulae_PL171_Lipin_Ned1_Smp2_domain_containing_protein_ORZ34705.1:0.6129915111)/1:1.3324097751)/1:0.1232435331)/0.963:0.0545048648,(Aspergillus_niger_CBS_513.88_lipin_Smp2_XP_001389667.2:1.4154107136,(Yarrowia_lipolytica_CLIB122_YALI0D27016p_XP_503343.1:0.8646133544,Saccharomyces_cerevisiae_S288C_phosphatidate_phosphatase_PAH1_NP_013888.1:1.3900312901)/1:0.2746233020)/1:0.8619322753)/1:0.1301913689,Jimgerdemannia_flammicorona_Lipin_Ned1_Smp2_domain_containing_protein_partial_RUP51551.1:0.8687624350)/1:0.2822735232)/1:0.2088975420)/0.997:0.0446211223,((((Mucor_circinelloides_1006PhL_HMPREF1544_07197_EPB86037.1:0.0433902996,(Mucor_ambiguus_MAM1_0093c04944_GAN05473.1:0.0629788959,Mucor_lusitanicus_CBS_277.49_MUCCIDRAFT_127946_partial_OAD01282.1:0.0581854708)/1:0.0403594036)/1:0.0404628604,(Mucor_plumbeus_INT46_002818_KAG2209568.1:0.1293303286,Parasitella_parasitica__CEP13148.1:0.1508661659)/0.927:0.0168119669)/1:0.1301649139,((Mucor_saturninus_INT47_002779_KAG2200735.1:0.2401846240,Thamnidium_elegans_INT48_007757_KAG2233321.1:0.3172779449)/1:0.1428083103,(Choanephora_cucurbitarum_Nuclear_elongation_and_deformation_protein_1_OBZ88882.1:0.1819187059,Rhizopus_stolonifer_CU098_010465_RCI04498.1:0.1931471628)/1:0.2263430715)/0.965:0.0338102008)/1:0.3121984228,Phycomyces_blakesleeanus_NRRL_1555___PHYBLDRAFT_10834_partial_OAD71138.1:0.9625800641)/0.899:0.0648507460)/0.934:0.0367306920,((Lichtheimia_corymbifera_JMRC_FSU_9682_lns2_domain_containing_protein_CDH52162.1:0.0474893874,Lichtheimia_ramosa_LRAMOSA07994_CDS05466.1:0.0418756070)/1:0.3210721579,Mucor_circinatus_INT45_012255_KAG2220762.1:0.3339585643)/1:0.2202368118)/1:0.0544968154,(((Absidia_repens_Lipin_Ned1_Smp2_domain_containing_protein_ORZ17814.1:0.2422010670,Absidia_glauca__SAM00792.1:0.5003452916)/0.992:0.0427750093,(Absidia_repens_Lipin_Ned1_Smp2_domain_containing_protein_ORZ22163.1:0.1247306120,Absidia_glauca__SAM07143.1:0.1280955814)/1:0.0905088878)/1:0.1081734483,Hesseltinella_vesiculosa_LNS2_domain_containing_protein_ORX60609.1:0.4899131656)/1:0.1814699440)/1:0.1271935304)/1:0.2071626010)/1:0.1163276298);
------
PLB1_SPO1_PLB
------
(Bifiguratus_adelaidae_BZG36_00403_OZJ06782.1:1.1268508924,Umbelopsis_isabellina_INT43_002552_KAG2186114.1:0.2810414917,(Aspergillus_niger_CBS_513.88_ANI_1_1044164_XP_001398573.1:0.7321107424,(((((Yarrowia_lipolytica_CLIB122_YALI0B01771p_XP_002142997.1:0.4345806975,Yarrowia_lipolytica_CLIB122_YALI0E22462p_XP_504269.1:0.5229483027)/1:0.1191327796,Yarrowia_lipolytica_CLIB122_YALI0D08206p_XP_502563.1:0.1933950610)/1:0.3616082183,Yarrowia_lipolytica_CLIB122_YALI0F14113p_XP_505398.1:1.0194087068)/1:0.3024013021,(Yarrowia_lipolytica_CLIB122_YALI0F19228p_XP_505612.1:0.8108455706,Saccharomyces_cerevisiae_S288C_putative_carboxylic_ester_hydrolase_NP_014386.2:1.3418346845)/0.965:0.1712794880)/0.995:0.1338425040,((Yarrowia_lipolytica_CLIB122_YALI0E16060p_XP_504006.1:0.4483790232,((Saccharomyces_cerevisiae_S288C_lysophospholipase_NP_013719.1:0.2811407388,Saccharomyces_cerevisiae_S288C_lysophospholipase_NP_013721.1:0.1166703656)/1:0.1003190644,Saccharomyces_cerevisiae_S288C_lysophospholipase_NP_014632.1:0.2129723379)/1:0.3682168814)/1:0.1212024853,(Aspergillus_niger_CBS_513.88_lysophospholipase_1_XP_001390678.2:0.5855431245,((Aspergillus_niger_CBS_513.88_lysophospholipase_1_XP_001393442.1:0.2808548559,Aspergillus_niger_CBS_513.88_lysophospholipase_1_XP_001400453.1:0.2279095040)/0.687:0.0570821839,Aspergillus_niger_CBS_513.88_lysophospholipase_1_XP_001401726.2:0.2421477024)/0.997:0.0920169219)/1:0.2731886929)/0.925:0.0836330293)/1:0.6393961409)/1:0.4991370383);
------
POT1_acetyl_CoA_acetyltransferase
------
(Rhizopus_delemar_RA_99_880_RO3G_00814_EIE76110.1:0.0639416499,(Rhizopus_microsporus_thiolase_ORE23063.1:0.0000021244,((Rhizopus_microsporus_var._microsporus_thiolase_ORE08584.1:0.0000000000,Rhizopus_azygosporus_erg10_acetyl_CoA_C_acetyltransferase_RCH85126.1:0.0000000000):0.0000024679,Rhizopus_microsporus_ATCC_52813_thiolase_PHZ17036.1:0.0000021831)/1:0.0106997984)/1:0.0552966293,((((((Mucor_circinelloides_1006PhL_acetyl_CoA_C_acetyltransferase_EPB82333.1:0.0106874875,Mucor_ambiguus_acetyl_CoA_C_acetyltransferase_GAN06571.1:0.0026398706)/0.133:0.0000020879,Mucor_lusitanicus_CBS_277.49_MUCCIDRAFT_72864_OAD04529.1:0.0052712539)/0.999:0.0060438362,(Mucor_plumbeus_INT46_011379_KAG2197808.1:0.0188896318,Parasitella_parasitica__CEP18153.1:0.0278144868)/0.988:0.0046784315)/1:0.0295547082,(Mucor_saturninus_INT47_007148_KAG2205363.1:0.0387906156,Thamnidium_elegans_INT48_005513_KAG2237480.1:0.0525528333)/1:0.0816749123)/1:0.0252079055,(Choanephora_cucurbitarum_Acetyl_CoA_acetyltransferase_OBZ85804.1:0.0609140821,Rhizopus_stolonifer_erg10_acetyl_CoA_C_acetyltransferase_partial_RCH82495.1:0.0656337709)/1:0.0240716011)/0.938:0.0148781856,((Phycomyces_blakesleeanus_NRRL_1555___PHYBLDRAFT_23625_OAD72049.1:0.1197824315,(((Umbelopsis_vinacea_INT44_003677_KAG2180670.1:0.0658397461,Umbelopsis_isabellina_INT43_004323_KAG2174300.1:0.0404050724)/1:0.0553486554,((Bifiguratus_adelaidae_Acetyl_CoA_acetyltransferase_OZJ03986.1:0.0880387042,Endogone_sp._FLAS_F59071_Thiolase_N_terminal_domain_containing_protein_RUS16152.1:0.1643833772)/0.995:0.0315219736,((((((Rhizophagus_irregularis_DAOM_181602=DAOM_197198_putative_acetoacetyl_CoA_thiolase_POG72378.1:0.0000023818,(Rhizophagus_diaphanus_Thiolase_N_terminal_domain_containing_protein_RGB25541.1:0.0026422316,Rhizophagus_irregularis_thiolase_PKK66280.1:0.0000021193)/0:0.0000020219)/1:0.0333534503,Rhizophagus_clarus_RclHR1_04000011_GBC00930.1:0.0316675949)/0.352:0.0026483101,Glomus_cerebriforme_Thiolase_N_terminal_domain_containing_protein_RIA98980.1:0.0219055586)/1:0.0871828673,Diversispora_epigaea_Glove_692g9_RHZ45049.1:0.1135779718)/0.997:0.0346222053,Gigaspora_rosea_acetoacetyl_CoA_thiolase_RIB11149.1:0.1487039610)/1:0.0721309058,((Podila_verticillata_NRRL_6337_acetyl_CoA_C_acetyltransferase_KFH71737.1:0.0680212105,(Linnemannia_elongata_AG_77_acetyl_CoA_acetyltransferase_OAQ34713.1:0.0529388773,Lobosporangium_transversale_Thiolase_N_terminal_domain_domain_containing_protein_ORZ10280.1:0.0463025947)/0.98:0.0264197823)/1:0.1624953426,(((Allomyces_macrogynus_ATCC_38327_acetyl_CoA_C_acetyltransferase_KNE65442.1:0.0081661913,Allomyces_macrogynus_ATCC_38327_acetyl_CoA_C_acetyltransferase_KNE66557.1:0.0111085533)/1:0.1583057058,Catenaria_anguillulae_PL171_thiolase_ORZ35356.1:0.0924504137)/1:0.1408677629,(Yarrowia_lipolytica_CLIB122_YALI0E11099p_XP_503808.1:0.4714209314,Aspergillus_niger_CBS_513.88_acetyl_CoA_acetyltransferase_IA_XP_001396330.2:0.5255062126)/1:0.1746532881)/0.998:0.0413438817)/0.954:0.0366271486)/1:0.0735113209)/0.997:0.0316402273)/1:0.0643029920,(Syncephalastrum_racemosum_Thiolase_N_terminal_domain_domain_containing_protein_ORY92080.1:0.0764067850,((Lichtheimia_corymbifera_JMRC_FSU_9682_acetyl_c_acetyltransferase_CDH51900.1:0.0470706244,Lichtheimia_ramosa_LRAMOSA00479_CDS03077.1:0.0000025569)/1:0.0780209839,Mucor_circinatus_INT45_010768_KAG2217482.1:0.0960119685)/1:0.0471473235)/1:0.0397176674)/0.997:0.0301307396)/0.995:0.0180816398,((Absidia_repens_Thiolase_N_terminal_domain_domain_containing_protein_ORZ18458.1:0.0299415539,Absidia_glauca__SAM06124.1:0.0290442024)/1:0.0429823256,Hesseltinella_vesiculosa_thiolase_ORX46488.1:0.1492847249)/0.999:0.0267579597)/1:0.0628572762)/1:0.0412485555);
------
POT1_POT1
------
(Rhizopus_delemar_RA_99_880_RO3G_03407_EIE78703.1:0.0527316014,((Rhizopus_microsporus_thiolase_ORE17500.1:0.0000029415,Rhizopus_azygosporus_3_ketoacyl_CoA_thiolase_with_broad_chain_length_specificity_RCI01571.1:0.0000021335)/0.954:0.0036385047,((Rhizopus_microsporus_var._microsporus_thiolase_ORE01118.1:0.0000022629,Rhizopus_microsporus_ATCC_52813_acetyl_CoA_acetyl_transferase_PHZ13289.1:0.0000022264)/1:0.0048344286,Rhizopus_azygosporus_3_ketoacyl_CoA_thiolase_with_broad_chain_length_specificity_RCH87494.1:0.0024716747)/0.973:0.0037107696)/1:0.0273777813,((((Mucor_circinelloides_1006PhL_acetyl_CoA_acyltransferase_EPB90768.1:0.0113824318,(Mucor_ambiguus_conserved_GAN03156.1:0.0071542119,Mucor_lusitanicus_CBS_277.49_MUCCIDRAFT_145653_OAD01511.1:0.0048581677)/0.965:0.0052295637)/1:0.0260339271,(Parasitella_parasitica__CEP14538.1:0.0259783805,Mucor_plumbeus_INT46_011784_KAG2191312.1:0.0305052933)/1:0.0286011890)/1:0.0121238284,((Thamnidium_elegans_INT48_008251_KAG2231657.1:0.0605151577,Mucor_saturninus_INT47_010832_KAG2201080.1:0.0462707402)/1:0.0453448955,(Phycomyces_blakesleeanus_NRRL_1555___PHYBLDRAFT_168834_OAD73482.1:0.1558387124,((Hesseltinella_vesiculosa_thiolase_ORX56404.1:0.1984248338,(Absidia_repens_Thiolase_N_terminal_domain_domain_containing_protein_ORZ15695.1:0.0267441153,Absidia_glauca__SAM07415.1:0.0430291348)/1:0.0484521852)/1:0.0545935451,((((Lichtheimia_corymbifera_JMRC_FSU_9682_3_ketoacyl_coa_thiolase_peroxisomal_a_precursor_CDH58286.1:0.0165307515,Lichtheimia_ramosa_LRAMOSA10382_CDS09022.1:0.0164694005)/1:0.1089670791,Mucor_circinatus_INT45_002797_KAG2220205.1:0.1193138419)/0.967:0.0305474699,Syncephalastrum_racemosum_Thiolase_N_terminal_domain_domain_containing_protein_ORY97838.1:0.1194636713)/1:0.0583719362,(((((((((Rhizopus_delemar_RA_99_880_RO3G_04963_EIE80258.1:0.0569726693,(Rhizopus_microsporus_thiolase_ORE16624.1:0.0000022266,((Rhizopus_microsporus_var._microsporus_thiolase_ORE05557.1:0.0000026741,Rhizopus_microsporus_ATCC_52813_thiolase_PHZ16665.1:0.0000024255)/1:0.0024839890,Rhizopus_azygosporus_3_ketoacyl_CoA_thiolase_with_broad_chain_length_specificity_RCI01199.1:0.0000023774)/0.975:0.0024838293)/1:0.0773623309)/0.756:0.0110114624,((((((Mucor_circinelloides_1006PhL_acetyl_CoA_acyltransferase_EPB87020.1:0.0116848654,(Mucor_ambiguus_3_ketoacyl_CoA_thiolase_peroxisomal_precursor_GAN09045.1:0.0201072389,Mucor_lusitanicus_CBS_277.49_MUCCIDRAFT_191214_OAC98502.1:0.0094398077)/1:0.0419694793)/0.721:0.0027494467,Parasitella_parasitica__CEP15856.1:0.0076460090)/0.996:0.0078549235,Mucor_plumbeus_INT46_010033_KAG2192597.1:0.0417391407)/1:0.0166161979,(Thamnidium_elegans_INT48_004752_KAG2229002.1:0.0331942013,Mucor_saturninus_INT47_002634_KAG2205010.1:0.0310775673)/1:0.0753285606)/1:0.0304148559,(Choanephora_cucurbitarum_3_ketoacyl_CoA_thiolase_B_peroxisomal_OBZ86382.1:0.0528443790,Rhizopus_stolonifer_3_ketoacyl_CoA_thiolase_with_broad_chain_length_specificity_RCI03148.1:0.0298140528)/1:0.0195077537)/1:0.0243762204,Phycomyces_blakesleeanus_NRRL_1555___PHYBLDRAFT_75034_OAD75117.1:0.1180316901)/0.996:0.0115797354)/1:0.0354821806,((Lichtheimia_corymbifera_JMRC_FSU_9682_3_ketoacyl_thiolase_CDH52593.1:0.0065922439,Lichtheimia_ramosa_Putative_Acetyl_CoA_acyltransferase_CDS10007.1:0.0058832033)/1:0.0308722188,Syncephalastrum_racemosum_Thiolase_N_terminal_domain_domain_containing_protein_ORY93508.1:0.0635203303)/1:0.0337128166)/0.91:0.0100881847,Mucor_circinatus_INT45_009013_KAG2224698.1:0.0683093793)/1:0.0340466646,((Hesseltinella_vesiculosa_thiolase_ORX48214.1:0.1320688892,(Absidia_repens_Thiolase_N_terminal_domain_domain_containing_protein_ORZ24752.1:0.0106740025,Absidia_repens_Thiolase_N_terminal_domain_domain_containing_protein_ORZ25366.1:0.0448352075)/0.967:0.0210689626)/0.884:0.0167571718,(Absidia_glauca__SAM01899.1:0.0593642566,Absidia_glauca__SAM07809.1:0.0677953843)/0.999:0.0359577834)/1:0.1018145498)/0.995:0.0288215248,((Mucor_circinelloides_1006PhL_acetyl_CoA_acyltransferase_EPB86339.1:0.0087605604,((Mucor_ambiguus_3_ketoacyl_CoA_thiolase_peroxisomal_precursor_GAN10585.1:0.0084787823,Mucor_lusitanicus_CBS_277.49_MUCCIDRAFT_143484_OAD03690.1:0.0038610751)/1:0.0210901014,Mucor_plumbeus_INT46_004713_KAG2211425.1:0.0498882409)/0.709:0.0047903741)/1:0.0580215816,(Thamnidium_elegans_INT48_006275_KAG2230118.1:0.0312822307,Mucor_saturninus_INT47_010610_KAG2199235.1:0.0473768056)/1:0.0520383245)/1:0.0893839727)/1:0.0752555781,(((Bifiguratus_adelaidae_BZG36_02592_OZJ04300.1:0.1294984827,Jimgerdemannia_flammicorona_Thiolase_N_terminal_domain_containing_protein_partial_RUP45359.1:0.1706750869)/1:0.0251850713,(((((Rhizophagus_irregularis_DAOM_181602=DAOM_197198_thiolase_POG83242.1:0.0000024071,Rhizophagus_irregularis_thiolase_PKK73001.1:0.0000026018)/1:0.0070387560,Rhizophagus_diaphanus_Thiolase_N_terminal_domain_containing_protein_RGB30301.1:0.0076160376)/1:0.0127131808,Rhizophagus_clarus_RclHR1_01670023_GBB89872.1:0.0439451724)/1:0.0231716706,Glomus_cerebriforme_Thiolase_N_terminal_domain_containing_protein_RIA91317.1:0.0423746422)/1:0.0455527702,(Diversispora_epigaea_Glove_227g164_RHZ74116.1:0.0680652361,(Gigaspora_rosea_Thiolase_N_terminal_domain_containing_protein_RIB05979.1:0.0158908290,(Gigaspora_rosea_3_oxoacyl_CoA_thiolase_RIB18673.1:0.0307177473,Gigaspora_rosea_thiolase_RIB18672.1:0.0270453453)/1:0.0285067588)/1:0.0969566970)/0.994:0.0296415652)/1:0.2436506957)/0.983:0.0283986448,(((Podila_verticillata_NRRL_6337_acetyl_CoA_acyltransferase_KFH68616.1:0.1142710570,(Podila_verticillata_NRRL_6337_acetyl_CoA_acyltransferase_KFH69993.1:0.0955925843,(Lobosporangium_transversale_Thiolase_N_terminal_domain_domain_containing_protein_ORZ06393.1:0.1158896620,Linnemannia_elongata_AG_77_thiolase_OAQ23617.1:0.1624832866)/0.372:0.0148452711)/1:0.0549650467)/0.949:0.0187080789,(Linnemannia_elongata_AG_77_thiolase_OAQ30610.1:0.0772814452,Lobosporangium_transversale_Thiolase_N_terminal_domain_domain_containing_protein_ORZ01932.1:0.0639265421)/1:0.0342695777)/1:0.2081651089,((((Allomyces_macrogynus_ATCC_38327_acetyl_CoA_C_acetyltransferase_KNE59470.1:0.0077958268,Allomyces_macrogynus_ATCC_38327_acetyl_CoA_C_acetyltransferase_KNE61143.1:0.0000027960)/1:0.1268863411,Catenaria_anguillulae_PL171_thiolase_ORZ37063.1:0.1137658256)/1:0.1533904641,(((Aspergillus_niger_CBS_513.88_acetyl_CoA_C_acyltransferase_XP_001401936.1:0.3943012641,(Yarrowia_lipolytica_CLIB122_YALI0E18568p_XP_504109.1:0.2295519994,Saccharomyces_cerevisiae_S288C_acetyl_CoA_C_acyltransferase_NP_012106.1:0.6057677247)/1:0.2178458982)/0.814:0.0501723603,(Aspergillus_niger_CBS_513.88_acetyl_CoA_C_acyltransferase_XP_001392657.1:0.3133441064,Aspergillus_niger_CBS_513.88_acetyl_CoA_C_acyltransferase_XP_001399468.1:0.2857447654)/1:0.3325121921)/1:0.1078338323,((Podila_verticillata_NRRL_6337_acetyl_CoA_acyltransferase_KFH70491.1:0.0879056159,(Linnemannia_elongata_AG_77_thiolase_OAQ24919.1:0.0740744829,Lobosporangium_transversale_Thiolase_N_terminal_domain_domain_containing_protein_ORZ11344.1:0.0916470279)/1:0.0855698889)/1:0.3344963411,Aspergillus_niger_CBS_513.88_acetyl_CoA_C_acyltransferase_XP_001396199.1:0.5227019235)/1:0.1548678221)/0.953:0.0575668830)/0.99:0.0388317272,Bifiguratus_adelaidae_BZG36_00874_OZJ05809.1:0.3467795689)/1:0.0384637619)/0.979:0.0361839072)/1:0.0569295134)/0.955:0.0310121666,(Umbelopsis_vinacea_INT44_006711_KAG2174448.1:0.0473034302,Umbelopsis_isabellina_INT43_000164_KAG2172814.1:0.0444632308)/1:0.0960038963)/1:0.1554357330,(Umbelopsis_vinacea_INT44_005268_KAG2187579.1:0.0591274237,Umbelopsis_isabellina_INT43_005440_KAG2176206.1:0.1196260199)/0.997:0.0536366477)/1:0.1787323752)/1:0.0520331519)/0.994:0.0318450900)/1:0.0469027243)/0.998:0.0173589525)/1:0.0189356378,((Choanephora_cucurbitarum_3_ketoacyl_CoA_thiolase_B_peroxisomal_OBZ89663.1:0.0583010213,Rhizopus_stolonifer_3_ketoacyl_CoA_thiolase_with_broad_chain_length_specificity_RCI06580.1:0.0449474324)/1:0.0410911533,(((Mucor_circinelloides_1006PhL_acetyl_CoA_acyltransferase_EPB89779.1:0.0228952258,((Mucor_ambiguus_conserved_GAN04244.1:0.0125190642,Mucor_lusitanicus_CBS_277.49_MUCCIDRAFT_168275_OAC97757.1:0.0539713027)/0.995:0.0072458110,(Mucor_lusitanicus_CBS_277.49_MUCCIDRAFT_43679_OAC97773.1:0.0000027945,Mucor_lusitanicus_CBS_277.49_MUCCIDRAFT_159009_OAD08828.1:0.0023978737)/1:0.0272252624)/0.996:0.0074943163)/1:0.0241048032,Mucor_plumbeus_INT46_007490_KAG2201104.1:0.0436646011)/1:0.0244006367,Parasitella_parasitica__CEP14254.1:0.0341599302)/1:0.1692689082)/0.564:0.0058523399)/1:0.0427251577);
------
POX1_acyl_CoA_dehydrogenase
------
(Rhizopus_delemar_RA_99_880_RO3G_06589_EIE81884.1:0.2268773196,((Rhizopus_delemar_RA_99_880_RO3G_07564_EIE82859.1:0.1096689134,Rhizopus_stolonifer_acyl_Coenzyme_A_oxidase_RCI07042.1:0.2316304665)/1:0.0691108111,((((((Mucor_circinelloides_1006PhL_HMPREF1544_08550_EPB84677.1:0.0068853711,(Mucor_ambiguus_acyl_CoA_dehydrogenase_oxidase_GAN11224.1:0.0086040246,Mucor_lusitanicus_CBS_277.49_MUCCIDRAFT_45445_OAC97944.1:0.0835857317)/0.993:0.0056552296)/0.933:0.0037948541,(Mucor_plumbeus_INT46_006248_KAG2215644.1:0.0182444500,Parasitella_parasitica__CEP17111.1:0.0454155929)/1:0.0098449054)/1:0.0564777052,Thamnidium_elegans_INT48_006968_KAG2236784.1:0.0392626788)/1:0.0234281289,Mucor_saturninus_INT47_009976_KAG2199522.1:0.1329406001)/1:0.0439242063,((((Absidia_repens_acyl_CoA_dehydrogenase_oxidase_ORZ08901.1:0.0539446134,Absidia_glauca__SAM01938.1:0.0569330135)/0.625:0.0103789855,(Absidia_repens_BCR42DRAFT_461358_ORZ14680.1:0.0393955217,Absidia_glauca__SAL95465.1:0.1116238664)/0.698:0.0155488734)/1:0.0807920536,Hesseltinella_vesiculosa_acyl_CoA_oxidase_ORX45655.1:0.2866692326)/1:0.1075559714,(((((Lichtheimia_corymbifera_JMRC_FSU_9682_acyl_oxidase_CDH55160.1:0.0090399427,Lichtheimia_ramosa_LRAMOSA06266_CDS14095.1:0.0088447667)/1:0.2586103862,Mucor_circinatus_INT45_008078_KAG2217625.1:0.1045089087)/0.928:0.0363452985,Syncephalastrum_racemosum_acyl_CoA_dehydrogenase_oxidase_ORZ02212.1:0.1639554260)/1:0.1393447349,((((Lichtheimia_corymbifera_JMRC_FSU_9682_potential_fatty_acyl_coenzyme_a_oxidase_CDH53626.1:0.0292113879,Lichtheimia_ramosa_LRAMOSA07807_CDS05278.1:0.0334186380)/1:0.2146455547,Lichtheimia_ramosa_LRAMOSA03123_CDS10447.1:0.2159755161)/1:0.0741378938,(Mucor_circinatus_INT45_004983_KAG2224102.1:0.1570181048,Syncephalastrum_racemosum_acyl_CoA_dehydrogenase_oxidase_ORY94375.1:0.2660076936)/0.942:0.0463687405)/1:0.0818564364,((((((((((Rhizophagus_irregularis_DAOM_181602=DAOM_197198_GLOIN_2v1629159_POG69238.1:0.0000026587,Rhizophagus_irregularis_acyl_CoA_oxidase_PKK65542.1:0.0048942734)/1:0.0078270889,Rhizophagus_diaphanus_C1646_680081_RGB43830.1:0.0136225548)/1:0.0483249409,Rhizophagus_clarus_RclHR1_00170010_GBB90106.1:0.0730554237)/1:0.0829573829,Glomus_cerebriforme_C1645_690450_RIA93753.1:0.0762977769)/1:0.1804193133,(Gigaspora_rosea_C2G38_2193207_RIB15097.1:0.2930081112,Diversispora_epigaea_Glove_22g191_RHZ88493.1:0.2953293488)/1:0.0774624833)/1:0.2619507740,(((Podila_verticillata_NRRL_6337_MVEG_12230_KFH61896.1:0.0572763401,Lobosporangium_transversale_BCR41DRAFT_337485_ORZ13854.1:0.0556397958)/0.741:0.0144184935,Linnemannia_elongata_AG_77_acyl_CoA_oxidase_OAQ35700.1:0.0179185233)/1:0.0605472776,Linnemannia_elongata_AG_77_acyl_CoA_oxidase_OAQ35113.1:0.0758320386)/1:0.4257066334)/0.798:0.0897440358,((Allomyces_macrogynus_ATCC_38327_AMAG_18866_KNE62446.1:0.0279114249,Allomyces_macrogynus_ATCC_38327_AMAG_19229_KNE65873.1:0.0148161329)/1:0.3076821675,Catenaria_anguillulae_PL171_acyl_CoA_dehydrogenase_oxidase_ORZ41163.1:0.4728719355)/1:0.7850640151)/1:0.1395841925,Jimgerdemannia_flammicorona_BC936DRAFT_145780_RUP47399.1:0.3123324098)/0.94:0.0741568848,Bifiguratus_adelaidae_BZG36_02826_OZJ04119.1:0.3647995907)/1:0.2429062116,(Umbelopsis_vinacea_INT44_000953_partial_KAG2188201.1:0.0655534834,Umbelopsis_isabellina_INT43_006910_KAG2181984.1:0.0880106872)/1:0.3066619019)/1:0.4749736191)/1:0.0594323781)/0.994:0.0428133285,(Phycomyces_blakesleeanus_NRRL_1555___PHYBLDRAFT_38190_OAD74124.1:0.3403692545,((((((Mucor_circinelloides_1006PhL_HMPREF1544_08343_EPB84908.1:0.0098251183,(Mucor_lusitanicus_CBS_277.49_MUCCIDRAFT_108845_OAD05000.1:0.0117388728,Mucor_ambiguus_acyl_CoA_dehydrogenase_middle_domain_containing_protein_GAN07152.1:0.0201251561)/1:0.0117773705)/1:0.0152299797,Mucor_plumbeus_INT46_003326_KAG2203679.1:0.0318512136)/0.998:0.0196098460,Parasitella_parasitica__CEP08317.1:0.0492369326)/1:0.1283557091,Mucor_saturninus_INT47_008392_KAG2209548.1:0.1762868793)/0.999:0.0500424476,((Rhizopus_microsporus_var._microsporus_acyl_CoA_oxidase_ORE05725.1:0.0000024226,Rhizopus_microsporus_ATCC_52813_acyl_CoA_oxidase_PHZ10987.1:0.0097059609)/1:0.0311054357,Rhizopus_azygosporus_acyl_Coenzyme_A_oxidase_RCH90380.1:0.0222525280)/1:0.3303070365)/1:0.1338480808,(Hesseltinella_vesiculosa_acyl_CoA_oxidase_ORX51908.1:0.3053013574,((Absidia_repens_BCR42DRAFT_349275_ORZ18709.1:0.0990487191,Absidia_glauca__SAM04091.1:0.2106898589)/0.937:0.0355085454,(Absidia_repens_acyl_CoA_dehydrogenase_oxidase_ORZ18771.1:0.0362236988,Absidia_glauca__SAM06497.1:0.0730850319)/1:0.0294435174)/1:0.1207939421)/1:0.1625019793)/1:0.0341919804)/0.644:0.0301620916)/0.999:0.0333367656)/1:0.0972738626)/1:0.0378246914,((Rhizopus_microsporus_acyl_CoA_oxidase_ORE19391.1:0.0000021847,Rhizopus_azygosporus_acyl_Coenzyme_A_oxidase_RCH97595.1:0.0000027104)/1:0.0110838515,((Rhizopus_microsporus_var._microsporus_acyl_CoA_oxidase_ORE01400.1:0.0032164493,Rhizopus_microsporus_ATCC_52813_acyl_CoA_oxidase_PHZ07875.1:0.0016055053)/1:0.0080884930,Rhizopus_azygosporus_acyl_Coenzyme_A_oxidase_RCH91527.1:0.0032179757)/0.993:0.0052161611)/1:0.0834374836)/1:0.0288522813)/0.973:0.0475630143,Rhizopus_stolonifer_acyl_Coenzyme_A_oxidase_RCH88591.1:0.2333370552);
------
POX1_Pox1
------
(Rhizopus_delemar_RA_99_880_RO3G_05401_EIE80696.1:0.0364106650,Rhizopus_stolonifer_fatty_acyl_coenzyme_A_oxidase_RCH93965.1:0.0489042558,(((Rhizopus_microsporus_acyl_CoA_oxidase_ORE14203.1:0.0000021823,Rhizopus_azygosporus_fatty_acyl_coenzyme_A_oxidase_RCI00671.1:0.0000026757)/1:0.0087703185,((Rhizopus_microsporus_var._microsporus_acyl_CoA_oxidase_ORE10959.1:0.0014956408,Rhizopus_microsporus_ATCC_52813_acyl_coenzyme_A_oxidase_I_PHZ07757.1:0.0014998273)/1:0.0074712651,Rhizopus_azygosporus_fatty_acyl_coenzyme_A_oxidase_RCH93402.1:0.0047154715)/0.377:0.0019337271)/1:0.0402222926,((((((Mucor_circinelloides_1006PhL_acyl_CoA_oxidase_EPB83771.1:0.0019456088,(Mucor_lusitanicus_CBS_277.49_MUCCIDRAFT_71272_OAD09239.1:0.0106994218,Mucor_ambiguus_acyl_CoA_oxidase_GAN08308.1:0.0124944237)/1:0.0086307212)/1:0.0104368515,Parasitella_parasitica__CEP07412.1:0.0586327129)/0.391:0.0046231416,Mucor_plumbeus_INT46_000382_KAG2189882.1:0.0319267459)/1:0.0372224838,Mucor_saturninus_INT47_010242_KAG2208546.1:0.0558368424)/1:0.0250058118,(Choanephora_cucurbitarum_Acyl_coenzyme_A_oxidase_2_OBZ83254.1:0.1480873157,Rhizopus_stolonifer_fatty_acyl_coenzyme_A_oxidase_RCI04573.1:0.1163149137)/1:0.1469573042)/0.995:0.0159991815,(((((Hesseltinella_vesiculosa_acyl_CoA_oxidase_ORX61404.1:0.0992387145,((Absidia_repens_acyl_CoA_dehydrogenase_oxidase_C_terminal_ORZ10805.1:0.0580735964,Absidia_glauca__SAL95982.1:0.0464085682)/0.974:0.0187292648,Absidia_glauca__SAL95485.1:0.1760927729)/0.996:0.0259671616)/1:0.0513074994,(Hesseltinella_vesiculosa_acyl_CoA_oxidase_ORX62201.1:0.1275519437,(Absidia_repens_acyl_CoA_dehydrogenase_oxidase_C_terminal_ORZ09201.1:0.0746324897,Absidia_glauca__SAM07609.1:0.0409452102)/1:0.0249306167)/1:0.0337910797)/0.868:0.0216342125,(((Rhizopus_delemar_RA_99_880_RO3G_07619_EIE82914.1:0.0420476178,Rhizopus_stolonifer_fatty_acyl_coenzyme_A_oxidase_partial_RCH85108.1:0.0784168373)/0.68:0.0184326001,(Rhizopus_microsporus_acyl_CoA_oxidase_ORE16906.1:0.0011586181,((Rhizopus_microsporus_var._microsporus_acyl_CoA_oxidase_ORE07218.1:0.0000020440,Rhizopus_microsporus_ATCC_52813_acyl_CoA_oxidase_PHZ09953.1:0.0000020440)/1:0.0060777911,Rhizopus_azygosporus_fatty_acyl_coenzyme_A_oxidase_RCH98922.1:0.0015010521)/1:0.0064283953)/1:0.0664779373)/1:0.0426277393,(((((Mucor_circinelloides_1006PhL_acyl_CoA_oxidase_EPB81343.1:0.0079561860,(Mucor_ambiguus_acyl_CoA_oxidase_GAN09727.1:0.0060669190,Mucor_lusitanicus_CBS_277.49_MUCCIDRAFT_86687_OAC97975.1:0.0015158404)/1:0.0086121655)/1:0.0096312892,Parasitella_parasitica__CEP17474.1:0.0315228854)/0.817:0.0041527389,Mucor_plumbeus_INT46_006475_KAG2197983.1:0.0073636824)/1:0.0242905763,(Mucor_saturninus_INT47_000792_KAG2214236.1:0.0881903750,Thamnidium_elegans_INT48_006918_KAG2229527.1:0.0613963561)/0.993:0.0189585418)/1:0.0194971920,Rhizopus_stolonifer_fatty_acyl_coenzyme_A_oxidase_RCH91857.1:0.1267067390)/1:0.0376257453)/1:0.0554251601)/1:0.0187608594,((((Lichtheimia_corymbifera_JMRC_FSU_9682_acyl_coenzyme_a_oxidase_i_CDH54983.1:0.0124956972,Lichtheimia_ramosa_Putative_Acyl_coenzyme_A_oxidase_CDS10414.1:0.0190147405)/1:0.0438030169,Mucor_circinatus_INT45_001165_KAG2221640.1:0.0936739815)/0.997:0.0182636631,Syncephalastrum_racemosum_acyl_CoA_dehydrogenase_oxidase_C_terminal_ORZ01098.1:0.1149921859)/0.802:0.0136228830,(((Umbelopsis_vinacea_INT44_001990_KAG2185200.1:0.1020540210,Umbelopsis_isabellina_INT43_008708_KAG2181126.1:0.0673894293)/1:0.1058125413,(Bifiguratus_adelaidae_BZG36_03642_OZJ02603.1:0.2312353731,((((Podila_verticillata_NRRL_6337_acyl_CoA_oxidase_KFH67881.1:0.0231759700,Podila_verticillata_NRRL_6337_acyl_CoA_oxidase_KFH68787.1:0.0348371518)/1:0.0163018438,(Linnemannia_elongata_AG_77_acyl_CoA_oxidase_OAQ33400.1:0.0309298188,Linnemannia_elongata_AG_77_acyl_CoA_oxidase_OAQ34025.1:0.0192551267)/0.725:0.0048955244)/0.995:0.0071650860,(Lobosporangium_transversale_acyl_CoA_dehydrogenase_oxidase_C_terminal_ORZ07981.1:0.0353531031,Lobosporangium_transversale_acyl_CoA_dehydrogenase_oxidase_C_terminal_ORZ24833.1:0.0523180096)/0.933:0.0076695884)/1:0.2613006329,(((Allomyces_macrogynus_ATCC_38327_AMAG_00648_KNE54689.1:0.0032521032,Allomyces_macrogynus_ATCC_38327_AMAG_02159_KNE56339.1:0.0046161906)/1:0.2891710726,Catenaria_anguillulae_PL171_acyl_CoA_dehydrogenase_oxidase_ORZ29878.1:0.2438305252)/1:0.2601641417,((((((Yarrowia_lipolytica_CLIB122_YALI0C23859p_XP_502199.1:0.3191590695,Yarrowia_lipolytica_CLIB122_YALI0D24750p_XP_503244.1:0.1914498628)/1:0.0664518613,Yarrowia_lipolytica_CLIB122_YALI0E32835p_XP_504703.1:0.3695058118)/1:0.1197342524,Yarrowia_lipolytica_CLIB122_YALI0E06567p_XP_503632.1:0.6483315563)/1:0.1135109251,Yarrowia_lipolytica_CLIB122_YALI0F10857p_XP_505264.1:0.2267660508)/0.394:0.0613796479,Yarrowia_lipolytica_CLIB122_YALI0E27654p_XP_504475.1:0.4685118214)/1:0.3927409158,Saccharomyces_cerevisiae_S288C_acyl_CoA_oxidase_NP_011310.1:1.7849593874)/1:0.4721912206)/1:0.0938841271)/1:0.0964835688)/1:0.0587184706)/1:0.1029596680,(Lichtheimia_corymbifera_JMRC_FSU_9682_acyl_coenzyme_a_oxidase_i_CDH48481.1:0.0217981555,Lichtheimia_ramosa_LRAMOSA01010_CDS03608.1:0.0575398476)/1:0.2029369753)/1:0.0475010823)/1:0.0317883715)/1:0.0297839625,Phycomyces_blakesleeanus_NRRL_1555___PHYBLDRAFT_155727_OAD72200.1:0.1595309489)/1:0.0448510391)/1:0.0225015072)/1:0.0237165159);
------
PSD1_PSD1
------
(Rhizopus_delemar_RA_99_880_RO3G_14225_EIE89514.1:0.3006105242,((((((((Mucor_circinelloides_1006PhL_phosphatidylserine_decarboxylase_EPB91366.1:0.0121130887,(Mucor_lusitanicus_CBS_277.49_MUCCIDRAFT_140876_OAD04108.1:0.0143026812,Mucor_ambiguus_phosphatidylserine_decarboxylase_GAN05625.1:0.0359724336)/0.993:0.0058269228)/1:0.0099074451,Mucor_lusitanicus_CBS_277.49_MUCCIDRAFT_106234_OAD05675.1:0.0809249108)/0.967:0.0079082645,Mucor_plumbeus_INT46_007123_KAG2194011.1:0.0410604009)/1:0.0239443027,Parasitella_parasitica__CEP14881.1:0.0696330097)/1:0.0543758716,(Mucor_saturninus_INT47_004243_KAG2207495.1:0.0797777177,Thamnidium_elegans_INT48_001666_KAG2230764.1:0.1458697498)/1:0.0499949242)/1:0.0519103480,Choanephora_cucurbitarum_Phosphatidylserine_decarboxylase_proenzyme_1_mitochondrial_OBZ82134.1:0.1513642398)/0.998:0.0513879099,((((Lichtheimia_corymbifera_JMRC_FSU_9682_phosphatidylserine_decarboxylase_CDH55436.1:0.0297973666,Lichtheimia_ramosa_LRAMOSA01597_CDS07648.1:0.0152337055)/1:0.1752716864,Mucor_circinatus_INT45_007595_KAG2218828.1:0.1937800913)/1:0.1072140528,((Syncephalastrum_racemosum_phosphatidylserine_decarboxylase_domain_containing_protein_ORZ00341.1:0.3228041182,(Umbelopsis_vinacea_INT44_003364_KAG2180362.1:0.0933923749,Umbelopsis_isabellina_INT43_006779_KAG2183768.1:0.1346972779)/1:0.2883180501)/0.825:0.0376990476,(((Jimgerdemannia_flammicorona_LOW_QUALITY_PROTEIN_BC936DRAFT_141917_RUP49653.1:0.1633295231,Endogone_sp._FLAS_F59071_phosphatidylserine_decarboxylase_domain_containing_protein_RUS19851.1:0.2938075531)/1:0.2846691768,(((((Podila_verticillata_NRRL_6337_phosphatidylserine_decarboxylase_KFH71004.1:0.1532778890,Lobosporangium_transversale_phosphatidylserine_decarboxylase_domain_containing_protein_ORY96047.1:0.1606960850)/0.574:0.0296339491,Linnemannia_elongata_AG_77_phosphatidylserine_decarboxylase_OAQ35531.1:0.0877431217)/1:0.3678581661,((Allomyces_macrogynus_ATCC_38327_phosphatidylserine_decarboxylase_KNE59540.1:0.0568348715,Allomyces_macrogynus_ATCC_38327_phosphatidylserine_decarboxylase_KNE61213.1:0.0020160141)/1:0.6554142776,Catenaria_anguillulae_PL171_phosphatidylserine_decarboxylase_domain_containing_protein_ORZ38172.1:0.6722936203)/1:1.3176992916)/0.992:0.1507583366,((Yarrowia_lipolytica_CLIB122_YALI0D21604p_XP_503119.1:0.7513116343,Saccharomyces_cerevisiae_S288C_phosphatidylserine_decarboxylase_1_NP_014230.1:1.1685963232)/1:0.3303784574,Aspergillus_niger_CBS_513.88_phosphatidylserine_decarboxylase_XP_001389811.1:0.8215157324)/1:0.2601313366)/0.939:0.0937091972,(((((Rhizophagus_irregularis_DAOM_181602=DAOM_197198_GLOIN_2v1781515_POG65658.1:0.0022920371,Rhizophagus_irregularis_phosphatidylserine_decarboxylase_PKK76583.1:0.0069727583)/0.585:0.0019943720,Rhizophagus_diaphanus_phosphatidylserine_decarboxylase_domain_containing_protein_RGB34348.1:0.0071610184)/1:0.0383483247,Rhizophagus_clarus_RclHR1_03280017_GBB98621.1:0.0676409616)/1:0.0386119804,Glomus_cerebriforme_phosphatidylserine_decarboxylase_domain_containing_protein_RIA99137.1:0.1071825388)/1:0.2467526712,(Diversispora_epigaea_Glove_116g56_RHZ81920.1:0.3106569632,Gigaspora_rosea_phosphatidylserine_decarboxylase_domain_containing_protein_RIB06867.1:0.9917025830)/0.973:0.1120967547)/1:0.3155541873)/1:0.1219292607)/0.574:0.0508100394,Bifiguratus_adelaidae_BZG36_03647_OZJ02598.1:0.8642470840)/1:0.1311344571)/1:0.0437854186)/0.992:0.0446973970,((Hesseltinella_vesiculosa_phosphatidylserine_decarboxylase_ORX50134.1:0.2603432546,(Absidia_repens_phosphatidylserine_decarboxylase_domain_containing_protein_ORZ14781.1:0.0566633792,Absidia_glauca__SAM05458.1:0.0452365362)/1:0.1069813954)/1:0.0726932807,Phycomyces_blakesleeanus_NRRL_1555___PHYBLDRAFT_114782_partial_OAD71144.1:0.3012776438)/0.938:0.0268156794)/1:0.0911424421)/1:0.1445572411,(((Rhizopus_microsporus_phosphatidylserine_decarboxylase_ORE15433.1:0.0000021115,Rhizopus_azygosporus_phosphatidylserine_decarboxylase_1_RCH95633.1:0.0000021608)/1:0.0044791642,Rhizopus_azygosporus_phosphatidylserine_decarboxylase_1_RCH96391.1:0.0000029590)/0.956:0.0089928340,(Rhizopus_microsporus_var._microsporus_phosphatidylserine_decarboxylase_ORE10086.1:0.0000028106,Rhizopus_microsporus_ATCC_52813_phosphatidylserine_decarboxylase_PHZ11904.1:0.0000020299)/0.957:0.0077029297)/1:0.1284248693)/0.554:0.0439470972,Rhizopus_stolonifer_phosphatidylserine_decarboxylase_1_RCH91918.1:0.0909904715);
------
PSD1_PSD2
------
(Rhizopus_delemar_RA_99_880_RO3G_11316_EIE86605.1:0.1349437358,(((Rhizopus_microsporus_BCV71DRAFT_214125_ORE19148.1:0.0000027468,Rhizopus_azygosporus_CU097_015189_RCI00926.1:0.0000026521)/0.775:0.0024591590,(Rhizopus_azygosporus_CU097_012333_RCH99487.1:0.0018652738,(Rhizopus_microsporus_var._microsporus_BCV72DRAFT_220944_ORE10784.1:0.0000024792,Rhizopus_microsporus_ATCC_52813_RHIMIDRAFT_264309_PHZ09190.1:0.0000020008)/1:0.0056196761)/0.996:0.0031734453)/1:0.0664254244,(((((Mucor_circinelloides_1006PhL_phosphatidylserine_decarboxylase_EPB85608.1:0.0137412054,(Mucor_ambiguus_conserved_GAN09286.1:0.0160791295,Mucor_lusitanicus_CBS_277.49_MUCCIDRAFT_168620_partial_OAD07799.1:0.0055181931)/1:0.0066087100)/1:0.0137595491,Mucor_plumbeus_INT46_002186_partial_KAG2212492.1:0.0396327496)/0.671:0.0158200119,Parasitella_parasitica__CEP17413.1:0.0247280377)/1:0.0547645411,(Thamnidium_elegans_INT48_000231_KAG2234989.1:0.0575815380,Mucor_saturninus_INT47_003406_KAG2209970.1:0.0715450467)/1:0.0553102166)/0.999:0.0285913049,((Rhizopus_stolonifer_CU098_000029_partial_RCH89304.1:0.0925796002,(Choanephora_cucurbitarum_Phosphatidylserine_decarboxylase_proenzyme_3_partial_OBZ81444.1:0.0000021542,Choanephora_cucurbitarum_Phosphatidylserine_decarboxylase_proenzyme_3_OBZ89267.1:0.0000025917)/1:0.1579090691)/1:0.0494036489,((((((Syncephalastrum_racemosum_phosphatidylserine_decarboxylase_domain_containing_protein_ORY93305.1:0.1849407458,Mucor_circinatus_INT45_006893_KAG2222371.1:0.1498302762)/0.997:0.0295718361,(Lichtheimia_corymbifera_JMRC_FSU_9682_phosphatidylserine_decarboxylase_proenzyme_2_CDH56988.1:0.0148179412,Lichtheimia_ramosa_LRAMOSA02786_CDS10109.1:0.0134737991)/1:0.2807249278)/1:0.0813851588,(((((((((Allomyces_macrogynus_ATCC_38327_phosphatidylserine_decarboxylase_KNE72792.1:0.0201475552,Allomyces_macrogynus_ATCC_38327_phosphatidylserine_decarboxylase_KNE73262.1:0.0195334718)/1:0.5965998905,Catenaria_anguillulae_PL171_phosphatidylserine_decarboxylase_domain_containing_protein_ORZ31413.1:0.2898749322)/1:0.5202005246,(((Podila_verticillata_NRRL_6337_MVEG_06901_KFH68172.1:0.2037781367,((Podila_verticillata_NRRL_6337__variant_KFH68389.1:0.0000023928,Podila_verticillata_NRRL_6337_MVEG_05205_KFH68390.1:0.0018784589)/1:0.0722844416,(Lobosporangium_transversale_phosphatidylserine_decarboxylase_domain_containing_protein_ORZ28758.1:0.0967744393,Linnemannia_elongata_AG_77_K457DRAFT_146513_OAQ26055.1:0.0961976117)/1:0.0504818087)/1:0.0784860149)/0.944:0.0321611665,Lobosporangium_transversale_phosphatidylserine_decarboxylase_domain_containing_protein_ORZ19081.1:0.1846066605)/0.994:0.0475102956,Linnemannia_elongata_AG_77_K457DRAFT_78065_OAQ27169.1:0.1299444354)/1:0.4630216372)/0.987:0.0689738828,((((((Rhizophagus_irregularis_DAOM_181602=DAOM_197198_phosphatidylserine_decarboxylase_domain_containing_protein_POG69438.1:0.0000021347,Rhizophagus_irregularis_RhiirC2_761103_PKK61105.1:0.0057535569)/0.98:0.0039912715,Rhizophagus_diaphanus_phosphatidylserine_decarboxylase_domain_containing_protein_RGB35501.1:0.0076497471)/1:0.0539275387,Rhizophagus_clarus_RclHR1_10970008_GBB84347.1:0.0264271538)/1:0.0577186981,Glomus_cerebriforme_phosphatidylserine_decarboxylase_domain_containing_protein_RIA83236.1:0.0458846421)/1:0.2660468877,Diversispora_epigaea_Glove_759g11_RHZ44097.1:0.2080058633)/1:0.1182734921,Gigaspora_rosea_phosphatidylserine_decarboxylase_domain_containing_protein_RIB13627.1:0.2916120900)/1:0.2681585215)/1:0.0797750841,(Aspergillus_niger_CBS_513.88_phosphatidylserine_decarboxylase_XP_001393784.2:0.4090985283,(Yarrowia_lipolytica_CLIB122_YALI0D03480p_XP_502365.1:0.4319771788,Saccharomyces_cerevisiae_S288C_phosphatidylserine_decarboxylase_2_NP_011686.1:1.2739196385)/1:0.2580261075)/1:0.3206557726)/0.576:0.0541632723,((Podila_verticillata_NRRL_6337_MVEG_04755_KFH69952.1:0.6164292420,Linnemannia_elongata_AG_77_K457DRAFT_136920_OAQ30642.1:0.3977551344)/1:0.2906696271,((Hesseltinella_vesiculosa_DM01DRAFT_1362795_ORX54358.1:0.4274210306,Absidia_repens_phosphatidylserine_decarboxylase_domain_containing_protein_ORZ19619.1:0.3094566154)/0.996:0.0806580893,(Thamnidium_elegans_INT48_003348_KAG2231140.1:0.2502750013,Mucor_plumbeus_INT46_006934_KAG2194083.1:0.3385765143)/1:0.3092439232)/1:1.0407344713)/1:1.2089094032)/0.95:0.0725223361,Endogone_sp._FLAS_F59071_phosphatidylserine_decarboxylase_domain_containing_protein_RUS21554.1:0.5674423043)/1:0.1274655702,Bifiguratus_adelaidae_BZG36_01826_partial_OZJ04727.1:0.3882190296)/0.993:0.0606300905,((Umbelopsis_vinacea_INT44_005429_partial_KAG2187739.1:0.1441060559,Umbelopsis_isabellina_INT43_008510_KAG2180930.1:0.0874367550)/1:0.2352617053,(Umbelopsis_vinacea_INT44_006475_KAG2179627.1:0.0935780445,Umbelopsis_isabellina_INT43_004589_KAG2173215.1:0.1117423739)/1:0.1837916767)/1:0.0721230997)/1:0.0891332862)/0.879:0.0231333543,((((Mucor_circinelloides_1006PhL_phosphatidylserine_decarboxylase_EPB81699.1:0.0156106193,(Mucor_ambiguus_phosphatidylserine_decarboxylase_GAN06364.1:0.0079103868,Mucor_lusitanicus_CBS_277.49_MUCCIDRAFT_136788_OAD08630.1:0.0215455621)/1:0.0100284482)/1:0.0156885922,(Mucor_plumbeus_INT46_010335_partial_KAG2202331.1:0.0235415740,Parasitella_parasitica__CEP11968.1:0.0900044440)/0.744:0.0053940502)/1:0.1319418320,(Choanephora_cucurbitarum_Phosphatidylserine_decarboxylase_proenzyme_3_OBZ83929.1:0.0598117433,Rhizopus_stolonifer_CU098_008171_RCI03615.1:0.0619268707)/1:0.0669683556)/1:0.1731575973,Phycomyces_blakesleeanus_NRRL_1555___PHYBLDRAFT_21209_OAD73186.1:0.2241659600)/1:0.0919870801)/0.971:0.0236115267,(((Absidia_repens_phosphatidylserine_decarboxylase_domain_containing_protein_ORZ23151.1:0.0559960436,Absidia_glauca__SAL97147.1:0.0420703695)/0.982:0.0249509670,Absidia_glauca__SAL95195.1:0.0331471305)/1:0.0711111893,Hesseltinella_vesiculosa_DM01DRAFT_1340909_ORX42923.1:0.2225830379)/1:0.1292556972)/1:0.0506213556,Phycomyces_blakesleeanus_NRRL_1555___PHYBLDRAFT_180592_OAD76254.1:0.4048865203)/1:0.1476361521)/0.994:0.0433123792)/1:0.0915057821)/0.912:0.0303459025,Rhizopus_stolonifer_CU098_000511_partial_RCH90047.1:0.1058615376);
------
SAC1_INP52
------
(Rhizopus_delemar_RA_99_880_RO3G_11377_EIE86666.1:0.0605302192,Rhizopus_stolonifer_inositol_polyphosphate_5_phosphatase_RCI04211.1:0.0640587066,(((((Mucor_circinelloides_1006PhL_HMPREF1544_06475_EPB86689.1:0.0115343444,(Mucor_ambiguus_DNase_I_like_protein_GAN08814.1:0.0039928784,Mucor_lusitanicus_CBS_277.49_MUCCIDRAFT_116692_partial_OAC97711.1:0.0093415391)/0.977:0.0048349612)/1:0.0166958573,Mucor_plumbeus_INT46_004457_partial_KAG2190266.1:0.0337605938)/1:0.0777923661,Mucor_saturninus_INT47_007130_partial_KAG2197521.1:0.0706661314)/1:0.0285059172,(Choanephora_cucurbitarum_Inositol_1_4_5_trisphosphate_5_phosphatase_1_OBZ85798.1:0.0646808280,Rhizopus_stolonifer_inositol_polyphosphate_5_phosphatase_partial_RCI06421.1:0.0350119509)/1:0.0479851586)/1:0.0238162886,(((Lichtheimia_corymbifera_JMRC_FSU_9682_inositol_polyphosphate_phosphatase_CDH51244.1:0.0101221883,Lichtheimia_ramosa_LRAMOSA03219_CDS10954.1:0.0142768091)/1:0.0579385692,(Syncephalastrum_racemosum_SacI_homology_domain_domain_containing_protein_ORZ02622.1:0.2006649475,Mucor_circinatus_INT45_000325_KAG2218788.1:0.1193771753)/0.994:0.0312696486)/1:0.0915287379,(((Absidia_repens_SacI_homology_domain_domain_containing_protein_ORZ20512.1:0.0531198538,Absidia_glauca__SAM08738.1:0.0723110703)/1:0.0552170650,Hesseltinella_vesiculosa_DM01DRAFT_1338802_ORX47966.1:0.2258254210)/1:0.0974280936,(Umbelopsis_vinacea_INT44_005078_KAG2187390.1:0.2605127101,(((((((Rhizophagus_irregularis_DAOM_181602=DAOM_197198_inositol_polyphosphate_phosphatase_POG76815.1:0.0000022253,Rhizophagus_irregularis_RhiirC2_730156_PKK78305.1:0.0026071186)/0.999:0.0030595064,Rhizophagus_diaphanus_SacI_homology_domain_containing_protein_RGB41627.1:0.0061522297)/1:0.0418225992,Rhizophagus_clarus_RclHR1_01820018_GBB91089.1:0.0512537640)/1:0.0332703188,Glomus_cerebriforme_SacI_homology_domain_containing_protein_RIA99440.1:0.0552427224)/1:0.0809811730,(Gigaspora_rosea_Endonuclease_exonuclease_phosphatase_RIB17656.1:0.2215755538,Diversispora_epigaea_Glove_208g94_RHZ76008.1:0.2678227900)/1:0.0437228314)/1:0.2315885734,((Aspergillus_niger_CBS_513.88_inositol_1_4_5_trisphosphate_5_phosphatase_1_XP_001396144.2:0.5999857336,(Yarrowia_lipolytica_CLIB122_YALI0D06413p_XP_502484.1:0.5831734705,Saccharomyces_cerevisiae_S288C_phosphatidylinositol_3_phosphoinositide_5_phosphatase_INP52_NP_014293.1:0.8246983126)/1:0.2004107960)/1:0.3193907946,((Allomyces_macrogynus_ATCC_38327_AMAG_12442_KNE67710.1:0.0115790922,Allomyces_macrogynus_ATCC_38327_AMAG_14418_KNE70269.1:0.0104387202)/1:0.3362572424,Catenaria_anguillulae_PL171_Endonuclease_exonuclease_phosphatase_ORZ37538.1:0.2885771887)/1:0.8109927452)/1:0.1273989397)/1:0.1159867497,((Podila_verticillata_NRRL_6337_MVEG_07669_KFH67146.1:0.1288666942,Linnemannia_elongata_AG_77_K457DRAFT_81813_OAQ24591.1:0.0868933733)/0.989:0.0393069624,Lobosporangium_transversale_SacI_homology_domain_domain_containing_protein_ORZ04536.1:0.1020859206)/1:0.5554493438)/1:0.2697232053)/1:0.1704661964)/0.664:0.0260866123)/1:0.0538114109)/1:0.0984788416);
------
SAC1_SAC1
------
(Rhizopus_delemar_RA_99_880_RO3G_10760_EIE86049.1:0.0927928993,((Rhizopus_microsporus_BCV71DRAFT_203396_ORE15358.1:0.0000031770,Rhizopus_azygosporus_CU097_013267_RCH97012.1:0.0000026746)/0.998:0.0123180064,(Rhizopus_microsporus_var._microsporus_BCV72DRAFT_43735_ORE02789.1:0.0000032380,Rhizopus_microsporus_ATCC_52813_RHIMIDRAFT_285946_PHZ09128.1:0.0000034551)/0.983:0.0079501059)/1:0.1226990564,((((((Mucor_circinelloides_1006PhL_HMPREF1544_04674_EPB88561.1:0.0240881409,(Mucor_ambiguus_conserved_GAN04253.1:0.0218002824,Mucor_lusitanicus_CBS_277.49_MUCCIDRAFT_106243_OAD05684.1:0.0173903188)/1:0.0096047229)/1:0.0242529034,Mucor_plumbeus_INT46_000035_KAG2205062.1:0.0338005242)/0.982:0.0137356449,Parasitella_parasitica__CEP14242.1:0.0526832039)/1:0.0297743215,(Choanephora_cucurbitarum_Phosphatidylinositide_phosphatase_SAC1_OBZ91577.1:0.0924632208,Rhizopus_stolonifer_CU098_006519_partial_RCH84508.1:0.0455963916)/1:0.1063521425)/0.994:0.0265628588,(Thamnidium_elegans_INT48_006558_KAG2231346.1:0.0701747001,Mucor_saturninus_INT47_000271_KAG2200278.1:0.0592327969)/1:0.0451905101)/1:0.0516887650,(((((((Lichtheimia_corymbifera_JMRC_FSU_9682_probable_sac1_recessive_suppressor_of_secretorydefect_CDH55913.1:0.0000027030,Lichtheimia_corymbifera_JMRC_FSU_9682_probable_sac1_recessive_suppressor_of_secretorydefect_CDH55914.1:0.0000025620)/1:0.0121313151,Lichtheimia_ramosa_LRAMOSA09309_CDS06784.1:0.0237470382)/1:0.1170476333,Mucor_circinatus_INT45_002508_KAG2226042.1:0.0834503333)/1:0.0480694094,Syncephalastrum_racemosum_SacI_homology_domain_domain_containing_protein_ORY93211.1:0.1381484585)/1:0.0493522959,Phycomyces_blakesleeanus_NRRL_1555___PHYBLDRAFT_159778_OAD69510.1:0.2799274400)/1:0.0460773221,((Umbelopsis_vinacea_INT44_009199_KAG2184184.1:0.1350657364,Umbelopsis_isabellina_INT43_005687_KAG2176447.1:0.0926153314)/1:0.1391715133,((Endogone_sp._FLAS_F59071_YKL212Wp_like_protein_RUS17025.1:0.2970337538,(((((((Rhizophagus_irregularis_DAOM_181602=DAOM_197198_putative_inositol_phosphatidylinositol_phosphatase_POG78417.1:0.0000028541,Rhizophagus_irregularis_RhiirC2_744306_PKK71617.1:0.0000024681)/1:0.0074759812,Rhizophagus_diaphanus_SacI_homology_domain_containing_protein_partial_RGB29958.1:0.0030215835)/1:0.0220321219,Rhizophagus_clarus_RclHR1_00420029_GBC01467.1:0.0340591019)/1:0.0433812426,Glomus_cerebriforme_SacI_homology_domain_containing_protein_RIA87421.1:0.0931297792)/1:0.0786505558,(Diversispora_epigaea_Glove_42g28_RHZ86932.1:0.1613169988,Gigaspora_rosea_SacI_homology_domain_containing_protein_RIB03083.1:0.1908558642)/0.547:0.0466821004)/1:0.2327268772,((((Podila_verticillata_NRRL_6337_MVEG_02076_KFH71781.1:0.1386910859,Linnemannia_elongata_AG_77_K457DRAFT_143867_OAQ36276.1:0.1825022955)/1:0.0524204964,Lobosporangium_transversale_SacI_homology_domain_domain_containing_protein_ORZ27073.1:0.1520074527)/0.999:0.0644418864,(Podila_verticillata_NRRL_6337_MVEG_02132_KFH71838.1:0.0725997076,(Linnemannia_elongata_AG_77_K457DRAFT_132216_OAQ36235.1:0.1510365288,Lobosporangium_transversale_SacI_homology_domain_domain_containing_protein_ORZ26991.1:0.1455575940)/1:0.0409014228)/0.994:0.0480356245)/1:0.3179945131,((Allomyces_macrogynus_ATCC_38327_N2_N2_dimethylguanosine_tRNA_methyltransferase_KNE55009.1:0.0065841660,Allomyces_macrogynus_ATCC_38327_AMAG_02456_KNE56672.1:0.0134656938)/1:0.3153795634,Catenaria_anguillulae_PL171_SacI_homology_domain_domain_containing_protein_ORZ39465.1:0.2562435805)/1:0.7768912626)/0.981:0.0820720928)/1:0.0879159747,((Yarrowia_lipolytica_CLIB122_YALI0D05995p_XP_502467.1:0.4417484974,Saccharomyces_cerevisiae_S288C_phosphatidylinositol_3_phosphatase_SAC1_NP_012710.1:0.5991176804)/1:0.1754236850,Aspergillus_niger_CBS_513.88_phosphoinositide_phosphatase_Sac1_XP_001401616.2:0.6225238736)/1:0.3023201837)/1:0.0869442756)/0.995:0.0530622384,((Bifiguratus_adelaidae_BZG36_05488_partial_OZJ01528.1:0.6745065788,(((((Rhizopus_delemar_RA_99_880_RO3G_11708_EIE86997.1:0.1454133036,((Rhizopus_microsporus_BCV71DRAFT_263314_ORE19017.1:0.0137460625,Rhizopus_azygosporus_CU097_008580_RCH87685.1:0.0048418880)/0.964:0.0089293141,(Rhizopus_microsporus_var._microsporus_BCV72DRAFT_302302_ORE09987.1:0.0000026993,Rhizopus_microsporus_ATCC_52813_RHIMIDRAFT_271688_PHZ15194.1:0.0000025527)/1:0.0172304508)/1:0.1053632241)/1:0.1209046302,((((Mucor_circinelloides_1006PhL_HMPREF1544_10354_EPB82883.1:0.0300970901,(Mucor_ambiguus_conserved_GAN03515.1:0.0216716185,Mucor_lusitanicus_CBS_277.49_MUCCIDRAFT_35530_OAD06544.1:0.0181041598)/0.987:0.0095697688)/0.989:0.0081960889,(Mucor_plumbeus_INT46_000662_KAG2191942.1:0.0396399317,Parasitella_parasitica__CEP13788.1:0.0967230398)/1:0.0224693411)/1:0.0782037273,(Choanephora_cucurbitarum_Uncharacterized_protein_C19F5.03_OBZ88290.1:0.1238156267,Rhizopus_stolonifer_CU098_011994_RCI05525.1:0.0981973373)/1:0.1509116859)/0.968:0.0268088804,Mucor_saturninus_INT47_006817_KAG2207343.1:0.1471459835)/1:0.0911657187)/1:0.1132591829,Phycomyces_blakesleeanus_NRRL_1555___PHYBLDRAFT_87681_partial_OAD70258.1:0.3830513959)/1:0.0584413018,((Mucor_circinatus_INT45_010386_KAG2220018.1:0.1793300897,((Lichtheimia_corymbifera_JMRC_FSU_9682_probable_sac1_recessive_suppressor_of_secretorydefect_CDH53005.1:0.0000025630,Lichtheimia_corymbifera_JMRC_FSU_9682_probable_sac1_recessive_suppressor_of_secretorydefect_CDH53006.1:0.0000029184)/1:0.0531615587,Lichtheimia_ramosa_LRAMOSA09839_CDS08477.1:0.0232446467)/1:0.3818237235)/1:0.0607840244,Syncephalastrum_racemosum_SacI_homology_domain_domain_containing_protein_ORZ02703.1:0.3021868053)/0.943:0.0479253729)/1:0.0754591129,(Hesseltinella_vesiculosa_DM01DRAFT_360054_ORX58770.1:0.5100475810,(Absidia_repens_SacI_homology_domain_domain_containing_protein_ORZ14208.1:0.1518536979,Absidia_glauca__SAM07212.1:0.1933350656)/1:0.1737948116)/1:0.3419064765)/1:0.1537247948)/0.411:0.0359280778,(Umbelopsis_vinacea_INT44_000048_KAG2173935.1:0.2066100834,Umbelopsis_isabellina_INT43_001946_KAG2179096.1:0.2051477207)/1:0.4474598846)/0.736:0.0495948509)/1:0.0741652277)/1:0.1066796865)/0.993:0.0345403028,(Hesseltinella_vesiculosa_DM01DRAFT_1319763_ORX56736.1:0.1570050122,(((Absidia_repens_SacI_homology_domain_domain_containing_protein_ORZ18050.1:0.1204052665,Absidia_repens_SacI_homology_domain_domain_containing_protein_ORZ21594.1:0.0667809263)/0.69:0.0221653625,Absidia_glauca__SAL95309.1:0.1636910924)/1:0.0244567352,Absidia_glauca__SAM01047.1:0.0850397821)/1:0.1029899594)/1:0.2142232674)/1:0.0983544672)/1:0.1029562557);
------
SAC1_SAC2
------
(Mucor_circinelloides_1006PhL_HMPREF1544_04408_EPB88768.1:0.0100504792,(Mucor_ambiguus_lipid_phosphoinositide_phosphatase_GAN06118.1:0.0158264585,Mucor_lusitanicus_CBS_277.49_MUCCIDRAFT_114111_OAD00622.1:0.0197948009)/1:0.0139422805,(Mucor_plumbeus_INT46_009597_KAG2194611.1:0.0360649581,(Parasitella_parasitica__CEP16863.1:0.0628435027,(((((((Rhizopus_microsporus_BCV71DRAFT_227023_ORE18317.1:0.0000028824,Rhizopus_azygosporus_CU097_015726_RCI01263.1:0.0000024069)/1:0.0075876151,Rhizopus_azygosporus_CU097_009354_RCH95371.1:0.0097212332)/0.963:0.0053881752,(Rhizopus_microsporus_var._microsporus_BCV72DRAFT_222853_ORE09743.1:0.0000020717,Rhizopus_microsporus_ATCC_52813_RHIMIDRAFT_265514_PHZ16240.1:0.0000029813)/1:0.0177314435)/1:0.1303282911,Rhizopus_stolonifer_Phosphatidylinositide_phosphatase_SAC2_partial_RCH77797.1:0.1747257195)/1:0.1058408046,((((((Lichtheimia_corymbifera_JMRC_FSU_9682_related_to_sac1_recessive_suppressor_ofsecretory_defect_CDH60949.1:0.0336025667,Lichtheimia_ramosa_LRAMOSA08344_CDS05816.1:0.0220421271)/1:0.2045764575,Mucor_circinatus_INT45_005937_KAG2226265.1:0.2074957827)/1:0.0655985082,Syncephalastrum_racemosum_SacI_homology_domain_domain_containing_protein_ORY98766.1:0.3051157527)/1:0.1097857749,((Umbelopsis_vinacea_INT44_008832_KAG2183821.1:0.1296297956,Umbelopsis_isabellina_INT43_001148_KAG2175501.1:0.2224807052)/1:0.3970104876,((Endogone_sp._FLAS_F59071_BC937DRAFT_88776_RUS18438.1:0.0000020847,Endogone_sp._FLAS_F59071_BC937DRAFT_88776_RUS18439.1:0.1072760792)/1:0.4062422495,(((((((((Rhizophagus_irregularis_DAOM_181602=DAOM_197198_GLOIN_2v1576729_POG74395.1:0.0000027256,Rhizophagus_irregularis_RhiirC2_723362_PKK80867.1:0.0068225061)/0.994:0.0037494386,Rhizophagus_diaphanus_SacI_homology_domain_containing_protein_RGB41873.1:0.0030564747)/1:0.0418075746,Rhizophagus_clarus_RclHR1_00070034_GBC06667.1:0.0403821527)/1:0.0272819185,Glomus_cerebriforme_SacI_homology_domain_containing_protein_RIA88134.1:0.0377091788)/1:0.1326733407,Diversispora_epigaea_Glove_606g57_RHZ46753.1:0.2772180330)/0.984:0.0400915402,Gigaspora_rosea_SacI_homology_domain_containing_protein_RIB09377.1:0.2733386391)/1:0.2517115711,(Aspergillus_niger_CBS_513.88_SacI_domain_protein_XP_001389823.2:1.1938880011,Yarrowia_lipolytica_CLIB122_YALI0E01408p_XP_503414.1:2.3832822045)/1:0.8194280841)/0.991:0.0740325555,((Podila_verticillata_NRRL_6337_MVEG_07930_KFH65827.1:0.2150211574,Lobosporangium_transversale_SacI_homology_domain_domain_containing_protein_ORZ04676.1:0.1989499632)/0.964:0.0425845799,Linnemannia_elongata_AG_77_K457DRAFT_96368_OAQ28089.1:0.1418365014)/1:0.8049016194)/1:0.2365595210,Bifiguratus_adelaidae_BZG36_01058_OZJ06113.1:0.8761909757)/0.993:0.0676372883)/1:0.1124549588)/1:0.1691792981)/0.712:0.0212713054,((Absidia_repens_SacI_homology_domain_domain_containing_protein_ORZ22526.1:0.1832517889,Absidia_glauca__SAL97947.1:0.1411065566)/1:0.0996337129,Hesseltinella_vesiculosa_DM01DRAFT_1339064_ORX47430.1:0.4541148744)/1:0.3027414541)/0.904:0.0298544418,Phycomyces_blakesleeanus_NRRL_1555___PHYBLDRAFT_185667_OAD77891.1:0.2789187186)/1:0.1535788720)/1:0.0717754488,(Mucor_saturninus_INT47_000514_KAG2201975.1:0.1189155845,Thamnidium_elegans_INT48_008083_KAG2229696.1:0.0760818302)/1:0.0436580893)/1:0.0716249440,Choanephora_cucurbitarum_Phosphatidylinositide_phosphatase_SAC2_OBZ89969.1:0.2451616693)/1:0.0928713589)/0.988:0.0152532369)/1:0.0258514009);
------
SPS19_SPS19
------
(Rhizopus_delemar_RA_99_880_RO3G_07047_EIE82342.1:0.2692245243,((((((Mucor_circinelloides_1006PhL_2_4_dienoyl_CoA_reductase_NADPH2_EPB90670.1:0.0296949294,Mucor_ambiguus_NAD_P_binding_protein_GAN05610.1:0.0000028576)/0.994:0.0097034630,Mucor_lusitanicus_CBS_277.49_MUCCIDRAFT_115465_OAC98544.1:0.0096968753)/1:0.0103438458,Parasitella_parasitica__CEP19790.1:0.0296796088)/0.988:0.0100136077,Mucor_plumbeus_INT46_003035_KAG2208774.1:0.0235438643)/1:0.0995237546,(Thamnidium_elegans_INT48_007871_KAG2235473.1:0.0763537450,Mucor_saturninus_INT47_012505_KAG2196283.1:0.0702185173)/1:0.0662069159)/1:0.0485693519,(Choanephora_cucurbitarum_Peroxisomal_2_4_dienoyl_CoA_reductase_SPS19_OBZ87073.1:0.1013114883,(((((Phycomyces_blakesleeanus_NRRL_1555___PHYBLDRAFT_176572_OAD80977.1:0.1830985432,(Syncephalastrum_racemosum_BCR43DRAFT_494496_ORY94723.1:0.2724803484,((((Lichtheimia_corymbifera_JMRC_FSU_9682_dienoyl_reductase_CDH54369.1:0.0515778440,Lichtheimia_ramosa_LRAMOSA06131_CDS13958.1:0.0261199039)/1:0.1408708335,((Lichtheimia_corymbifera_JMRC_FSU_9682_dienoyl_reductase_CDH57721.1:0.0000024941,Lichtheimia_ramosa_LRAMOSA11475_CDS11831.1:0.0093828786)/1:0.0732184011,Mucor_circinatus_INT45_010509_KAG2224443.1:0.2435288677)/0.996:0.0712018632)/0.992:0.0537724136,(Lichtheimia_corymbifera_JMRC_FSU_9682_dienoyl_reductase_CDH60934.1:0.0380103159,Lichtheimia_ramosa_LRAMOSA10708_CDS09348.1:0.0655332464)/1:0.3238081484)/0.933:0.0526581637,(((((((Rhizophagus_irregularis_DAOM_181602=DAOM_197198_2_4_dienoyl_CoA_reductase_POG71391.1:0.0000029077,Rhizophagus_diaphanus_2_4_dienoyl_CoA_reductase_RGB25257.1:0.0000021753)/0.126:0.0000023632,Rhizophagus_irregularis_2_4_dienoyl_CoA_reductase_PKK81055.1:0.0044642175)/1:0.0793479617,Glomus_cerebriforme_2_4_dienoyl_CoA_reductase_RIA95914.1:0.0684117912)/1:0.2269110487,Gigaspora_rosea_2_4_dienoyl_CoA_reductase_RIB21361.1:0.3048505059)/1:0.2310221356,((Allomyces_macrogynus_ATCC_38327_AMAG_04529_KNE57668.1:0.0123149642,Allomyces_macrogynus_ATCC_38327_AMAG_15711_KNE71491.1:0.0705925613)/1:0.2172586680,Catenaria_anguillulae_PL171_BCR44DRAFT_116691_ORZ35304.1:0.2087004216)/1:0.3853665895)/0.952:0.0744437190,(Podila_verticillata_NRRL_6337_MVEG_05405_KFH68595.1:0.0692763724,(Linnemannia_elongata_AG_77_NAD_P_binding_protein_OAQ36478.1:0.0609869209,Lobosporangium_transversale_NAD_P_binding_protein_ORZ14366.1:0.1000325179)/0.64:0.0156261190)/1:0.4776541374)/0.977:0.0894909962,((((Yarrowia_lipolytica_CLIB122_YALI0C03003p_XP_501382.1:0.1577198253,Yarrowia_lipolytica_CLIB122_YALI0E14322p_XP_503937.1:0.2136616788)/1:0.1475328651,Aspergillus_niger_CBS_513.88_peroxisomal_2_4_dienoyl_CoA_reductase_SPS19_XP_001396824.1:0.7018140572)/0.481:0.0716669345,Yarrowia_lipolytica_CLIB122_YALI0D01694p_XP_502296.1:0.4559979206)/1:0.2615081111,Saccharomyces_cerevisiae_S288C_2_4_dienoyl_CoA_reductase_NADPH_NP_014197.2:0.5175263777)/1:0.6013452970)/1:0.2187031337)/1:0.0644133540)/0.971:0.0167642017)/1:0.0317836574,((Mucor_circinatus_INT45_008771_KAG2220230.1:0.0781078440,Mucor_circinatus_INT45_008772_KAG2220231.1:0.0961028910)/1:0.2463504264,Hesseltinella_vesiculosa_NAD_P_binding_protein_ORX47699.1:0.3317709127)/1:0.0695671379)/0.997:0.0441158916,((Umbelopsis_vinacea_INT44_008838_KAG2183827.1:0.1059170573,Umbelopsis_isabellina_INT43_001141_KAG2175494.1:0.1728406692)/1:0.1412071781,(Bifiguratus_adelaidae_BZG36_04786_OZJ01831.1:0.4800824649,Jimgerdemannia_flammicorona_BC936DRAFT_143541_RUP48974.1:0.3449903537)/0.99:0.0985841778)/1:0.1223211717)/0.987:0.0483071110,(Absidia_repens_NAD_binding_protein_ORZ14232.1:0.0595716758,Absidia_glauca__SAL98782.1:0.1009521786)/1:0.2304260191)/0.986:0.0323019914,(Hesseltinella_vesiculosa_peroxisomal_2_4_dienoyl_CoA_reductase_ORX55709.1:0.1782678189,(Absidia_repens_2_4_dienoyl_CoA_reductase_ORZ09834.1:0.0490645675,Absidia_glauca__SAM09445.1:0.0734141210)/1:0.1553543147)/1:0.1661613267)/1:0.0838212298)/0.99:0.0482757493)/0.989:0.0495944444,(((Rhizopus_microsporus_NAD_P_binding_protein_ORE22858.1:0.0000028255,Rhizopus_azygosporus_CU097_009611_RCH89820.1:0.0000021644)/0.125:0.0000021863,Rhizopus_azygosporus_CU097_004975_RCH82087.1:0.0048709273)/0.478:0.0034663673,(Rhizopus_microsporus_var._microsporus_NAD_P_binding_protein_ORE03678.1:0.0000022016,Rhizopus_microsporus_ATCC_52813_2_4_dienoyl_CoA_reductase_PHZ09054.1:0.0000022376)/0.932:0.0062717783)/1:0.0815426569);
------
STT4_STT4
------
(Rhizopus_delemar_RA_99_880_RO3G_00361_EIE75657.1:0.0483180463,Rhizopus_stolonifer_phosphatidylinositol_4_kinase_partial_RCI03729.1:0.0897612500,(((Rhizopus_microsporus_BCV71DRAFT_185599_ORE15310.1:0.0000028794,Rhizopus_azygosporus_phosphatidylinositol_4_kinase_RCH93670.1:0.0000028124)/1:0.0088137421,(Rhizopus_azygosporus_phosphatidylinositol_4_kinase_RCI00559.1:0.0045852025,(Rhizopus_microsporus_var._microsporus_BCV72DRAFT_212879_ORE03638.1:0.0000024545,Rhizopus_microsporus_ATCC_52813_RHIMIDRAFT_131668_PHZ12395.1:0.0007372957)/1:0.0126702956)/0.941:0.0042348288)/1:0.0857332214,((((((Mucor_circinelloides_1006PhL_HMPREF1544_08792_EPB84428.1:0.0103499446,(Mucor_lusitanicus_CBS_277.49_MUCCIDRAFT_177820_OAD04944.1:0.0095538513,Mucor_ambiguus_phosphatidylinositol_4_kinase_GAN09121.1:0.0162303032)/0.999:0.0046237678)/1:0.0072881956,Mucor_plumbeus_INT46_003078_KAG2214528.1:0.0184962038)/1:0.0098917621,Parasitella_parasitica__CEP07593.1:0.0303312391)/1:0.0210892838,(Thamnidium_elegans_INT48_001802_partial_KAG2237034.1:0.0511362702,Mucor_saturninus_INT47_009628_KAG2196718.1:0.0499088217)/1:0.0304265696)/0.988:0.0215636203,(Choanephora_cucurbitarum_Phosphatidylinositol_4_kinase_stt4_OBZ85767.1:0.0700551133,Rhizopus_stolonifer_phosphatidylinositol_4_kinase_RCI05866.1:0.0899834907)/1:0.0378883847)/1:0.0343464981,((((((Rhizopus_delemar_RA_99_880_RO3G_09011_EIE84301.1:0.0696524242,Rhizopus_stolonifer_phosphatidylinositol_4_kinase_partial_RCI02297.1:0.1517157986)/1:0.0263630247,((Rhizopus_microsporus_BCV71DRAFT_256391_ORE17005.1:0.0070406387,Rhizopus_azygosporus_phosphatidylinositol_4_kinase_RCH96416.1:0.0049951434)/0.978:0.0043679719,(Rhizopus_microsporus_var._microsporus_BCV72DRAFT_332202_ORE11348.1:0.0000019882,Rhizopus_microsporus_ATCC_52813_RHIMIDRAFT_215911_PHZ12237.1:0.0000020169)/1:0.0092570079)/1:0.0716401558)/1:0.1051962691,(((((Mucor_circinelloides_1006PhL_HMPREF1544_10580_EPB82677.1:0.0096056656,(Mucor_ambiguus_phosphatidylinositol_4_kinase_GAN01478.1:0.0055180562,Mucor_lusitanicus_CBS_277.49_MUCCIDRAFT_46186_OAD08222.1:0.0162158790)/1:0.0046846239)/1:0.0073601050,Mucor_plumbeus_INT46_007157_KAG2190583.1:0.0180829646)/0.979:0.0061275343,Parasitella_parasitica__CEP08014.1:0.0627026656)/1:0.0284247437,(Rhizopus_stolonifer_phosphatidylinositol_4_kinase_partial_RCI05105.1:0.0693031144,Choanephora_cucurbitarum_Phosphatidylinositol_4_kinase_stt4_OBZ83610.1:0.1742458162)/1:0.0512491726)/1:0.0181170104,(Thamnidium_elegans_INT48_000409_KAG2230181.1:0.0447577400,Mucor_saturninus_INT47_005540_KAG2209248.1:0.0269106124)/1:0.0377693895)/1:0.0472615705)/1:0.1190974261,(((((Lichtheimia_corymbifera_JMRC_FSU_9682_related_to_phosphatidylinositol_4_kinase_CDH59470.1:0.0038016279,Lichtheimia_ramosa_LRAMOSA04741_CDS12547.1:0.0077206244)/1:0.0481670510,Mucor_circinatus_INT45_002102_KAG2227864.1:0.0554473482)/1:0.0388695556,Syncephalastrum_racemosum_BCR43DRAFT_492686_ORY95250.1:0.0754089725)/1:0.0554293636,Phycomyces_blakesleeanus_NRRL_1555___PHYBLDRAFT_25598_OAD81407.1:0.2269319990)/0.419:0.0072205857,(Hesseltinella_vesiculosa_DM01DRAFT_1339741_ORX46095.1:0.1287609885,(Absidia_repens_BCR42DRAFT_403535_ORZ24730.1:0.0340406063,Absidia_glauca__SAL97078.1:0.0391357072)/1:0.0372631196)/1:0.1376063490)/0.994:0.0165482126)/1:0.0285937089,((Umbelopsis_vinacea_INT44_004452_KAG2189310.1:0.0969159450,Umbelopsis_isabellina_INT43_003169_partial_KAG2177922.1:0.0862650158)/1:0.2242554808,((Jimgerdemannia_flammicorona_BC936DRAFT_144422_partial_RUP48544.1:0.0522071774,Endogone_sp._FLAS_F59071_BC937DRAFT_92430_RUS21518.1:0.0802470499)/1:0.1609603467,(Bifiguratus_adelaidae_BZG36_03611_OZJ03933.1:0.3838898765,(((((((Rhizophagus_irregularis_DAOM_181602=DAOM_197198_GLOIN_2v1463161_POG64331.1:0.0000025199,Rhizophagus_irregularis_RhiirC2_659568_PKK71311.1:0.0007446395)/1:0.0034618046,Rhizophagus_diaphanus_C1646_633901_RGB22886.1:0.0100394642)/1:0.0225610102,Rhizophagus_clarus_RclHR1_12600001_GBB86166.1:0.0243048291)/1:0.0278144482,Glomus_cerebriforme_C1645_686477_RIA97806.1:0.0493616266)/1:0.0767422066,(Gigaspora_rosea_C2G38_1963764_RIB20539.1:0.1546077857,Diversispora_epigaea_Glove_586g34_RHZ47266.1:0.1783962186)/1:0.0373220581)/1:0.1965549701,((Aspergillus_niger_CBS_513.88_phosphatidylinositol_4_kinase_STT4_XP_001396153.2:0.7334386698,(Yarrowia_lipolytica_CLIB122_YALI0E28153p_XP_504493.1:0.5225943672,Saccharomyces_cerevisiae_S288C_1_phosphatidylinositol_4_kinase_STT4_NP_013408.1:0.9374538203)/1:0.3488602520)/1:0.5471101715,(Allomyces_macrogynus_ATCC_38327_AMAG_06245_KNE61416.1:0.0165237507,Allomyces_macrogynus_ATCC_38327_AMAG_11769_KNE66654.1:0.0122164142)/1:1.8245419083)/1:0.1388364499)/0.98:0.0385168773,(((Podila_verticillata_NRRL_6337_MVEG_08250_KFH66149.1:0.0507518197,(Lobosporangium_transversale_BCR41DRAFT_302120_ORZ23678.1:0.1045955608,Linnemannia_elongata_AG_77_K457DRAFT_145652_OAQ29519.1:0.0735354095)/1:0.0537658694)/1:0.0383224747,(Linnemannia_elongata_AG_77_K457DRAFT_1773493_OAQ30810.1:0.0304110338,Lobosporangium_transversale_BCR41DRAFT_313029_ORZ04544.1:0.0855751913)/1:0.0156582544)/0.744:0.0196739888,Podila_verticillata_NRRL_6337_MVEG_03727_KFH70880.1:0.0550176405)/1:0.4793012535)/1:0.1439248904)/0.442:0.0342384657)/1:0.1158038846)/1:0.1240535486)/0.971:0.0198960783,(((Mucor_circinatus_INT45_000158_KAG2224143.1:0.2866247214,(Lichtheimia_corymbifera_JMRC_FSU_9682_phosphatidylinositol_4_kinase_CDH49692.1:0.0215219252,Lichtheimia_ramosa_LRAMOSA01256_CDS07307.1:0.0230235987)/1:0.2573862905)/1:0.1491711845,(Hesseltinella_vesiculosa_DM01DRAFT_1364825_ORX44035.1:0.3302097998,(Absidia_repens_BCR42DRAFT_472101_ORZ07903.1:0.1402533435,Absidia_glauca__SAL95402.1:0.1526196067)/1:0.1794255237)/1:0.1972725747)/0.993:0.0358177898,Phycomyces_blakesleeanus_NRRL_1555___PHYBLDRAFT_167008_OAD74657.1:0.4768469773)/0.965:0.0286931073)/1:0.1062083112)/1:0.1220249948)/1:0.0590532156);
------
SUR2_c5_sterol_desaturase
------
(Rhizopus_delemar_RA_99_880_RO3G_07367_EIE82662.1:0.0551131307,(((Rhizopus_microsporus_BCV71DRAFT_101429_ORE19467.1:0.0000029058,Rhizopus_azygosporus_c_5_sterol_desaturase_RCH83392.1:0.0000028660)/0.988:0.0104192910,((Rhizopus_microsporus_var._microsporus_BCV72DRAFT_269704_ORE09769.1:0.0000029957,Rhizopus_microsporus_ATCC_52813_RHIMIDRAFT_213209_PHZ14796.1:0.0000027777)/1:0.0070419311,Rhizopus_azygosporus_c_5_sterol_desaturase_RCH92601.1:0.0000025007)/0.967:0.0108104259)/1:0.0939873162,(Rhizopus_delemar_RA_99_880_RO3G_13407_EIE88696.1:0.1011692306,(((Parasitella_parasitica__CEP09011.1:0.0279149652,(Mucor_ambiguus_conserved_GAN08631.1:0.0252191091,Mucor_lusitanicus_CBS_277.49_MUCCIDRAFT_156917_partial_OAC99868.1:0.0038901007)/0.959:0.0265562698)/1:0.0705431880,(((Lichtheimia_corymbifera_JMRC_FSU_9682_c_5_sterol_desaturase_CDH58530.1:0.0197422264,Lichtheimia_ramosa_LRAMOSA02887_CDS10211.1:0.0062798006)/1:0.2252603889,(Bifiguratus_adelaidae_BZG36_03203_OZJ04367.1:0.3283583086,(((((Rhizophagus_irregularis_DAOM_181602=DAOM_197198_GLOIN_2v1452243_POG76106.1:0.0030491911,Rhizophagus_diaphanus_C_5_sterol_desaturase_erg31_RGB42157.1:0.0040400796)/1:0.0712826195,Rhizophagus_clarus_RclHR1_01800011_GBB90926.1:0.0491984369)/1:0.1168606421,(Diversispora_epigaea_Glove_153g26_RHZ78982.1:0.1716553128,Gigaspora_rosea_putative_sterol_delta_5_6_desaturase_RIB16404.1:0.1209326753)/0.848:0.0591707013)/1:0.3227577651,Yarrowia_lipolytica_CLIB122_YALI0D20878p_XP_503090.1:0.7807449897)/0.884:0.1033678940,(Podila_verticillata_NRRL_6337_C_5_sterol_desaturase_KFH64655.1:0.1657544356,Podila_verticillata_NRRL_6337_MVEG_07100_KFH66575.1:0.6888437883)/1:0.3235240025)/1:0.1457149031)/0.999:0.1317534911)/0.9:0.0496336594,Hesseltinella_vesiculosa_DM01DRAFT_1336994_ORX52004.1:0.2753468661)/1:0.4117793745)/0.894:0.0215326405,Mucor_saturninus_INT47_008973_KAG2202941.1:0.1463155924)/1:0.0598370162)/0.968:0.0242840453)/1:0.0375730480,Rhizopus_stolonifer_c_5_sterol_desaturase_partial_RCI06788.1:0.1527314276);
------
SUR2_SUR2
------
(Rhizopus_delemar_RA_99_880_RO3G_06324_EIE81619.1:0.0734673278,(Rhizopus_stolonifer_CU098_004403_RCH98914.1:0.1472199977,(Rhizopus_delemar_RA_99_880_RO3G_10005_EIE85295.1:0.0911149263,((((Mucor_circinelloides_1006PhL_HMPREF1544_04812_EPB88346.1:0.0103258053,(Mucor_lusitanicus_CBS_277.49_MUCCIDRAFT_184186_OAD03585.1:0.0101018571,Mucor_ambiguus_conserved_GAN09183.1:0.0171620602)/0.955:0.0035227144)/0.978:0.0164942532,(Mucor_plumbeus_INT46_001232_KAG2196487.1:0.0335595298,Parasitella_parasitica__CEP11784.1:0.0938289006)/0.366:0.0063595625)/1:0.1049486291,(Thamnidium_elegans_INT48_002023_KAG2236954.1:0.1414296539,Mucor_saturninus_INT47_001366_KAG2200835.1:0.1398535819)/1:0.0841866603)/1:0.0765295065,(Choanephora_cucurbitarum_Sphingolipid_C4_hydroxylase_sur2_OBZ82531.1:0.3964071806,((Phycomyces_blakesleeanus_NRRL_1555___PHYBLDRAFT_90478_partial_OAD77762.1:0.4229866203,((((((((Mucor_circinelloides_1006PhL_HMPREF1544_05610_EPB87626.1:0.0151905476,(Mucor_ambiguus_sphinganine_C4_hydroxylase_GAN03987.1:0.0088723092,Mucor_lusitanicus_CBS_277.49_MUCCIDRAFT_120511_partial_OAD03055.1:0.0067487097)/0.994:0.0090209746)/0.865:0.0099347198,Mucor_plumbeus_INT46_010224_KAG2191328.1:0.0175467919)/1:0.1078644242,(Thamnidium_elegans_INT48_009166_KAG2235751.1:0.0553954604,Mucor_saturninus_INT47_007099_KAG2195963.1:0.2722642167)/1:0.0490635832)/0.953:0.0966509344,Choanephora_cucurbitarum_Sphingolipid_C4_hydroxylase_sur2_OBZ88943.1:0.3401798187)/0.987:0.0979876512,Phycomyces_blakesleeanus_NRRL_1555___PHYBLDRAFT_20543_OAD72907.1:0.3606751537)/0.78:0.0516412302,((((Absidia_repens_BCR42DRAFT_427738_ORZ05781.1:0.0996445113,Absidia_repens_fatty_acid_hydroxylase_superfamily_domain_containing_protein_ORZ16383.1:0.0693416451)/0.891:0.0185315250,Absidia_glauca__SAL99240.1:0.1882037563)/0.636:0.0149125010,Absidia_glauca__SAM01581.1:0.0880155137)/1:0.1253112179,Hesseltinella_vesiculosa_sterol_desaturase_ORX60307.1:0.4480168406)/1:0.1285091638)/1:0.1182010116,((Umbelopsis_vinacea_INT44_008342_KAG2181527.1:0.1188620115,Umbelopsis_isabellina_INT43_003993_KAG2180204.1:0.1116702908)/1:0.3129597902,(((Bifiguratus_adelaidae_BZG36_03292_partial_OZJ03918.1:0.5046229854,Bifiguratus_adelaidae_BZG36_04656_OZJ04064.1:0.4318802730)/0.671:0.1434437241,(Umbelopsis_vinacea_INT44_005760_KAG2182780.1:0.1967236529,Umbelopsis_isabellina_INT43_006997_KAG2182070.1:0.0701349950)/1:0.2790280240)/1:0.1465879629,((((((Rhizophagus_irregularis_DAOM_181602=DAOM_197198_putative_sphingosine_hydroxylase_POG65904.1:0.0000024776,Rhizophagus_irregularis_RhiirC2_733088_PKK76937.1:0.0037566298)/0.993:0.0049025022,Rhizophagus_diaphanus_fatty_acid_hydroxylase_superfamily_domain_containing_protein_RGB41252.1:0.0028595888)/0.831:0.0141536630,(Rhizophagus_clarus_RclHR1_10060005_GBB83332.1:0.0304569149,Glomus_cerebriforme_fatty_acid_hydroxylase_superfamily_domain_containing_protein_RIA98366.1:0.0615512028)/0.952:0.0215519600)/1:0.3271545720,(Gigaspora_rosea_fatty_acid_hydroxylase_superfamily_domain_containing_protein_RIB18605.1:0.3138533921,Diversispora_epigaea_Glove_568g9_RHZ47738.1:0.3594516319)/1:0.1318381051)/1:0.2703546092,((Podila_verticillata_NRRL_6337_MVEG_11958_KFH62565.1:0.0797575737,(Podila_verticillata_NRRL_6337_C4_hydroxylase_KFH63793.1:0.0666968811,Lobosporangium_transversale_fatty_acid_hydroxylase_superfamily_domain_containing_protein_ORZ12113.1:0.0272621346)/0.697:0.0084166266)/0.528:0.0500221370,Linnemannia_elongata_AG_77_K457DRAFT_139451_OAQ27522.1:0.0397015295)/1:0.5124269014)/1:0.1789677946,(Aspergillus_niger_CBS_513.88_sphinganine_hydroxylase_BasA_XP_001389422.2:0.7463979353,(Yarrowia_lipolytica_CLIB122_YALI0E17347p_XP_504059.1:0.4847002916,Saccharomyces_cerevisiae_S288C_sphingosine_hydroxylase_NP_010583.1:0.8775661288)/0.892:0.2176060203)/1:0.3509481118)/1:0.1588127263)/1:0.1604375842)/1:0.2997293438)/1:0.1194599367,((Lichtheimia_corymbifera_JMRC_FSU_9682_sphingosine_hydroxylase_CDH52073.1:0.0415411131,Lichtheimia_ramosa_LRAMOSA07634_CDS05105.1:0.0066077331)/1:0.2554421928,(Mucor_circinatus_INT45_004355_KAG2224510.1:0.2499230064,Syncephalastrum_racemosum_fatty_acid_hydroxylase_superfamily_domain_containing_protein_ORY94776.1:0.2460663837)/0.762:0.0687630199)/1:0.1769507064)/1:0.2233919805)/0.987:0.0675859497,(Hesseltinella_vesiculosa_sterol_desaturase_ORX54582.1:0.4128310103,(Absidia_repens_fatty_acid_hydroxylase_superfamily_domain_containing_protein_ORZ22947.1:0.1189735334,Absidia_glauca__SAL97224.1:0.1614159354)/1:0.2047976720)/1:0.1642272331)/1:0.1811935465)/1:0.1393008687)/1:0.0956127399)/0.963:0.0335402236)/0.945:0.0251208305,((Rhizopus_microsporus_BCV71DRAFT_215931_ORE17975.1:0.0000021370,Rhizopus_azygosporus_CU097_002426_RCH95356.1:0.0000024265)/0.993:0.0142020021,(Rhizopus_microsporus_var._microsporus_BCV72DRAFT_294458_ORE04668.1:0.0000027085,Rhizopus_microsporus_ATCC_52813_RHIMIDRAFT_196528_PHZ17230.1:0.0000021382)/0.322:0.0035524660)/1:0.1337329824);
------
TAM41_TAM41
------
(Rhizopus_delemar_RA_99_880_RO3G_08364_EIE83659.1:0.0859530922,(((Rhizopus_microsporus_mitochondrial_matrix_Mmp37_ORE13427.1:0.0000020076,Rhizopus_azygosporus_Mitochondrial_translocator_assembly_and_maintenance_protein_41_RCH81988.1:0.0000020075)/0.999:0.0038571727,Rhizopus_azygosporus_Mitochondrial_translocator_assembly_and_maintenance_protein_41_partial_RCH90916.1:0.0000021787)/0.998:0.0077633837,(Rhizopus_microsporus_var._microsporus_mitochondrial_matrix_Mmp37_ORE06834.1:0.0000021947,Rhizopus_microsporus_ATCC_52813_Mmp37_domain_containing_protein_PHZ08775.1:0.0000026497)/0.127:0.0000029248)/1:0.0697786099,(Rhizopus_stolonifer_Mitochondrial_translocator_assembly_and_maintenance_protein_41_RCI07291.1:0.1312007604,(((((Mucor_circinelloides_1006PhL_HMPREF1544_07150_EPB86074.1:0.0000020539,(Mucor_ambiguus_mitochondrial_matrix_Mmp37_GAN01334.1:0.0091206308,Mucor_lusitanicus_CBS_277.49_MUCCIDRAFT_146367_OAD00781.1:0.0080823627)/0.995:0.0118702122)/1:0.0184019416,Parasitella_parasitica__CEP08102.1:0.0273200930)/0.944:0.0118728880,Mucor_plumbeus_INT46_011952_KAG2202681.1:0.0355396253)/1:0.0451175410,(Thamnidium_elegans_INT48_002191_KAG2237887.1:0.0390617033,Mucor_saturninus_INT47_004959_partial_KAG2197992.1:0.0902686254)/1:0.0345622819)/1:0.0434408227,(Choanephora_cucurbitarum_Phosphatidate_cytidylyltransferase_mitochondrial_OBZ86994.1:0.0799307447,(((Phycomyces_blakesleeanus_NRRL_1555___PHYBLDRAFT_155096_OAD74633.1:0.2074649612,((Hesseltinella_vesiculosa_Mmp37_domain_containing_protein_ORX56366.1:0.1914173755,((Absidia_repens_mitochondrial_matrix_Mmp37_ORZ23414.1:0.0461590995,Absidia_glauca__SAM00576.1:0.0641975177)/0.996:0.0349917376,Absidia_glauca__SAL99186.1:0.0834737707)/0.999:0.0587858476)/0.949:0.0521555920,Phycomyces_blakesleeanus_NRRL_1555___PHYBLDRAFT_181116_OAD74130.1:0.5052598321)/0.993:0.0745092077)/0.464:0.0103270367,(((Lichtheimia_corymbifera_JMRC_FSU_9682_mmp37_domain_containing_protein_CDH48705.1:0.0093677904,Lichtheimia_ramosa_LRAMOSA00696_CDS03294.1:0.0100275421)/1:0.1685869986,Mucor_circinatus_INT45_011641_KAG2217203.1:0.1561657105)/0.594:0.0481778535,Syncephalastrum_racemosum_mitochondrial_matrix_Mmp37_ORY95948.1:0.1770231717)/1:0.1093379306)/0.987:0.0338124136,((Umbelopsis_vinacea_INT44_002870_KAG2186646.1:0.0676140728,Umbelopsis_isabellina_INT43_002057_KAG2179207.1:0.1119262562)/1:0.2635320833,(Bifiguratus_adelaidae_BZG36_01358_OZJ05103.1:0.6488180499,(((Podila_verticillata_NRRL_6337_MVEG_11700_KFH62492.1:0.0719996270,(Linnemannia_elongata_AG_77_mitochondrial_matrix_Mmp37_OAQ32038.1:0.0674499720,Lobosporangium_transversale_mitochondrial_matrix_Mmp37_domain_containing_protein_ORZ27213.1:0.0680379436)/0.128:0.0000024604)/1:0.6555013134,(((Yarrowia_lipolytica_CLIB122_YALI0C12276p_XP_501755.1:0.3928346122,Saccharomyces_cerevisiae_S288C_putative_phosphatidate_cytidylyltransferase_NP_011560.3:1.9660014187)/0.999:0.3022399786,(Aspergillus_niger_CBS_513.88_MMP37_like_protein_XP_001389601.1:0.5077962243,Aspergillus_niger_CBS_513.88_MMP37_like_protein_XP_001396461.2:0.8253897971)/1:0.1920566597)/1:0.3706860458,((Allomyces_macrogynus_ATCC_38327_AMAG_05153_KNE59690.1:0.0186667511,Allomyces_macrogynus_ATCC_38327_AMAG_16045_KNE71740.1:0.0360940474)/1:0.5548245158,Catenaria_anguillulae_PL171_mitochondrial_matrix_Mmp37_domain_containing_protein_ORZ33300.1:0.6298405425)/1:0.6248669124)/0.996:0.1065618281)/0.523:0.0425720942,((((((Rhizophagus_irregularis_DAOM_181602=DAOM_197198_mitochondrial_matrix_Mmp37_POG67377.1:0.0000023480,Rhizophagus_irregularis_mitochondrial_matrix_Mmp37_PKK70100.1:0.0000027660)/0.614:0.0039958380,Rhizophagus_diaphanus_mitochondrial_matrix_Mmp37_RGB37262.1:0.0244738183)/1:0.0634242489,Rhizophagus_clarus_RclHR1_05460004_GBC04001.1:0.0425912097)/1:0.0391576114,Glomus_cerebriforme_mitochondrial_matrix_Mmp37_RIA95597.1:0.0945456587)/1:0.2303506878,Gigaspora_rosea_mitochondrial_matrix_Mmp37_domain_containing_protein_RIB03712.1:0.3040559620)/0.89:0.0859146688,Diversispora_epigaea_Glove_456g24_RHZ52888.1:0.2346694482)/1:0.4919086681)/0.819:0.0336063067)/1:0.1375313631)/1:0.1047627490)/1:0.1429222813)/0.942:0.0376815494)/1:0.0664818513)/0.995:0.0289182355);
------
TGL4_TGL4
------
(Allomyces_macrogynus_ATCC_38327_AMAG_01815_KNE55964.1:0.0012770950,Allomyces_macrogynus_ATCC_38327_AMAG_04317_KNE58764.1:0.1192611847,(((((((((((Mucor_circinelloides_1006PhL_HMPREF1544_06186_EPB86968.1:0.0150510581,(Mucor_lusitanicus_CBS_277.49_MUCCIDRAFT_20383_partial_OAD09001.1:0.0143675568,Mucor_ambiguus_conserved_GAN05760.1:0.0120364021)/1:0.0135539466)/1:0.0161531146,Parasitella_parasitica__CEP07616.1:0.0527850489)/1:0.0252871771,Mucor_plumbeus_INT46_003772_KAG2206376.1:0.0254959864)/1:0.0355379324,(Mucor_saturninus_INT47_002077_KAG2202645.1:0.0302326017,Thamnidium_elegans_INT48_001044_KAG2232981.1:0.0485922675)/1:0.0492004159)/0.994:0.0225743450,Choanephora_cucurbitarum_Lipase_4_OBZ89905.1:0.1007528731)/1:0.0496471566,(Rhizopus_microsporus_patatin_domain_containing_protein_ORE19485.1:0.0027159333,(Rhizopus_microsporus_ATCC_52813_patatin_domain_containing_protein_partial_PHZ17732.1:0.0071883192,Rhizopus_microsporus_var._microsporus_BCV72DRAFT_300573_ORE11913.1:0.0000022575)/0.944:0.0096276431)/1:0.2301190267)/1:0.0784567217,(((((Lichtheimia_corymbifera_JMRC_FSU_9682_patatin_family_CDH56994.1:0.0038544981,Lichtheimia_ramosa_LRAMOSA02791_CDS10114.1:0.0083078910)/1:0.0540377433,Mucor_circinatus_INT45_006896_KAG2222374.1:0.1040609877)/1:0.0467807001,Syncephalastrum_racemosum_putative_esterase_of_the_alpha_beta_hydrolase_superfamily_ORY94010.1:0.1222499665)/0.978:0.0433357752,((((Parasitella_parasitica__CEP18273.1:0.1436824413,Mucor_plumbeus_INT46_001290_KAG2190705.1:0.1061960269)/0.976:0.0368598796,(Mucor_ambiguus_MAM1_0027c02176_GAN02730.1:0.0133902973,Mucor_lusitanicus_CBS_277.49_MUCCIDRAFT_140608_partial_OAD05220.1:0.0316445563)/1:0.0548506081)/1:0.2844678333,Thamnidium_elegans_INT48_004360_KAG2230098.1:0.3257531559)/1:0.4855037342,Phycomyces_blakesleeanus_NRRL_1555___PHYBLDRAFT_59654_OAD76122.1:0.6218318687)/1:0.1107492994)/0.77:0.0201440215,(Phycomyces_blakesleeanus_NRRL_1555___PHYBLDRAFT_21541_OAD69560.1:0.2744762434,(Absidia_repens_acyl_transferase_acyl_hydrolase_lysophospholipase_ORZ08172.1:0.0190021699,Absidia_glauca__SAL96813.1:0.1055275586)/1:0.1930150246)/0.662:0.0124153332)/0.99:0.0237699924)/1:0.0664952928,(Umbelopsis_vinacea_INT44_000534_KAG2176055.1:0.0547875481,Umbelopsis_isabellina_INT43_007543_KAG2176889.1:0.0404543360)/1:0.1209302891)/1:0.2422357575,((((((Rhizophagus_irregularis_DAOM_181602=DAOM_197198_GLOIN_2v1694196_POG62686.1:0.0000020283,Rhizophagus_irregularis_patatin_domain_containing_protein_PKK65016.1:0.0023710418)/0.936:0.0022949189,Rhizophagus_diaphanus_acyl_transferase_acyl_hydrolase_lysophospholipase_RGB35174.1:0.0048405744)/1:0.0089311770,Rhizophagus_clarus_RclHR1_07440001_GBC07396.1:0.0103528478)/1:0.0244223016,Glomus_cerebriforme_acyl_transferase_acyl_hydrolase_lysophospholipase_RIA96845.1:0.0476164197)/1:0.0753936167,(Gigaspora_rosea_putative_esterase_of_the_alpha_beta_hydrolase_superfamily_partial_RIB11411.1:0.1330803392,Diversispora_epigaea_Glove_682g52_RHZ45277.1:0.2146094613)/0.975:0.0284450040)/1:0.0818131848,((Lobosporangium_transversale_acyl_transferase_acyl_hydrolase_lysophospholipase_ORZ19134.1:0.0614663106,Linnemannia_elongata_AG_77_K457DRAFT_125377_OAQ30223.1:0.0502241104)/0.942:0.0218717418,Podila_verticillata_NRRL_6337_MVEG_06670_KFH67939.1:0.0606199174)/1:0.3338777037)/0.949:0.0484267092)/0.981:0.1092775177,(Aspergillus_niger_CBS_513.88_patatin_family_phospholipase_XP_001401690.1:0.5216257854,(Yarrowia_lipolytica_CLIB122_YALI0F10010p_XP_505230.1:0.5264547877,(Saccharomyces_cerevisiae_S288C_triacylglycerol_lipase_NP_013015.1:0.1560631527,Saccharomyces_cerevisiae_S288C_triacylglycerol_lipase_NP_014724.1:0.3821846140)/1:0.5649875616)/1:0.2145882805)/1:0.3694845218)/1:0.3497776599,Catenaria_anguillulae_PL171_acyl_transferase_acyl_hydrolase_lysophospholipase_ORZ31495.1:0.1847499988)/1:0.1409935726);
------
YALI0A01441g_epoxide_hydrolase
------
(Rhizopus_delemar_RA_99_880_RO3G_05121_EIE80416.1:0.0900140043,(((Rhizopus_microsporus_alpha_beta_hydrolase_partial_ORE13922.1:0.0000025543,(Rhizopus_microsporus_alpha_beta_hydrolase_ORE22532.1:0.0000028278,Rhizopus_azygosporus_CU097_000417_partial_RCH78105.1:0.0000022707)/0.129:0.0000024906)/0.906:0.0337772234,Rhizopus_microsporus_BCV71DRAFT_269240_partial_ORE12403.1:0.0000027097)/0.995:0.0142982600,(Rhizopus_microsporus_ATCC_52813_alpha_beta_hydrolase_partial_PHZ15905.1:0.0065283432,(Rhizopus_microsporus_var._microsporus_alpha_beta_hydrolase_partial_ORE00962.1:0.0130745028,Rhizopus_azygosporus_Bifunctional_epoxide_hydrolase_2_partial_RCH94731.1:0.0789621934)/1:0.0262406631)/0.819:0.0101030684)/1:0.1228178648,(Rhizopus_stolonifer_CU098_012295_RCI06374.1:0.1329031278,((((Mucor_circinelloides_1006PhL_HMPREF1544_03020_EPB90186.1:0.0053996366,(Mucor_ambiguus_epoxide_hydrolase_GAN11654.1:0.0129185819,(Mucor_lusitanicus_CBS_277.49_MUCCIDRAFT_155831_partial_OAD05213.1:0.0000029113,(Mucor_plumbeus_INT46_009740_KAG2190177.1:0.0358623295,Parasitella_parasitica__CEP09598.1:0.0605003077)/1:0.0313537446)/0.996:0.0087933438)/0.866:0.0044509316)/1:0.0323536378,(Rhizopus_stolonifer_CU098_005202_RCH79176.1:0.0400477582,Choanephora_cucurbitarum_Bifunctional_epoxide_hydrolase_2_OBZ84574.1:0.1281009856)/1:0.0586613658)/1:0.0655532117,Mucor_saturninus_INT47_009362_KAG2204320.1:0.1712829371)/0.731:0.0165088986,(Thamnidium_elegans_INT48_005475_KAG2229813.1:0.1263165542,(Phycomyces_blakesleeanus_NRRL_1555___PHYBLDRAFT_78792_OAD66537.1:0.3914044229,((((Absidia_repens_Alpha_Beta_hydrolase_protein_ORZ04914.1:0.1323726836,Absidia_glauca__SAM09443.1:0.2069320356)/1:0.0677817245,Absidia_glauca__SAM07463.1:0.2192866362)/0.585:0.0276886929,Hesseltinella_vesiculosa_alpha_beta_hydrolase_ORX54503.1:0.3075769757)/1:0.1427839155,((((Lichtheimia_corymbifera_JMRC_FSU_9682_epoxide_hydrolase_CDH56867.1:0.0388096785,Lichtheimia_ramosa_LRAMOSA06573_CDS14404.1:0.0251383490)/1:0.2725165566,(((Lichtheimia_corymbifera_JMRC_FSU_9682_epoxide_hydrolase_CDH54954.1:0.0000020750,Lichtheimia_corymbifera_JMRC_FSU_9682_epoxide_hydrolase_CDH54955.1:0.0000027739)/1:0.0943930078,Lichtheimia_ramosa_LRAMOSA03153_CDS10477.1:0.0200366806)/1:0.3891493809,(Mucor_circinatus_INT45_003793_KAG2216779.1:0.2243357453,Mucor_circinatus_INT45_003788_KAG2216774.1:0.4629267241)/0.978:0.0646953608)/0.894:0.0418253636)/0.998:0.0474158843,((Umbelopsis_vinacea_INT44_006642_KAG2172469.1:0.3265010923,Umbelopsis_isabellina_INT43_008456_KAG2180876.1:0.1868435695)/1:0.2955756023,(((((((((Rhizophagus_irregularis_DAOM_181602=DAOM_197198_Alpha_Beta_hydrolase_protein_POG59336.1:0.0031870475,Rhizophagus_irregularis_alpha_beta_hydrolase_PKK68195.1:0.0000024045)/1:0.0196300520,Rhizophagus_diaphanus_Alpha_Beta_hydrolase_protein_RGB32111.1:0.0103191276)/1:0.0514399298,Rhizophagus_clarus_RclHR1_03410003_GBB99090.1:0.0590110235)/1:0.0744467631,Glomus_cerebriforme_Alpha_Beta_hydrolase_protein_RIA83416.1:0.0887728142)/1:0.1701182019,(Diversispora_epigaea_Glove_541g43_RHZ48817.1:0.2033923696,Gigaspora_rosea_Alpha_Beta_hydrolase_protein_RIB15783.1:0.2172426821)/0.942:0.0525760132)/1:0.3086666897,(Endogone_sp._FLAS_F59071_Alpha_Beta_hydrolase_protein_RUS15895.1:0.4971413948,(Jimgerdemannia_flammicorona_Alpha_Beta_hydrolase_protein_RUP44908.1:0.2269995736,Endogone_sp._FLAS_F59071_epoxide_hydrolase_RUS14271.1:0.0376739890)/0.998:0.2643596786)/1:0.1865445044)/0.993:0.1177030177,Bifiguratus_adelaidae_BZG36_04774_OZJ02659.1:0.4827492914)/1:0.1826301410,((((((Podila_verticillata_NRRL_6337_MVEG_03094_KFH70243.1:0.3299671035,(Lobosporangium_transversale_Alpha_Beta_hydrolase_protein_ORZ05873.1:0.2452441355,Linnemannia_elongata_AG_77_alpha_beta_hydrolase_OAQ31534.1:0.5139487458)/0.998:0.1330520033)/1:0.1907415660,Linnemannia_elongata_AG_77_alpha_beta_hydrolase_OAQ35518.1:1.1856586933)/0.996:0.1259948480,((Linnemannia_elongata_AG_77_alpha_beta_hydrolase_OAQ24962.1:0.4983567222,((Lobosporangium_transversale_Alpha_Beta_hydrolase_protein_ORZ21872.1:0.3725143550,(Lobosporangium_transversale_Alpha_Beta_hydrolase_protein_ORZ27427.1:0.4045057247,Lobosporangium_transversale_Alpha_Beta_hydrolase_protein_ORZ27428.1:0.4363756981)/1:0.1309390369)/0.997:0.0974784593,Lobosporangium_transversale_Alpha_Beta_hydrolase_protein_ORZ21873.1:0.2609225640)/0.999:0.1558367933)/1:0.3939355791,((Podila_verticillata_NRRL_6337__variant_KFH66264.1:0.0000022960,Podila_verticillata_NRRL_6337_MVEG_08364_KFH66265.1:0.0000022289)/1:0.3420931148,Lobosporangium_transversale_Alpha_Beta_hydrolase_protein_ORZ27426.1:0.5584092171)/1:0.3947554103)/1:0.4398141767)/1:0.1068604168,(Aspergillus_niger_CBS_513.88_epoxide_hydrolase_XP_001402257.1:0.9567548543,(((Yarrowia_lipolytica_CLIB122_YALI0A01441p_XP_499652.1:0.7335966511,Yarrowia_lipolytica_CLIB122_YALI0C23224p_XP_502171.2:0.5426476907)/0.932:0.1712623392,Yarrowia_lipolytica_CLIB122_YALI0E19899p_XP_504164.1:0.7024960894)/1:0.6650719802,Aspergillus_niger_CBS_513.88_ANI_1_1944014_XP_001389832.1:1.5331164307)/0.858:0.1998806096)/0.914:0.1477998421)/0.987:0.0698071512,((((((((Rhizophagus_irregularis_DAOM_181602=DAOM_197198_Alpha_Beta_hydrolase_protein_POG62424.1:0.0000025696,Rhizophagus_irregularis_alpha_beta_hydrolase_PKK67133.1:0.0032058384)/0.996:0.0055796341,Rhizophagus_diaphanus_Alpha_Beta_hydrolase_protein_RGB29012.1:0.0076036750)/0.996:0.0436636168,Rhizophagus_clarus_RclHR1_02710005_GBB96246.1:0.1746593637)/1:0.0804342348,Glomus_cerebriforme_Alpha_Beta_hydrolase_protein_RIA86127.1:0.0994402144)/1:0.3123350435,Gigaspora_rosea_Alpha_Beta_hydrolase_protein_RIB04812.1:0.3954577618)/1:0.4405315505,(Endogone_sp._FLAS_F59071_Alpha_Beta_hydrolase_protein_RUS15465.1:0.5427210422,(Umbelopsis_vinacea_INT44_000187_KAG2174073.1:0.2919472330,Umbelopsis_isabellina_INT43_008441_KAG2180862.1:0.2506381603)/1:0.5196864820)/0.996:0.2486415184)/1:1.0661083384,Aspergillus_niger_CBS_513.88_epoxide_hydrolase_XP_001391543.1:1.4404142814)/0.988:0.3147843587,(((Umbelopsis_vinacea_INT44_007891_KAG2177380.1:0.4201519407,Saccharomyces_cerevisiae_S288C_epoxide_hydrolase_NP_014462.1:0.6058429389)/1:1.0854488218,(Podila_verticillata_NRRL_6337_MVEG_12285_KFH61856.1:0.0299180821,Linnemannia_elongata_AG_77_alpha_beta_hydrolase_fold_protein_OAQ25011.1:0.0413454731)/1:1.7287465525)/0.983:0.2312343684,((Allomyces_macrogynus_ATCC_38327_AMAG_00295_KNE54314.1:0.0000022192,Allomyces_macrogynus_ATCC_38327_AMAG_10871_KNE65223.1:0.0936618818)/1:2.2040844854,(((Mucor_circinelloides_1006PhL_HMPREF1544_04032_EPB89165.1:0.0160562321,Mucor_plumbeus_INT46_009190_KAG2207057.1:0.0667725707)/0.928:0.0130685058,Mucor_ambiguus_alpha_beta_hydrolase_GAN03212.1:0.0000023500)/0.993:0.1795964942,((Hesseltinella_vesiculosa_alpha_beta_hydrolase_ORX48515.1:0.2191751559,Absidia_repens_Alpha_Beta_hydrolase_protein_ORZ04918.1:0.1271168911)/1:0.1349112894,Umbelopsis_vinacea_INT44_005082_KAG2187394.1:0.4003460658)/0.89:0.1124214827)/1:2.2538565805)/0.987:0.3811883506)/0.99:0.1704337245)/1:0.2953200223)/0.928:0.0990751806,((Allomyces_macrogynus_ATCC_38327_AMAG_14052_KNE69485.1:0.2726257255,Allomyces_macrogynus_ATCC_38327_AMAG_17224_KNE73014.1:0.0434656158)/1:0.4391177412,Catenaria_anguillulae_PL171_Alpha_Beta_hydrolase_protein_ORZ40055.1:0.4354027947)/1:0.7764817064)/0.994:0.1278227912)/1:0.1893610926,Jimgerdemannia_flammicorona_Alpha_Beta_hydrolase_protein_RUP43291.1:0.6690805885)/0.994:0.1130405953)/1:0.1610569518)/0.995:0.0431221778,(Syncephalastrum_racemosum_Alpha_Beta_hydrolase_protein_ORY93083.1:0.1761243796,Syncephalastrum_racemosum_Alpha_Beta_hydrolase_protein_ORY93084.1:0.7809220043)/1:0.1813357586)/1:0.0659634860)/1:0.0865814459)/1:0.1259894514)/0.997:0.0465847935)/1:0.0916343437)/0.994:0.0358281516);
------
YEH1_YEH1_YEH2
------
(Rhizopus_delemar_RA_99_880_RO3G_01405_EIE76701.1:0.0929789636,((((((Mucor_circinelloides_1006PhL_HMPREF1544_04111_EPB89119.1:0.0238683167,(Mucor_plumbeus_INT46_004853_KAG2206605.1:0.0442305132,Parasitella_parasitica__CEP11119.1:0.0470142416)/1:0.0194174196)/0.877:0.0116577850,Mucor_ambiguus_abhydrolase_associated_lipase_GAN10878.1:0.0521642777)/1:0.1005249017,Mucor_saturninus_INT47_001704_KAG2212344.1:0.1387067579)/0.999:0.0441333487,(Choanephora_cucurbitarum_Sterol_esterase_2_OBZ86281.1:0.2356545578,Rhizopus_stolonifer_CU098_013566_partial_RCI05822.1:0.1251991283)/1:0.0696899617)/0.99:0.0421908395,(((Syncephalastrum_racemosum_Alpha_Beta_hydrolase_protein_ORY95001.1:0.2777296933,Mucor_circinatus_INT45_004669_KAG2227628.1:0.4271360557)/1:0.1696410746,((Hesseltinella_vesiculosa_alpha_beta_hydrolase_ORX49181.1:0.4067607212,(Absidia_repens_Alpha_Beta_hydrolase_protein_ORZ08919.1:0.1430645842,(Absidia_glauca__SAM08196.1:0.1537838802,Absidia_repens_Alpha_Beta_hydrolase_protein_ORZ13635.1:0.2716441521)/0.939:0.0496822633)/1:0.1624917051)/1:0.2390338588,(Jimgerdemannia_flammicorona_Alpha_Beta_hydrolase_protein_RUP50422.1:0.6783323981,(((Yarrowia_lipolytica_CLIB122_YALI0E00528p_XP_503375.1:0.7568074786,(Saccharomyces_cerevisiae_S288C_sterol_esterase_NP_013089.1:0.4935481465,Saccharomyces_cerevisiae_S288C_sterol_esterase_NP_013120.1:0.1740137104)/1:0.8442855835)/1:0.3053325438,Aspergillus_niger_CBS_513.88_ab_hydrolase_associated_lipase_XP_001396931.2:0.7634679642)/1:0.9299497224,(Allomyces_macrogynus_ATCC_38327_AMAG_14344_KNE69808.1:0.2233814775,Allomyces_macrogynus_ATCC_38327_AMAG_15816_KNE71150.1:0.0471495225)/1:1.4478193192)/1:0.4203195627)/1:0.2447928790)/0.988:0.0670773540)/0.751:0.0431315180,Phycomyces_blakesleeanus_NRRL_1555___PHYBLDRAFT_63404_OAD68689.1:0.4195068096)/1:0.1655529662)/1:0.1093308348,(((Rhizopus_microsporus_alpha_beta_hydrolase_ORE15298.1:0.0061706964,Rhizopus_azygosporus_CU097_010709_RCH96710.1:0.0000026234)/0.197:0.0068411303,Rhizopus_azygosporus_CU097_004231_RCH87089.1:0.0290721647)/0.999:0.0095525878,(Rhizopus_microsporus_var._microsporus_alpha_beta_hydrolase_ORE05890.1:0.0000020700,Rhizopus_microsporus_ATCC_52813_alpha_beta_hydrolase_PHZ14919.1:0.0031916394)/0.972:0.0104779424)/1:0.1464983081)/0.187:0.0107499365,Rhizopus_stolonifer_CU098_004643_RCH81022.1:0.1100522593);
